# Supplementary material for: mRNA Expression in Papillary and Anaplastic Thyroid Carcinoma: Molecular Anatomy of a Killing Switch
Source: PLoS One. 2012 Oct 24;7(10):e37807. doi: 10.1371/journal.pone.0037807 (PMC3480355; doi:10.1371/journal.pone.0037807)
Supplement: Table S1 — Primer sequences, amplicon sizes, targeted exons and PCR conditions (standard condition (Sd): the samples were denaturated at 95°C for 10 min followed by 30 cycles of amplification consisting of 30 sec 95°C, 1 min 60°C ( = Tm) and 1 min 72°C, and a final primer extension of 10 min 72°C.). (XLS) [file pone.0037807.s001.xls]

## Sheet: Feuil1
GENE	Forward (5'->3')	Reverse (5'->3')	Size (pb)	EXON(S)	PCR Conditions
BRAF	GCACAGGGCATGGATTACTT	GATGACTTCTGGTGCCATCC	194	14, 15	Std with
					Tm: 55°C
NRAS	CGCACTGACAATCCAGCTAA	TCGCTTAATCTGCTCCCTGT	255	3	Std
HRAS	GGAAGCAGGTGGTCATTGAT	ACGTCATCCGAGTCCTTCAC	204	3	Std
KRAS	AGAGAGGCCTGCTGAAAATG	TTGACCTGCTGTGTCGAGAA	200	2	Std
TP53-1	GTGACACGCTTCCCTGGAT	ACACGCAAATTTCCTTCCAC	658	2, 3, 4, 5	Std
TP53-2	CCCTTCCCAGAAAACCTACC	AGCTGTTCCGTCCCAGTAGA	518	5, 6, 7	Std
TP53-3	GCTGCTCAGATAGCGATGGT	GTGGGAGGCTGTCAGTGG	660	6, 7, 8, 9, 10, 11	Std
PIK3CA-1	TGACTGGTTCAGCAGTGTGG	GGCCAATCTTTTACCAAGCA	341	9, 10, 11	Std
PIK3CA-2	TTTTGACACAGGATTTCTTAATAGTGA	GGTCTTTGCCTGCTGAGAGT	418	20, 21	Std with
					Tm: 55°C
β-catenin	GCTGATTTGATGGAGTTGGA	GCTACTTGTTCTTGAGTGAA	226	3	Std
	Table S1: primer sequences, amplicon sizes, targeted exons and PCR conditions (standard condition (Sd): the samples were denaturated at 95°C for 10 min followed by 30 cycles of amplification consisting of 30 sec 95°C, 1 min 60°C (=Tm) and 1 min 72°C, and a final primer extension of 10 min 72°C.).
