# Supplementary material for: mRNA Expression in Papillary and Anaplastic Thyroid Carcinoma: Molecular Anatomy of a Killing Switch
Source: PLoS One. 2012 Oct 24;7(10):e37807. doi: 10.1371/journal.pone.0037807 (PMC3480355; doi:10.1371/journal.pone.0037807)
Supplement: Table S3 — Deregulated mRNA in ATC. (XLS) [file pone.0037807.s003.xls]

## Sheet: J
Table S3: Deregulated mRNA in ATC
Probe Set ID	UniGene ID	Gene Title	Gene Symbol	PTC1	PTC2	PTC3	PTC4	PTC5	PTC6	PTC7	PTC8	PTC9	PTC10	PTC11	PTC12	PTC13	PTC14	PTC15	PTC16	PTC17	PTC18	PTC19	PTC20	PTC21	PTC22	PTC23	PTC24	PTC25	PTC26	PTC27	PTC28	PTC29	PTC30	PTC31	PTC32	PTC33	PTC34	PTC35	PTC36	PTC37	PTC38	PTC39	PTC40	PTC41	PTC42	PTC43	PTC44	PTC45	PTC46
206977_at	Hs.37045	parathyroid hormone	PTH	-8.46477	-8.46477	-8.46477	-8.46477	-8.46477	-8.46477	-8.46477	-8.46477	-8.46477	-8.46477	-8.46477	-8.46477	-8.46477	-8.46477	-8.46477	-8.46477	-8.46477	-8.46477	-8.46477	-8.46477	-8.46477	-8.46477	-8.46477	-8.46477	-8.46477	-8.46206	-8.46477	-8.46477	-8.46477	-8.46477	-8.46477	-8.46477	-8.46477	-8.46477	-8.46477	-8.46477	-8.46477	-8.46477	-8.46477	-8.46477	-8.46477	-8.46477	-8.46477	-8.46477	-8.46477	-8.46477
204724_s_at	Hs.716639	collagen, type IX, alpha 3	COL9A3	-4.03685	-6.98458	-5.67487	-6.43374	-6.56245	-6.04027	-8.28786	-6.45255	-5.36029	-5.59294	-5.51898	-5.59294	-6.2975	-7.64568	-6.24538	-5.59294	-5.73116	0.130942	-8.6452	-6.98458	-0.0843505	-2.66395	-8.6452	-6.64225	-6.62168	-3.43566	-2.34951	-2.60641	-6.98458	-5.36323	-5.29805	-4.23154	-6.45255	-7.14794	-6.815	-5.59294	-6.23898	-5.65894	-6.39096	-2.66449	-5.59294	-6.29147	-6.29768	-6.98458	-5.75505	-3.17412
206209_s_at	Hs.89485	carbonic anhydrase IV	CA4	-1.43827	-2.05592	-1.63959	-6.81257	-1.04314	-6.95744	-3.80151	-4.30044	-7.11431	-4.98424	-1.49002	-7.031	-7.031	-6.28261	-2.43672	-0.593535	-3.14186	-1.56288	-7.031	-1.34313	-3.51896	-4.55654	-5.09277	-2.03832	-2.58321	-7.031	-2.0152	-7.44098	-7.031	-3.43699	-5.95533	-3.41374	-4.19405	-2.99076	-7.031	-1.44257	-4.85219	-7.031	-6.15148	-3.87206	-4.27897	-0.775483	-2.30921	-3.6845	-6.33919	-4.96351
235849_at	Hs.591833	scavenger receptor class A, member 5 (putative)	SCARA5	-5.70505	-5.70505	-5.70505	-5.73043	-5.73043	-4.81177	-5.70505	-4.11532	-4.81177	-4.69583	-5.73019	-4.81177	-5.68489	-5.73043	-5.73043	-6.23796	-5.73043	-4.45328	-5.73043	-5.73043	-5.70505	-5.73043	-5.73043	-5.73043	-5.73043	-5.73043	-4.78246	-3.46319	-4.81177	-5.73043	-5.73043	-5.73043	-5.73043	-5.73043	-5.73043	-3.86742	-4.54243	-4.57497	-5.61908	-4.72903	-3.96374	-5.93218	-5.70505	-5.64086	-5.70505	-2.48359
210179_at	Hs.467338	potassium inwardly-rectifying channel, subfamily J, member 13	KCNJ13	-3.82009	-4.55221	-1.04961	-5.45489	-4.20973	-4.33322	-4.30148	-4.33322	-4.6295	-3.22453	-3.70193	-5.58728	-3.31202	-4.40605	-4.33322	-2.14765	-2.79285	-1.45844	-5.39744	0.740867	-0.719166	-1.83731	-4.71248	-3.07571	-0.61631	-4.67769	-2.15931	-5.19696	-3.47272	-4.71248	-4.33322	-2.14765	-3.5698	-3.24524	-4.3167	-2.2925	-2.17728	-4.66983	-0.448221	-2.9455	-4.58093	-4.33322	-2.4763	-3.88083	-3.58246	-4.33322
204623_at	Hs.82961	trefoil factor 3 (intestinal)	TFF3	-4.57399	-7.05055	-5.38686	-5.88688	-5.48929	-4.83945	-5.23269	-6.12008	-5.90251	-4.13455	-1.87852	-5.40872	-5.63271	-5.47849	-6.48241	-5.04658	-5.39148	-0.619292	-9.49126	-5.5762	-1.47867	-3.51706	-6.08255	-6.90309	-2.50489	-4.46553	-0.970641	-5.89747	-7.32914	-5.05627	-5.22741	-2.38249	-3.3255	-4.79381	-5.51896	-1.96655	-4.30039	-7.3397	-5.51896	-2.70418	-6.40547	-6.01885	-5.69724	-7.336	-5.97017	-3.28615
235102_x_at	Hs.710399	---	---	-5.56262	-5.64823	-5.57903	-5.67749	-5.37503	-5.64929	-4.62641	-5.47006	-5.54501	-5.47006	-5.37503	-5.64929	-5.67749	-5.47006	-5.67749	-5.67749	-5.60901	-5.16579	-5.67749	-5.36308	-5.37503	-5.47006	-5.67749	-5.67749	-5.47006	-5.60494	-5.67749	-5.47006	-5.67749	-5.31041	-5.47006	-5.37503	-5.67749	-5.37503	-5.64929	-4.60862	-5.43845	-5.37503	-5.37503	-5.47006	-5.67749	-5.67749	-5.36308	-5.67031	-5.65814	-2.2776
203872_at	Hs.1288	actin, alpha 1, skeletal muscle	ACTA1	-4.81803	-4.81803	-4.81803	-4.81803	-4.81803	-4.81803	-4.81803	-4.81803	-3.11219	-4.81803	-4.81803	-4.82097	-4.81803	-4.81803	-4.81803	-4.82097	-4.81803	-4.81803	-4.81803	-4.81803	-4.72069	-4.65451	-4.81803	-4.81803	-4.81803	-4.81803	-4.81803	-4.81803	-4.81803	-4.81803	-4.81803	-4.81803	-4.81803	-4.81803	-4.81803	-4.81803	-4.81803	-4.81803	2.51042	-4.81803	-4.81803	-4.81803	-4.81803	-4.81803	-4.81803	-4.81803
231358_at	Hs.30495	maestro	MRO	-3.64911	-3.97436	-3.97436	-3.75529	-2.55027	-4.94195	-4.73458	-3.97436	-3.97436	-3.97436	-2.97285	-4.11768	-4.63503	-3.66258	-4.4586	-3.35877	-3.98566	-1.18876	-4.63144	-4.66003	-0.0379231	-3.97436	-4.73458	-3.52515	-1.81583	-4.73458	-1.7324	-4.75798	-4.73458	-3.94523	-4.49047	-3.97436	-4.49047	-3.79273	-3.86283	-3.97436	-2.9632	-5.20415	-4.49047	-2.40535	-4.73458	-3.97436	-4.73458	-4.45388	-4.49047	-3.8012
244675_at	Hs.20982	regulator of G-protein signaling 8	RGS8	-4.9751	-4.9751	-4.45861	-4.9751	-5.09214	-4.80974	-5.09214	-4.9751	-4.9751	-4.80954	-4.04673	-4.9751	-4.9751	-5.07432	-4.9751	-4.9751	-4.44298	-2.17465	-4.9751	-4.9751	-2.65339	-4.80248	-4.9751	-5.09214	-4.9751	-4.9751	-3.89741	-5.00456	-4.9751	-5.00219	-4.9751	-4.9751	-4.9751	-4.99177	-4.9751	-4.15398	-4.9751	-4.8292	-4.9751	-4.69676	-4.04673	-4.60435	-4.9751	-3.56526	-4.9751	-4.85173
1558077_s_at	Hs.147816	malate dehydrogenase 1B, NAD (soluble)	MDH1B	-3.57993	-2.83248	-2.0564	-4.85827	-3.53832	-3.24423	-2.24184	-4.77254	-4.69039	-2.99745	-3.00818	-3.55164	-4.56063	0.16873	-2.51091	-2.14048	-1.81004	-2.33577	-4.19352	-2.06116	-1.89599	-2.58755	-4.78785	-3.33643	-0.871569	-4.76144	-3.54865	-4.51318	-4.8549	-2.64302	-4.6744	-3.86627	-2.25062	-2.7579	-2.03917	-2.04754	-2.58599	-3.09946	-1.25617	-2.46591	-4.4027	-1.92544	-3.32339	-3.2044	-4.39353	-2.38997
236783_at	Hs.655705	Kv channel interacting protein 4	KCNIP4	-4.44621	-4.4925	-4.86672	-4.69779	-3.96101	-3.58807	-4.49288	-4.66025	-4.69779	-4.45887	-4.28239	-4.66025	-4.57631	-0.653583	-3.26349	-4.39404	-4.30379	-3.68361	-4.66025	-4.45887	-4.44621	-4.66025	-4.66025	-4.5678	-4.45887	-4.66025	-2.94107	-4.52572	-4.69779	0.644541	-4.5708	-1.97171	-4.45247	-4.69779	-4.58722	-2.67214	-4.52334	-4.45887	-4.66025	-3.3029	-4.69779	-4.43821	-4.66025	-4.86672	-4.6849	-4.3633
229930_at	---	similar to hCG1811002	LOC100134361	2.07303	1.88164	1.80852	-3.58631	0.266645	-0.561541	1.75343	0.279541	-3.75999	0.555676	1.7716	0.0610281	-0.484563	1.64507	1.28893	2.8604	0.961678	0.871374	-0.797114	1.5568	0.946416	-0.379782	-1.00852	0.653902	1.9268	-1.62019	0.571748	-3.24184	-1.13898	1.29383	0.112556	2.17127	-0.0612276	1.5874	1.25962	1.98085	0.564681	0.115015	2.15728	-0.140148	-0.621283	1.6818	-0.613195	0.241851	-0.351939	-0.0392008
229839_at	Hs.591833	Scavenger receptor class A, member 5 (putative)	SCARA5	-5.35611	-5.35611	-5.23506	-5.35611	-5.35611	-3.12238	-5.76484	-2.40444	-3.36768	-5.22688	-5.35611	-4.15359	-5.35611	-5.35611	-5.35611	-5.35611	-5.26245	-4.67104	-5.35611	-5.35611	-5.35611	-5.35611	-5.35611	-5.35611	-6.17999	-5.19761	-3.73509	-2.12212	-4.89924	-4.56268	-5.35611	-5.19761	-5.35611	-5.35611	-5.35611	-2.66426	-4.18473	-2.81441	-4.17174	-3.30121	-3.59912	-5.35611	-5.23972	-4.47507	-5.19761	-1.90589
222705_s_at	Hs.646645	solute carrier family 25 (mitochondrial carrier; ornithine transporter) member 15	SLC25A15	-2.90214	-4.00424	-3.92403	-2.32427	-3.92403	-4.03756	-4.03756	-4.94045	-4.22989	-2.38496	-3.85147	-3.46963	-4.03756	-3.90309	-3.43442	-4.63828	-2.63006	-0.254019	-3.6274	-3.92403	-0.984655	-1.92997	-3.92403	-3.14979	-1.92566	-3.80368	-0.466245	-4.3092	-3.15176	-3.60422	-4.03756	-4.26241	-4.45191	-3.47512	-2.82032	-1.41405	-3.14979	-4.34612	-3.28605	-2.30348	-3.14979	-4.03756	-4.03756	-2.94144	-4.60224	-3.92403
214977_at	Hs.654670	---	---	-1.7154	-1.34485	-0.208485	-5.49681	-2.75884	-4.64243	-3.56785	-1.02971	-5.41219	-4.66288	1.84559	-3.16711	-5.26556	-4.00349	-3.06825	-3.05572	-0.897385	-0.403742	-6.57509	-3.48623	-1.30555	0.524357	-4.84508	-3.37779	-4.74917	-6.17984	0.23719	-0.649774	-5.02387	-4.75791	-2.24473	-3.83381	-3.98077	0.998847	-5.41651	-1.98744	-5.96954	-2.01548	-3.81233	-0.474202	-1.58243	-0.299812	-4.26624	-1.85055	-4.29449	-1.52436
214768_x_at	Hs.709368	Family with sequence similarity 20, member B	FAM20B	-7.54531	-3.68902	-7.54531	-5.13402	-7.54531	2.79002	-6.846	0.849106	2.2494	-3.3331	-7.43211	1.2697	2.64864	-7.08665	0.550243	-7.29264	-6.53021	-7.1236	-2.87344	-6.81011	-7.33387	-6.73205	-2.96951	-6.79877	-7.54531	-0.467992	-7.00657	2.35271	2.00883	-6.11941	-6.68182	-6.11941	-6.92437	-6.84272	-1.03857	-0.192215	0.811653	-3.20167	-7.54531	-6.11941	1.88471	-6.16079	-4.56327	1.44897	0.847214	-4.99302
202768_at	Hs.590958	FBJ murine osteosarcoma viral oncogene homolog B	FOSB	-3.96199	-3.79922	-3.06376	-3.62369	-1.54991	-5.6998	-1.84508	-6.21685	-5.24019	-4.11691	-1.11526	-2.98473	-2.61799	-4.2025	-7.39636	-5.6998	-3.78351	-3.70189	-2.41725	-4.1491	-3.39751	-2.82702	-5.72842	-0.552167	-4.19498	-2.16812	-1.26552	-1.62133	-3.63906	-4.38987	-1.8126	-2.65883	-1.77422	-2.24611	-5.38187	0.39743	-2.99794	0.321754	-5.37938	-5.74889	-3.34138	-0.819282	-3.82318	-4.38134	-4.99498	0.0484698
210155_at	Hs.436037	myocilin, trabecular meshwork inducible glucocorticoid response	MYOC	-4.27587	-4.27587	-4.20764	-4.27587	-4.18078	-4.27587	-4.27587	-4.58157	-4.22848	-4.20511	-4.27278	-4.27587	-4.0932	-4.27587	-4.27587	-4.27587	-4.23342	-3.99848	-4.27587	-1.63342	-4.07928	-0.0542786	-4.07928	-4.27084	-4.26429	-4.26216	-4.22854	-5.18653	-4.07928	-4.27587	-4.27587	-4.15228	-4.27587	-4.27587	-4.07928	-4.27304	-4.27587	-4.27094	-3.1274	-4.18132	-3.92035	-4.27587	-4.26894	-4.27587	-4.13467	-3.69628
1570005_at	Hs.544373	---	---	-4.57246	-5.12778	-4.57246	-4.57246	-4.57246	-4.47156	-4.57246	-4.57246	-4.57246	-4.57246	-0.0948349	-4.57246	-4.47156	-4.57246	-4.47156	-4.90791	-4.67431	-4.16056	-5.12778	-4.46647	-4.57246	-4.57246	-4.58199	-4.57246	-4.57246	-4.57101	0.697057	-2.07292	-4.47156	-4.57246	-4.19391	-4.57246	-4.53741	-4.49252	-4.57246	-4.46647	-4.57246	-4.57246	-4.52333	-4.43004	-4.47156	-4.88949	-5.12778	-4.47156	-4.57246	-4.57246
230615_at	Hs.497987	dual oxidase maturation factor 2	DUOXA2	0.0712233	-0.223824	0.0587236	-4.33935	1.82412	-2.30167	-0.72441	-1.07389	-4.28293	-1.60669	-1.93551	-1.79023	-2.34559	-1.2126	1.19261	1.34059	0.661528	-1.51947	-3.04498	-0.370728	1.6292	-1.27758	-3.0201	0.475039	-0.396521	-3.82871	-1.99553	-3.85315	-3.0419	-1.47347	-2.54199	0.24371	-1.89347	-1.54947	-2.87027	-0.55112	-1.96259	-1.18631	-0.481174	-1.67464	-1.45211	0.227369	0.859542	-0.215965	-2.26537	-1.75332
230156_x_at	Hs.220864	Chromodomain helicase DNA binding protein 2	CHD2	-2.12815	-1.97183	-2.12815	-2.12815	-1.69004	-2.24566	-1.14724	-3.2172	-2.30414	-2.12815	-2.12815	-2.81606	-1.86856	-1.11541	-1.19525	-2.3709	-2.08695	-1.88604	-1.96396	-2.45734	-2.26742	-3.10067	-1.20393	-1.74984	-0.971987	-2.12815	-2.49418	-3.77273	-2.12815	-2.11144	-3.23704	-2.29623	-4.37169	-2.41529	-2.56454	-2.17239	-1.58862	-3.18523	-1.41006	-1.18552	-2.12815	-2.90718	-2.58618	-2.84297	-3.55697	-2.1426
218653_at	Hs.646645	solute carrier family 25 (mitochondrial carrier; ornithine transporter) member 15	SLC25A15	-2.86856	-3.93665	-3.42301	-3.58569	-3.37507	-4.38401	-3.47258	-4.62382	-4.08506	-2.24559	-2.70367	-3.34203	-3.9847	-3.09381	-2.37896	-4.03467	-2.33147	-0.51749	-4.16113	-4.09857	-1.09385	-2.37331	-3.75981	-2.91159	-2.15862	-3.18389	-0.943953	-3.61153	-2.91241	-3.6712	-4.52254	-4.66804	-6.11528	-2.5825	-2.38638	-1.35143	-3.0813	-4.10738	-3.04229	-2.61731	-2.91397	-3.09632	-4.52254	-2.62088	-4.73074	-3.68161
206517_at	Hs.513660	cadherin 16, KSP-cadherin	CDH16	-4.31553	-5.01309	-4.46149	-4.78817	-4.97785	-4.78817	-4.80431	-4.91345	-4.98434	-4.10054	-2.46262	-5.04242	-4.90525	-5.01309	-5.01309	-4.78817	-5.01309	-0.102979	-4.88708	-4.78817	-4.25298	-5.01309	-5.01309	-5.01309	-5.00536	-4.72538	-1.2767	-4.95912	-5.01754	-5.01309	-4.98107	-4.78817	-4.93628	-4.78817	-5.01309	-3.83913	-5.01309	-5.01309	-5.01309	-3.43609	-5.13556	-4.88912	-5.01309	-4.97805	-4.78817	-3.84544
235561_at	Hs.607142	---	---	-1.36066	-0.612967	-0.426913	-3.74756	-1.41764	-2.39504	-1.35302	-1.77709	-4.07059	-1.65811	-1.16675	-2.63421	-2.44874	-1.93745	-1.6186	-1.29337	-0.702718	-0.862508	-2.25914	-1.72125	-1.11698	-1.27988	-5.01195	-1.76239	-1.32253	-2.75332	-0.845171	-3.80917	-4.2508	-1.22298	-1.93242	-0.980167	-1.63514	-0.864602	-3.5964	-1.11417	-1.65428	-2.93818	-0.586627	-0.992291	-2.05036	-1.13799	-2.29842	-1.60017	-2.13032	-1.72961
220276_at	Hs.115497	RERG/RAS-like	RERGL	-4.11796	-4.11796	-4.07563	-4.11796	-4.11796	-4.11883	-4.11796	-4.11883	-4.11883	-4.11796	-3.36429	-4.11883	-4.11796	-3.1829	-4.0734	-4.11796	-4.11796	-3.82912	-4.11796	-3.94325	-4.11796	-4.07863	-4.11796	-4.11796	-4.09241	-4.11796	-4.11796	-4.11796	-4.11796	-4.01901	-4.11796	-4.11796	-4.11796	-4.11796	-4.11796	-4.11562	-4.11796	-3.92638	-4.11796	-4.11883	-4.11796	-4.11796	-4.11796	-4.11796	-4.11796	-4.11796
219727_at	Hs.71377	dual oxidase 2	DUOX2	2.3	2.42559	1.97419	-2.49658	3.57369	1.0196	1.27546	2.06865	-2.54545	0.124025	1.53219	0.928168	1.20133	0.963733	1.63922	2.3366	2.64384	1.85609	-0.567635	1.22311	3.14562	2.27265	-0.411272	2.86195	0.527509	0.452122	0.822815	-1.43027	-1.00756	1.96045	-0.204367	1.71231	0.450309	2.14085	-0.928033	1.84807	2.19903	1.65576	1.38803	1.32775	1.08425	2.41514	2.53881	1.81883	-0.116093	0.935313
205221_at	Hs.616526	homogentisate 1,2-dioxygenase (homogentisate oxidase)	HGD	-3.53048	-5.35625	-2.40171	-1.89915	-1.89717	-4.54138	-4.87651	-3.51077	-4.35151	-3.09342	-2.49431	-3.66147	-3.74065	-1.79444	-2.0904	-2.8564	-2.99804	-0.650529	-6.90276	-6.75139	-1.13134	-2.30536	-3.7255	-4.27476	-1.33654	-3.31029	-1.59592	-4.78233	-6.50724	-1.79823	-4.53158	-3.63038	-6.66659	-2.5211	-2.68407	-2.10292	-2.69933	-5.66532	-3.35116	-1.99743	-4.96387	-3.40207	-4.24367	-3.34632	-6.25245	-3.52258
230493_at	Hs.433791	shisa homolog 2 (Xenopus laevis)	SHISA2	0.255603	0.513289	0.179464	-5.32716	1.63352	0.269286	0.920205	0.654459	-2.93267	-0.505474	0.801912	0.00248257	0.442584	0.603702	0.281622	1.3374	0.205056	0.333621	-1.60336	-0.413851	0.848216	1.01981	-3.90853	0.645677	0.703201	0.23451	0.0970904	-2.07594	-2.88741	0.890336	-0.28507	1.06047	-0.791119	0.530176	-0.691582	-0.340861	-0.19376	-0.142167	0.783894	-1.2954	-1.67261	0.608787	-0.22844	-1.37029	-0.731212	0.125505
1552980_at	Hs.592069	hyaluronan synthase 3	HAS3	-2.01157	-1.82442	-2.09293	-2.09293	-2.09293	-2.19548	-2.0832	-2.67863	-1.33305	-1.41062	-2.34524	-2.09293	-2.09293	-2.09293	-2.09293	-2.09293	-3.47071	-2.09121	-1.397	-2.09293	-2.09293	-2.09293	-1.29406	-2.09293	-2.09293	-1.6643	-2.09293	-2.60803	-1.29304	-2.09293	-2.09293	-2.01559	-2.60803	-2.09293	-2.09293	-2.09293	-2.09293	-2.9996	-2.09293	-1.86704	-1.12549	-3.34325	-3.46512	-2.16137	-2.09293	-2.09293
218711_s_at	Hs.26530	serum deprivation response (phosphatidylserine binding protein)	SDPR	-1.00166	-2.2151	-0.315839	-4.377	-1.9708	-4.42957	-3.16055	-4.72977	-6.16472	-3.91433	-2.2438	-5.72042	-3.31728	-4.073	-2.34782	-1.8351	-3.13861	-2.1961	-4.90325	-1.42054	-1.80157	-0.356064	-6.14965	-1.84913	-2.12022	-3.21577	-2.54133	-6.37077	-4.58708	-0.54474	-4.83258	-2.65396	-4.21213	-2.80558	-3.19273	-1.60274	-1.87697	-4.37379	-1.4335	-2.92133	-5.18053	-3.13933	-3.97156	-4.37507	-4.72977	-1.17565
216450_x_at	Hs.192374	heat shock protein 90kDa beta (Grp94), member 1	HSP90B1	-3.67113	-3.37315	-2.33242	-3.14066	-2.90671	-3.32607	-3.24319	-3.7827	-3.59314	-3.44094	-3.79113	-3.98092	-3.34698	-3.7995	-4.05264	-3.2595	-3.3025	-3.17177	-4.4749	-4.55067	-2.33278	-2.05113	-2.81023	-4.32913	-3.06236	-3.40359	-2.58501	-4.19066	-4.30923	-3.0373	-4.55656	-5.7604	-3.53904	-3.13923	-3.78492	-2.49372	-3.62595	-5.36363	-4.63066	-2.77955	-2.57191	-5.24584	-2.79578	-2.77278	-3.36322	-2.58652
206806_at	Hs.242947	diacylglycerol kinase, iota	DGKI	-4.24987	-5.68549	-2.99818	-3.63376	-6.4247	-5.37112	-4.29652	-5.18722	-5.87867	-3.5295	-1.62754	-4.87489	-6.32908	-6.44732	-6.38892	-5.9856	-3.29193	-1.04929	-6.52326	-6.44732	-2.48445	-2.66957	-6.2358	-4.92365	-4.33803	-5.34929	-1.26015	-5.307	-6.22333	-4.78035	-4.29285	-4.90724	-3.70915	-3.97039	-4.99335	-2.40743	-5.3608	-4.94333	-4.57897	-1.79361	-5.1376	-5.94587	-5.32318	-2.649	-5.68549	-3.19947
211639_x_at	Hs.700112	immunoglobulin heavy locus /// immunoglobulin heavy constant alpha 1 /// immunoglobulin heavy constant alpha 2 (A2m marker) /// immunoglobulin heavy constant delta /// immunoglobulin heavy constant gamma 1 (G1m marker) /// immunoglob		-4.6984	-4.49759	-4.6984	-4.51373	-4.6984	3.22817	-4.69475	0.440334	2.30642	-2.61949	-4.69608	1.92861	2.39597	-4.69608	-1.48405	-4.69475	-4.6984	-4.69608	-3.51835	-4.69475	-4.69608	-4.6984	-4.05975	-4.69475	-4.69475	0.145035	-4.6984	4.15768	2.15057	-4.6984	-4.69475	-4.4902	-4.69475	-4.69608	-1.20894	0.723318	1.99224	-3.4018	-4.69608	-4.64862	3.37876	-3.4963	-4.52772	0.944412	2.07795	-3.56914
1559871_s_at	Hs.662094	hypothetical protein LOC100129129	LOC100129129	-3.83522	-3.87186	-3.39559	-3.3957	-3.46482	-3.55843	-3.78905	-3.30633	-3.86237	-3.3957	-3.3957	-3.3957	-3.55843	-3.3957	-1.49703	-3.55843	-3.8774	-2.33295	-3.8774	-3.55843	-2.23562	-3.06522	-3.8774	-3.87118	-0.928246	-3.55843	-3.2744	-3.87735	-3.87118	-3.73626	-3.78352	-3.3957	-3.3957	-3.3957	-3.3957	-2.2431	-3.3957	-3.8774	-3.38701	-3.39047	-3.87118	-3.3957	-3.3957	-3.67628	-3.3957	-3.55843
205350_at	Hs.346950	cellular retinoic acid binding protein 1	CRABP1	-5.09965	-7.42232	-3.34316	-7.34485	-7.34485	-6.63616	-5.66622	-7.34485	-7.39818	-2.13753	-3.62557	-6.24846	-7.41927	-7.34485	-7.19481	-6.53422	-2.56364	-1.85093	-5.95384	-3.02736	-2.5355	-5.39812	-7.3403	-4.94375	-2.8798	-4.40812	-1.28228	-7.42581	-7.31169	-5.02392	-6.72812	-5.53329	-5.43719	-3.83602	-7.3592	-2.13356	-5.76143	-7.31663	-4.11757	-1.9226	-4.17917	-2.38525	-7.34485	-1.81631	-3.90618	-2.13031
223623_at	Hs.43125	chromosome 2 open reading frame 40	C2orf40	1.47616	1.50642	1.22185	-1.91227	-0.867941	-0.650031	1.22418	-0.612547	-2.02329	0.241758	-0.283234	0.0577107	-0.403642	0.416309	-0.823366	0.474263	0.860185	0.192666	0.587706	1.27422	0.104144	-0.0194343	-0.0837261	-0.315312	0.34453	-2.30294	1.62932	-3.94374	-0.338555	0.264485	-3.51976	0.884322	-2.79033	0.225179	-0.501076	-0.00558021	-1.49144	-2.0574	1.02196	0.615574	-1.12189	1.25781	0.00449572	-0.182149	-0.345339	-0.403686
206159_at	Hs.2171	growth differentiation factor 10	GDF10	-3.73971	-3.9831	-3.9831	-3.63675	-3.84506	-3.83694	-4.00165	-3.20019	-3.84506	-3.79577	-2.92878	-4.00165	-3.84506	-3.84506	-3.84506	0.600308	-3.92022	-3.37919	-3.84506	-3.9831	-3.99208	-3.75426	-3.84506	-3.84506	-3.96526	-3.84506	-3.49391	-3.49594	-3.84506	-3.75296	-3.84506	-3.84506	-3.84506	-3.9831	-3.84506	-3.84506	-3.84506	-3.84506	-3.78776	-3.60803	-3.84506	-3.86377	-3.92791	-3.84506	-3.84506	-3.69477
206208_at	Hs.89485	carbonic anhydrase IV	CA4	-0.582306	-0.769916	-0.359254	-4.00344	-0.128973	-3.8975	-2.7856	-3.03521	-3.71663	-3.43093	-0.701554	-3.82924	-4.00344	-3.99959	-1.64783	0.213569	-1.5978	-1.041	-4.4903	-0.234214	-2.09309	-2.939	-3.8936	-0.975196	-1.55875	-4.23356	-1.13063	-5.56122	-5.17731	-1.87887	-3.80349	-2.1048	-2.63076	-1.94608	-3.23857	-0.287528	-3.62631	-4.18097	-5.61686	-2.55819	-2.65173	-0.0300594	-1.34677	-2.75637	-4.23356	-2.63383
219599_at	Hs.648394	eukaryotic translation initiation factor 4B	EIF4B	-2.05882	-1.68631	-2.32483	-2.80347	-2.57925	-3.31481	-2.89661	-3.69626	-2.84237	-2.67304	-2.68209	-2.82519	-3.27055	-2.94457	-3.27055	-3.09144	-2.50019	-1.91084	-1.19414	-3.1951	-3.44564	-2.61215	-1.80344	-3.0701	-3.03343	-2.04672	-2.05998	-3.27055	-1.28339	-2.20109	-3.01125	-2.77995	-3.27055	-2.52068	-2.41755	-2.04264	-2.35654	-2.87303	-2.27963	-1.44599	-1.9044	-3.76557	-4.12709	-2.88653	-2.32024	-1.57637
201496_x_at	Hs.460109	myosin, heavy chain 11, smooth muscle	MYH11	-3.80234	-3.85411	-3.87275	-3.91076	-3.88014	-3.88014	-3.91076	-3.85604	-3.70905	-3.36551	-3.85574	-3.88014	-3.91076	-3.79393	-3.91076	-3.85604	-3.74071	-3.05401	-3.8627	-3.81704	-3.85604	-3.84132	-3.84132	-3.15492	-3.88014	-3.85604	-3.08789	-3.88014	-3.90995	-1.84638	-3.88014	-3.85604	-1.85469	-3.84132	-3.63264	-3.24793	-3.78324	-0.558437	-3.89151	-1.69473	-3.88014	-3.7586	-3.80307	-3.88963	-3.84132	-2.14816
1568876_a_at	Hs.592777	---	---	-0.957935	0.332675	0.0973674	-3.90302	-3.0239	-3.66687	-1.35545	-3.66687	-4.69457	-2.86849	-0.798056	-2.87498	-2.06268	-1.25256	-2.69052	-2.37823	-1.29611	-1.32533	-1.54572	-1.16433	-2.31042	0.0840484	-4.53561	-2.52139	-0.867453	-3.0216	-0.033009	-4.7346	-3.55373	-1.1801	-3.66687	-0.987149	-3.69174	-2.29677	-2.90324	-0.109348	-1.67347	-3.66687	-0.207264	-0.832912	-1.98237	-3.56349	-3.66687	-1.94502	-3.26598	-0.717038
222942_s_at	Hs.586279	T-cell lymphoma invasion and metastasis 2	TIAM2	-3.56723	-4.26419	-4.21683	-3.78088	-4.26419	-3.78088	-3.93376	-4.24659	-3.36851	-2.04425	-3.61456	-4.26419	-4.26419	-3.86943	-3.96705	-4.26419	-3.91671	-1.77984	-3.54024	-3.96405	-2.53372	-3.52536	-3.96705	-4.19406	-3.74025	-3.78055	-1.50287	-3.8074	-2.24349	-4.26313	-3.85607	-2.82114	-2.64579	-3.54024	-2.2003	-3.23659	-3.71729	-3.2719	-4.00052	-2.21239	-2.73718	-4.26419	-4.26419	-4.18781	-4.26419	-2.48395
219529_at	Hs.64746	chloride intracellular channel 3	CLIC3	-2.67496	-2.0097	-0.852231	-3.4741	-0.807654	-2.08043	-1.45749	-2.62625	-3.75982	-1.51451	-1.9446	-2.59764	-1.34531	-2.62878	-1.23031	-1.26893	-0.671203	-0.519919	-2.0594	-0.677391	-0.63608	-0.760519	-3.4333	-2.10011	-1.31341	-2.90021	-1.05171	-3.12174	-1.9886	-3.50313	-2.55771	-1.51027	-2.0073	-0.397939	-3.55601	-1.2524	-1.82449	-1.59109	-1.82651	-0.612898	-0.837406	-1.76712	-1.29296	-0.739559	-1.04995	-1.12926
203571_s_at	Hs.642660	chromosome 10 open reading frame 116	C10orf116	-1.86691	-1.57054	-2.73488	-3.8295	-1.17249	-2.15902	-1.64842	-2.0851	-2.62041	-0.830527	-2.36551	-2.61585	-2.43982	0.0865822	-0.126358	-1.20089	-2.93129	-1.93212	-1.62574	-1.90519	-2.2158	-3.05092	-4.9323	-1.7718	-0.629947	-1.41636	-1.00835	-2.80295	-2.35577	-2.49238	-1.44383	-0.658249	-0.715747	-1.86634	-0.455734	-2.07629	-2.1234	-1.63555	-1.38396	-2.02362	-2.85051	-1.27801	-1.98285	-3.0581	-2.37238	-2.69581
233547_x_at	Hs.191046	phosphodiesterase 1A, calmodulin-dependent	PDE1A	-0.40833	0.126267	0.290062	-0.74022	-0.491588	-2.09638	-0.117442	-2.3989	-1.45024	-0.766286	-1.02726	-0.723342	-2.73658	0.19857	0.832827	-1.4952	0.0297652	-0.440309	0.336896	0.791629	-0.85688	-1.56846	0.685712	-1.10204	0.162719	-4.69746	-0.287027	-3.15265	-0.396637	-1.73612	-2.07689	0.240601	-2.3309	-0.556532	1.13372	-0.374168	-1.53587	-1.62715	1.34256	-0.310945	-0.402212	-0.335422	-1.7814	-0.0453656	-1.71292	-1.34961
206339_at	Hs.1707	CART prepropeptide	CARTPT	-3.76673	-4.50537	-3.6573	-3.58018	-1.21301	-3.21509	-3.48731	-4.0235	-3.75779	-2.88504	-4.02079	-3.76285	-3.52267	-2.15261	-3.58018	-3.6573	-3.48731	-3.21531	-3.58018	-3.58018	-2.20885	-1.896	-3.6573	-3.48731	-2.41029	-3.6573	-3.49915	-3.23753	-3.58018	-3.6573	-3.28939	-3.6573	-3.35661	-2.67293	-3.48731	-3.07347	-3.2466	-3.58018	-3.24573	-1.54516	-3.4586	-3.6573	-0.92085	-3.56454	-3.2466	-3.10602
213176_s_at	Hs.466766	latent transforming growth factor beta binding protein 4	LTBP4	-0.15192	-0.169279	0.312776	-3.33173	-1.39271	-2.28104	-1.26753	-1.74547	-3.07671	-1.2055	-1.3362	-1.39001	-0.695094	-0.0460416	-2.26945	-1.14692	-0.786533	-0.522487	-2.01194	-0.00832427	-0.697762	-0.800961	-2.24364	-1.22085	-2.28638	-1.41753	0.0670198	-3.18344	-1.54872	-0.568898	-3.94445	-0.169264	-2.24683	0.319011	-3.94445	-0.738824	-0.765617	-1.34242	-1.53318	-0.213603	-1.41045	0.515923	-0.111601	-0.707881	-2.45236	-1.10053
206457_s_at	Hs.251415	deiodinase, iodothyronine, type I	DIO1	-1.50057	-5.24136	-3.88335	-4.33993	-5.84121	-4.45153	-3.27754	-3.13576	-8.56116	-3.42229	-3.29789	-6.30994	-5.92054	-10.6218	-4.71321	-4.02233	-3.25928	-1.32556	-10.8683	-6.36547	-0.140134	-2.24557	-4.7167	-2.9248	-0.872249	-4.62544	-2.57829	-4.3548	-8.00989	-3.18237	-3.41272	-1.83621	-2.78525	-4.51742	-1.45326	-0.0723144	-5.00034	-6.44189	-3.08124	-2.01957	-5.08179	-4.55351	-2.03927	-4.47993	-8.44225	-4.25825
220581_at	Hs.660044	chromosome 6 open reading frame 97	C6orf97	-2.01634	-3.57699	-2.6049	-3.2142	-4.0804	-3.02536	-2.3402	-2.55302	-2.6467	-3.21267	-1.77034	-3.32539	-3.85997	-3.32783	-3.32593	-3.6471	-1.2955	-1.87114	-2.40375	-4.2145	-2.44858	-2.02076	-2.36899	-3.97958	-2.04548	-2.53902	-2.5998	-2.8365	-2.12074	-2.72686	-4.09493	-2.12704	-3.80089	-1.40397	-1.73258	-1.84283	-2.65534	-3.37265	-4.29688	-1.71736	-1.04373	-3.2157	-4.25989	-3.1595	-3.97629	-2.53849
229177_at	Hs.11782	chromosome 16 open reading frame 89	C16orf89	-1.70061	-1.92563	-0.885839	-3.88482	-0.482648	-1.92601	-2.13095	-1.34181	-3.12544	-1.56257	-0.928243	-2.14314	-1.6329	-1.03288	-0.489259	-1.04319	-0.814462	-0.270864	-3.62809	-1.55012	0.239663	-0.905511	-3.41663	-0.921976	-1.00415	-1.39748	-1.29978	-3.00127	-3.29027	-2.61123	-1.6212	-1.78771	-1.78034	-0.464794	-1.91875	-1.76482	-1.02496	-1.74343	-2.27949	-0.781829	-1.42001	-1.21815	-2.00644	-2.09428	-2.54574	-1.76166
242883_at	Hs.148586	otospiralin	OTOS	-2.24996	-2.25135	-3.04038	-3.79532	-3.48317	-2.25135	-2.531	-2.62081	-1.81783	-2.51195	-2.15137	-1.2657	-1.80154	1.17768	-1.77773	0.1599	-2.47402	-1.04218	-4.69089	-4.32061	-0.286209	-2.62876	-3.6389	-2.40456	0.7177	-2.54621	-1.7507	-2.48332	-3.82947	-1.99189	-3.3242	-2.01034	-2.345	-2.25135	0.0984792	-2.00528	-1.28671	-2.0629	-3.38217	-1.66433	-2.15755	-2.4724	-2.69921	-3.19809	-2.80611	-2.10998
229032_at	Hs.143591	WSC domain containing 2	WSCD2	-2.01761	-3.43847	-1.75826	-5.1475	-2.46923	-4.96736	-4.88432	-3.55588	-3.63448	-4.45327	-2.81476	-4.18877	-5.15714	-5.21468	-4.98127	-2.08167	-4.42421	-1.47258	-5.21468	-4.26984	-0.932926	-1.9038	-5.15714	-3.95553	-2.49341	-5.21	-1.55529	-5.15714	-5.1831	-5.01383	-5.1475	-2.79463	-5.04761	-4.08511	-5.15714	-1.61042	-4.53206	-4.96743	-2.31132	-2.47665	-4.66491	-2.75665	-4.46396	-2.397	-5.1475	-2.18522
240395_at	Hs.636145	hypothetical LOC100128727	LOC100128727	-4.37706	-5.04838	-4.10297	-1.68256	-4.60085	-3.0001	-4.95193	-4.10297	-5.38459	-3.48373	-0.960263	-5.625	-5.62603	-6.09125	-5.32407	-5.02724	-1.98258	-0.624221	-6.04273	-6.09125	-0.941123	-2.37913	-4.85945	-2.66512	-4.77143	-5.76002	-1.65344	-4.47796	-6.0494	-4.81609	-4.10297	-3.5112	-2.83662	-3.50749	-5.44489	-1.89474	-4.6554	-2.77259	-6.0494	-0.764982	-6.0494	-5.44373	-4.36207	-1.17251	-4.17474	-4.09489
241672_at	Hs.422375	chromosome 13 open reading frame 36	C13orf36	-4.50309	-4.55195	-4.19074	-4.58504	-3.91822	-4.64987	-4.58504	-4.57939	-4.5545	-3.35786	-3.72407	-4.58504	-4.58504	-4.64987	-4.5545	-4.58504	-4.55195	-1.78531	-4.50309	-4.55195	-2.54288	-3.10852	-4.54876	-4.45643	-3.9474	-4.53598	-4.54419	-4.58504	-4.58504	-4.55195	-4.5545	-4.55195	-4.37957	-4.5545	-1.46804	-0.68084	-4.55195	-4.58504	-4.52773	-4.5545	-4.5545	-4.58504	-4.58504	-4.64987	-4.57462	-2.8117
1557776_at	Hs.375067	---	---	-1.08646	-1.63196	-0.931014	-3.37064	-2.16261	-2.37361	-1.28109	-3.28257	-3.33379	-2.11883	-1.28109	-2.69288	-2.51025	-2.68491	-1.68425	-0.682035	-0.863262	-0.355846	-2.24756	-0.9085	-0.637553	-1.14843	-2.89266	-2.15693	-1.43235	-3.62803	-0.900734	-4.8012	-2.72456	-1.4827	-3.05125	-1.34628	-3.09228	-1.28109	-3.00591	-1.26422	-2.72456	-2.25269	-2.13371	-1.84479	-2.22051	-1.28109	-2.03158	-1.51891	-2.25269	-2.09002
237083_at	Hs.573319	---	---	-0.129056	0.204852	-0.326287	-2.21974	0.108933	-1.60332	-0.0670205	-1.0543	-3.17981	-0.251539	-0.838844	-0.693143	-0.642413	0.0833123	-0.302279	0.453414	0.113887	0.399825	-0.951014	0.441282	1.06188	-0.0558052	-2.20929	-0.164735	1.19304	-0.42277	-0.0492497	-2.21974	-0.880397	-0.0172026	-2.48694	0.545435	-0.787138	-0.0172026	-1.96516	-0.00178677	0.122135	-1.57268	0.804784	-0.00512093	-0.0897168	-0.638966	-0.35527	-0.838844	-1.69138	-0.271112
244384_at	Hs.604572	---	---	-3.60334	-3.59982	-3.58101	-3.59982	-3.60334	-3.59982	-3.60334	-3.60334	-3.60334	-3.59982	-2.38007	-3.59982	-3.59982	-3.59982	-3.60334	-3.60334	-3.59982	-3.55967	-3.59982	-3.60334	-3.59982	-3.59982	-3.59982	-3.60334	-3.59982	-3.60334	-3.59982	-3.59982	-3.59982	-3.60334	-3.49011	-3.60334	-3.59982	-3.59982	-3.59982	-3.59982	-3.60334	-3.59982	-3.59982	-1.63409	-3.59982	-3.59982	-3.59982	-3.59982	-3.59982	-3.39592
231031_at	Hs.536967	keratinocyte growth factor-like protein 2	KGFLP2	-1.16043	-1.23221	-3.09486	-3.61415	-0.58623	-2.17289	-1.65762	-3.03704	-3.04433	-1.46969	-1.34836	-1.33354	-3.49954	0.211449	-0.52661	-0.655198	-0.30757	-1.13616	-3.68902	-0.559252	-4.36413	-2.28373	-4.04951	-3.86718	0.326515	-3.28669	-1.89157	-2.71539	-3.45527	-0.30198	-4.07252	0.104192	-2.04291	-4.3752	-4.37531	-1.96959	-1.16456	-3.68902	-0.473726	-3.21293	-1.80239	-1.83414	-2.82879	-3.69246	-3.10858	-1.26702
243585_at	Hs.658032	ATPase type 13A5	ATP13A5	-0.599449	-0.813345	-0.488514	-3.75445	-1.29674	-1.74047	-3.01399	-1.24067	-2.99353	-2.2883	0.657167	-3.01612	-3.75948	-2.78785	-3.03309	-1.10596	-0.507679	-0.362238	-3.64161	-0.900297	-0.97539	-0.81215	-4.08436	0.553185	-2.47209	-3.67508	-0.558103	-2.35115	-4.6337	-1.15301	-1.16534	-1.89191	0.187073	-0.917938	-4.06433	-1.55155	-2.08067	1.02291	-1.88161	-1.07024	-2.99164	-1.1775	-1.09402	-2.71676	-2.27521	-1.86801
214505_s_at	Hs.435369	four and a half LIM domains 1	FHL1	-1.75809	-1.95822	-1.3747	-4.75725	-3.15006	-3.48339	-2.56333	-3.65554	-4.7679	-3.73402	-1.6109	-2.99017	-2.99147	-2.76249	-3.21455	-2.22447	-1.88763	-1.26332	-5.10115	-3.46029	-1.27732	-1.54832	-4.53485	-2.25065	-1.31318	-3.12427	-2.20855	-4.20406	-4.33316	-2.85888	-5.96533	-2.9154	-4.17028	-1.14346	-2.82491	-0.996011	-2.31442	-3.16878	-2.53876	-1.69626	-2.61709	-3.00581	-3.61832	-2.90956	-5.32163	-2.3682
202340_x_at	Hs.524430	nuclear receptor subfamily 4, group A, member 1	NR4A1	-3.24489	-2.19873	-2.73368	-3.16842	-3.01965	-4.16589	-1.34434	-3.74428	-3.68046	-3.72256	-1.8537	-2.50584	-2.25902	-1.70671	-3.89358	-3.63781	-1.97078	-2.85998	-1.66539	-3.69439	-3.51706	-2.3334	-4.18395	0.722321	-3.14811	-2.31698	-0.999207	-0.545704	-2.05047	-3.41815	-0.388829	-2.35374	-1.25099	-2.67081	-3.10496	-0.22003	-3.08915	-0.100275	-3.92742	-4.05346	-2.17606	-1.21945	-2.6643	-3.69299	-3.5822	-1.40045
204437_s_at	Hs.73769	folate receptor 1 (adult)	FOLR1	-1.26007	-3.18083	-0.313137	-4.34213	-3.37901	-1.51355	-1.49451	-5.06078	-0.630608	-0.539628	-0.312296	-0.823355	-2.7033	0.0137488	-1.21238	-3.02808	-1.11986	-0.223685	-0.700561	-1.87456	-0.198629	-1.35213	-3.30628	-2.65974	-0.869918	-6.39963	-0.391738	-3.23838	-1.70965	-2.62448	-1.6688	-1.63302	-2.78048	0.574363	-1.90082	-2.29508	-3.06117	-1.17105	-2.99112	-0.565549	-3.48395	-1.43224	-1.34321	-0.71938	-0.181161	-2.76051
226030_at	Hs.81934	acyl-Coenzyme A dehydrogenase, short/branched chain	ACADSB	-1.47091	-2.07145	-1.74033	-2.99268	-1.53759	-2.16696	-1.52103	-2.40199	-2.8405	-2.30813	-1.83425	-1.83243	-2.57296	-1.05805	-1.56097	-2.63812	-1.96131	-1.29463	-2.13525	-1.45014	-1.07978	-1.4059	-2.26513	-2.10079	-0.959629	-2.33419	-1.84447	-2.29842	-2.60066	-1.56308	-3.21158	-2.01564	-2.75664	-2.354	-1.38898	-1.50808	-1.92015	-2.93059	-1.82535	-1.64255	-1.65723	-2.01176	-2.70303	-1.9054	-2.30411	-1.97936
212991_at	Hs.216653	F-box protein 9	FBXO9	-0.284508	0.131713	-0.41619	-3.04997	-1.1783	-1.32129	-0.582936	-0.93966	-2.0799	-1.71493	0.76771	-1.46019	-1.68442	1.03151	0.0414475	0.599165	0.622346	-0.284037	-2.27704	-0.276883	-1.48003	-0.911211	-1.70678	-0.515113	0.407451	-1.84167	-0.180441	-0.622163	-2.18684	-0.293753	-0.977278	0.380821	-0.701779	-0.218406	-3.9621	-1.03148	-0.670048	0.432837	0.435704	-0.887312	-0.845482	-0.505686	-0.8184	-1.95808	-2.218	-0.702178
1552826_at	Hs.354013	solute carrier family 26, member 7	SLC26A7	-2.41359	-1.4666	-3.13358	-4.23187	-1.66233	-4.31825	-2.8533	-3.90615	-4.31825	-3.863	-3.02934	-4.31825	-4.22125	-3.60395	-3.67647	-3.92112	-3.49307	-1.82847	-4.10987	-2.87833	-1.87452	-1.23697	-4.20258	-4.22125	-3.64001	-3.92112	-2.26957	-4.31825	-4.22125	-3.10388	-4.31825	-3.13358	-3.11112	-3.42456	-2.65623	-1.47423	-3.64001	-4.16501	-3.64001	-2.622	-3.82332	-4.19356	-3.74544	-4.07816	-4.22125	-3.64001
208937_s_at	Hs.504609	inhibitor of DNA binding 1, dominant negative helix-loop-helix protein	ID1	-0.307556	-1.11173	-1.72164	-2.44458	-3.15915	-2.61185	-1.65863	-1.83921	-2.24636	-0.960662	-1.06169	-1.99307	-3.24345	-3.23794	-3.00173	-1.80217	-1.71552	-0.663815	-2.19963	-2.41148	-0.333613	-0.818044	-2.15466	-1.41947	-2.46254	-2.33995	-0.884565	-2.08607	-1.38918	-1.40586	-1.59369	-1.43337	-0.971188	-0.971435	-1.15291	-0.615691	-1.72791	-2.37743	-1.66373	-0.955783	-2.48827	-2.01963	-1.26565	-1.47313	-2.34518	-1.48492
206498_at	Hs.654411	oculocutaneous albinism II	OCA2	-2.54577	-4.51706	-3.78962	-4.34179	-4.51706	-4.45595	-3.63962	-4.45038	-3.38018	-3.22045	-4.51706	-4.80323	-4.51706	-4.04842	-4.45595	-4.50555	-4.30452	-1.52338	-4.51706	-4.04768	-3.13228	-3.8778	-4.51706	-4.45595	-2.68394	-3.04988	-3.55175	-4.81488	-4.45595	-3.89745	-4.45595	-3.11259	-3.94647	-4.81528	-4.41838	-1.77127	-3.47163	-4.81528	-4.1879	-3.7272	-4.45595	-4.45595	-4.45595	-4.44275	-4.45595	-1.97588
233111_at	---	papillary thyroid carcinoma susceptibility candidate (non-protein coding)	PTCSC	-1.56255	-1.92864	-0.143413	-3.69718	-1.39013	-2.83066	-3.52359	-0.679626	-4.25465	-3.49771	1.44559	-2.80609	-4.99296	-4.24858	-2.52789	-3.13528	-0.762901	0.258341	-3.65631	-3.39018	-0.975819	0.593591	-3.20933	-2.4202	-3.71623	-5.04754	-0.060238	-0.831948	-4.5313	-4.07112	-1.44892	-2.98715	-2.04945	0.684205	-3.80149	-1.62721	-4.48283	-1.59025	-2.99735	-0.0482859	-1.5905	-0.512942	-1.78707	-1.87226	-3.5191	-0.810622
227762_at	Hs.536218	---	---	-0.26649	-1.47164	-2.92364	-3.60343	-3.17739	-4.1773	-4.86439	-3.91292	-5.46824	-4.15321	-0.623983	-3.78316	-5.15303	-4.52969	-3.67583	-3.57654	-1.93399	-0.935406	-2.88288	-3.38524	-0.748198	-1.99689	0.438343	-0.948113	-4.20936	-5.23189	-2.22939	-3.15224	-3.67769	-4.53437	-2.10348	-3.6771	-2.73395	-2.19759	-4.28202	-2.66251	-2.63942	-2.18172	-3.46657	-1.46024	-2.88863	-3.80417	-4.06035	-1.77636	-4.18311	-0.6914
221723_s_at	Hs.594099	solute carrier family 4, sodium bicarbonate cotransporter, member 5	SLC4A5	1.40728	1.26383	1.02425	-3.33327	1.38458	-1.9601	-0.616637	-1.43513	-3.04641	-0.493343	0.571146	-1.67366	-1.87985	-0.709813	0.194768	-1.39479	-1.18628	-0.034888	-2.5096	-0.0908836	0.876413	0.387052	-1.33805	0.0566149	-1.67366	0.00410446	1.26897	-3.21071	-1.57166	1.56799	-1.12345	0.711037	-1.14884	0.686626	0.538679	0.907749	-0.673051	-0.76514	1.23257	-1.53935	-0.940361	0.600533	-1.52698	-1.58019	-1.8611	-1.3019
203812_at	Hs.552087	---	---	0.624853	0.949586	1.37418	-2.95009	-0.507037	-0.607032	0.253334	-0.289572	-2.54283	-1.30027	0.434386	-0.509305	-1.30568	-2.11068	-1.8511	0.847307	1.19164	0.943344	-2.80598	0.277385	-0.422421	-0.338473	-1.27876	1.04512	-0.545977	-0.841144	-0.187288	-2.76351	-3.37359	1.89371	-2.1181	-0.0463392	-1.08239	0.635071	-2.37988	-0.341537	-0.224835	0.220177	-0.448206	-0.663511	-1.34773	2.10641	-0.244706	0.152964	-0.870547	0.758964
210085_s_at	Hs.3346	annexin A9	ANXA9	-1.77906	-1.48916	0.0684425	-3.26144	-1.15723	-3.12007	-1.89837	-3.26144	-2.87305	0.433174	-3.26144	-2.14585	-1.54589	-2.53504	-1.3394	-1.78008	-0.882593	-0.209536	0.206726	0.690748	-0.658586	-0.712788	-2.83577	-2.88931	-1.67788	-1.64615	-0.722445	-3.42218	-2.14585	-2.14585	-1.26255	-2.14585	-2.14585	-2.14585	-0.3204	-2.0538	-2.17936	-2.95878	-2.14585	-0.485545	-1.77906	-1.93491	-2.72465	-1.04453	-0.716912	-1.77906
201497_x_at	Hs.460109	myosin, heavy chain 11, smooth muscle	MYH11	-3.64883	-4.98412	-4.78431	-3.7768	-4.03708	-3.30511	-6.23423	-3.59212	-3.85864	-2.84182	-3.30907	-4.43582	-4.03185	-4.56253	-4.79035	-4.07756	-3.46397	-2.85049	-4.42123	-5.42123	-3.80562	-2.66449	-5.61632	-2.86753	-5.71566	-4.06018	-2.61835	-4.11683	-4.50442	-2.25802	-5.19267	-5.26196	-1.29745	-4.05257	-5.83197	-3.49161	-3.90525	-1.12596	-4.40538	-1.90636	-4.76581	-3.29946	-3.94648	-5.83476	-3.82634	-1.87838
229384_at	Hs.658719	---	---	-1.38366	-1.62464	-1.14036	-2.52127	-1.62464	-1.8113	-1.62464	-1.62464	-2.29158	-1.88663	-0.9373	-1.7899	-2.27332	-1.82153	-1.88533	-1.62464	-1.62464	-1.40448	-2.82994	-1.76751	-1.29418	-1.4637	-2.36424	-1.62464	-1.99856	-2.44587	-1.62464	-1.93875	-2.68918	-1.26566	-2.07113	-1.62464	-1.62464	-1.1619	-2.28899	-1.75096	-1.5535	-1.49797	-1.80182	-1.4536	-1.8854	-1.63641	-2.0457	-1.81347	-1.92452	-1.63328
244572_at	Hs.146730	kyphoscoliosis peptidase	KY	1.43249	1.0688	0.403622	-3.59216	0.545464	-0.363514	0.196689	0.665765	-0.823955	-2.06521	0.869574	0.279388	-0.853301	0.477877	-1.05168	1.25062	1.37677	0.27881	-4.14421	-0.908584	-0.0670652	-0.192053	-3.91008	0.942345	0.870094	-0.352792	0.545464	-0.312183	-4.14421	1.02028	-2.67812	0.187851	-3.30385	0.928863	-1.97118	0.00394173	0.44302	0.338872	0.141277	-0.745327	-1.63897	1.46996	0.832676	0.390232	-2.7711	-0.409469
206253_at	Hs.654862	discs, large homolog 2 (Drosophila)	DLG2	-2.94002	-3.23622	-2.58558	-2.71611	-3.23622	-3.18334	-2.67844	-2.88961	-3.54934	-3.18847	-1.89822	-3.12351	-3.23622	-3.29939	-2.38409	-3.54553	-3.19119	-1.20654	-3.29939	-3.23622	-3.23622	-1.43797	-3.27184	-3.23622	-2.67292	-3.29374	-1.72948	-3.42	-2.90524	-3.23622	-3.29939	-2.58558	-3.23622	-3.10215	-2.20154	-0.24497	-2.91586	-3.29939	-2.57949	-3.29939	-3.29939	-2.77841	-3.0728	-1.59168	-2.58558	-2.68794
213409_s_at	Hs.647068	Ras homolog enriched in brain	RHEB	-2.62007	-2.7362	-1.96267	-2.49589	-2.40833	-2.94489	-1.39942	-3.29055	-2.98802	-2.04498	-2.54148	-3.40412	-2.7798	-0.989399	-2.32656	-1.29762	-2.82838	-2.91577	-2.34025	-2.24437	-2.85613	-2.72544	-2.31462	-3.23169	-1.3287	-3.06361	-2.08276	-3.90333	-3.78956	-1.89116	-3.8196	-2.79424	-4.09507	-3.64967	-2.06749	-2.47924	-2.50782	-3.85542	-1.83712	-2.41761	-2.82214	-4.19016	-3.31193	-2.68996	-2.6445	-2.57825
205200_at	Hs.476092	C-type lectin domain family 3, member B	CLEC3B	0.241623	-0.380453	-0.438046	-4.98665	-0.413099	-1.1933	-1.36563	-0.507081	-3.03097	-0.826359	-0.992267	-1.74008	-1.48398	-0.451355	-0.766062	0.64207	-0.0218883	0.187807	-1.96494	-0.279213	-0.76068	0.550033	-2.91192	0.566771	-0.207172	-1.15522	-1.06392	-2.22626	-1.30739	0.0452423	-2.88454	-1.34741	-0.607078	0.450657	-2.0235	-0.584105	0.231232	-0.429346	-0.922425	-0.144277	-1.88172	1.34214	0.304168	-1.8292	-1.12229	-1.08588
213033_s_at	Hs.644095	nuclear factor I/B	NFIB	-1.35238	-1.49052	-0.0931183	-2.69825	-1.86435	-2.69741	-1.92095	-2.17626	-2.57678	-2.26105	-0.709407	-2.6715	-2.90637	-1.59179	-4.36232	-2.05638	-1.34338	-1.3073	-1.35219	-2.43463	-3.10571	-1.4307	-1.38364	-1.4208	-1.48749	-2.72354	-1.44028	-1.73949	-3.07244	-0.719714	-2.7874	-2.47877	-3.42699	-1.2029	-2.39211	-1.25347	-1.59116	-2.18073	-1.63301	-1.72869	-2.97441	-2.71031	-1.66577	-1.70344	-2.53107	-1.26813
238472_at	Hs.216653	F-box protein 9	FBXO9	-0.805868	-0.859109	-0.383843	-2.41828	-0.89075	-1.08564	-0.689788	-1.38987	-2.38768	-1.55633	-0.849718	-1.3055	-1.82181	0.505058	-0.743964	0.289672	-0.424735	-1.01279	-2.75725	-0.11541	-1.19468	-1.3192	-2.67426	-1.20217	0.393005	-2.42705	-1.40596	-1.55164	-2.78401	-0.434963	-1.4663	-0.419755	-1.34409	-1.18725	-2.84588	-1.0387	-0.873301	-0.840439	0.0108413	-1.20678	-1.32601	-1.27698	-0.705663	-1.71987	-1.97487	-1.58547
1552827_s_at	Hs.354013	solute carrier family 26, member 7	SLC26A7	-3.27268	-2.23587	-1.6431	-3.84088	-0.914111	-3.84228	-3.5337	-3.54358	-3.85804	-3.78915	-3.02565	-3.8317	-3.84088	-3.7992	-3.54358	-3.68142	-3.27528	-1.53416	-3.80461	-2.45569	-1.09843	-1.84705	-3.83606	-3.6503	-3.54358	-3.56711	-2.87322	-3.84088	-3.82476	-3.19916	-3.84088	-3.40311	-3.02565	-2.8465	-3.54358	-2.17643	-3.15421	-3.84088	-3.25829	-2.66677	-3.87216	-3.33825	-3.84088	-3.84088	-3.79376	-3.54358
229740_at	Hs.528605	hypothetical protein LOC643008	LOC643008	0.187386	-0.498435	-0.554897	-2.54643	1.0261	-2.17934	-0.133065	-2.03081	-1.47735	0.0667742	-1.90315	-1.5206	-0.909749	-0.17523	-0.149795	-0.205378	-0.157072	0.0145075	0.178101	0.530479	1.13603	0.916135	-0.582819	-0.467588	0.427553	-0.61361	0.396984	-3.20547	-1.33698	-2.85088	0.283176	0.75845	-0.149795	-0.925386	-0.31781	-0.482231	-0.918632	-0.50581	0.849936	-0.359449	-0.729732	-2.10688	0.37457	-0.887169	-1.42528	-1.078
210299_s_at	Hs.435369	four and a half LIM domains 1	FHL1	-1.68829	-1.93621	-1.6777	-3.7653	-2.55273	-2.7821	-2.13785	-2.94734	-4.23978	-3.35859	-1.28945	-2.44424	-2.62541	-2.91493	-2.89676	-1.98996	-1.49287	-1.24887	-5.016	-3.4617	-0.583363	-1.4123	-4.00918	-1.50754	-0.691853	-3.46682	-1.957	-3.33631	-4.66388	-2.79598	-4.58002	-2.41027	-4.0052	-0.873519	-2.69913	-1.13721	-1.92595	-2.62277	-2.1707	-1.25102	-3.0186	-2.43424	-3.29756	-2.68897	-4.45985	-2.16116
1554748_at	Hs.352243	chloride channel Kb	CLCNKB	-4.15927	-6.19846	-2.77097	-5.43933	-3.07105	-3.79345	-5.40934	-3.7037	-6.35528	-3.54443	-3.35202	-4.19736	-5.45307	-4.8206	-3.50556	-4.20219	-3.26701	-1.49615	-5.70555	-5.09395	-1.28348	-3.80044	-5.14947	-4.54137	-4.08027	-4.1577	-2.50034	-6.37187	-5.6526	-4.13529	-4.06434	-6.04864	-3.17038	-3.38236	-4.16382	-2.75172	-4.3362	-3.83275	-4.63144	-2.70499	-3.89402	-4.13529	-5.12663	-3.21532	-5.61495	-2.69745
201539_s_at	Hs.435369	four and a half LIM domains 1	FHL1	-1.55655	-1.54011	-1.06435	-4.35673	-3.12288	-3.62986	-2.39509	-3.612	-4.74928	-3.64434	-1.58942	-2.67701	-2.78801	-2.66649	-3.44057	-1.97137	-1.80918	-1.26399	-5.04912	-3.52747	-0.763552	-1.09196	-4.55814	-2.23352	-0.952667	-3.29573	-1.87258	-4.60088	-5.34166	-2.44274	-6.93197	-2.68014	-5.0285	-0.863775	-2.60283	-0.56353	-1.86267	-3.60935	-2.00094	-1.07094	-3.40041	-3.18411	-3.1943	-2.89447	-4.94762	-2.32579
1554980_a_at	Hs.460	activating transcription factor 3	ATF3	-2.41519	-1.10731	-1.40861	-3.01315	-2.38523	-3.03478	1.8703	-3.31959	-2.27568	-2.38736	-2.14968	-0.126384	0.0189229	0.707659	-3.31959	-3.31959	-3.02208	-3.17405	1.32149	-2.15173	-3.03478	-0.388956	-3.31959	0.593375	-0.691434	0.293409	-0.166816	0.0281978	0.496299	-0.623087	-2.26213	-2.27568	-2.30918	-2.76958	-1.60781	3.90152	-0.957963	-0.298641	-0.760333	-3.0268	0.0380813	-1.82247	-3.18223	-1.73884	-2.68096	0.490624
220885_s_at	Hs.513379	centromere protein J	CENPJ	-4.122	-3.95064	-4.10625	-3.63301	-4.13359	-4.13182	-3.58569	-4.03561	-3.95722	-2.80879	-3.58031	-4.14085	-4.07317	-3.58569	-4.15885	-4.29778	-4.13182	-3.49706	-3.71909	-4.09555	-1.33751	-2.88898	-3.86615	-4.14085	-3.7942	-3.70758	-2.43817	-4.13182	-3.54854	-3.88482	-3.58569	-3.58569	-2.87028	-3.38766	-2.87808	-2.18828	-4.13182	-4.10865	-3.85999	-3.43918	-3.57945	-4.14085	-4.13182	-3.46249	-4.13182	-3.17321
236741_at	Hs.122125	WD repeat domain 72	WDR72	-5.76923	-5.22626	-3.29276	-5.83608	-5.73277	-5.83608	-4.93967	-5.83608	-6.11688	-4.78999	-4.24636	-5.26855	-5.6535	-5.81689	-5.26855	-6.11465	-3.78757	-1.62193	-4.67415	-5.83608	-3.94028	-3.77672	-5.84812	-6.11688	-4.93967	-5.44382	-4.42973	-6.48971	-5.55617	-5.63669	-6.11688	-5.83608	-5.26855	-5.55475	-2.7519	-3.02569	-5.28876	-6.11688	-5.22626	-2.68316	-4.93967	-5.76702	-5.26855	-4.12905	-5.19931	-4.93967
1569387_at	Hs.675369	---	---	-3.34572	-3.34572	-3.34572	-3.34572	-3.34572	-3.34572	-3.34572	-3.34572	-3.34572	-3.34572	-1.53806	-3.32574	-3.34572	-3.34572	-3.34572	-3.34572	-3.34572	-2.28578	-3.34572	-3.34572	-3.34572	-2.661	-3.34572	-3.34572	-3.34572	-3.36047	-0.662262	-2.04395	-3.34572	-3.34572	-1.0942	-3.34572	-3.29036	-3.16371	-3.34572	-3.32574	-3.36047	-3.34572	-3.15686	-3.11288	-3.32574	-3.32574	-3.34572	-3.34572	-3.34572	-3.32913
210342_s_at	Hs.467554	thyroid peroxidase	TPO	-3.53023	-5.39679	-2.25926	-3.96225	-4.04422	-5.08791	-7.01201	-4.47799	-5.42222	-3.148	-2.55596	-5.4158	-4.01306	-7.16628	-4.37855	-5.34075	-3.33674	-0.391177	-9.3397	-6.79365	0.352454	-3.18233	-6.36646	-4.44707	-2.27944	-3.73341	-0.961605	-4.46951	-5.13063	-5.73252	-4.37874	-4.32141	-4.30678	-2.92399	-2.73113	-2.04921	-2.69545	-4.37306	-4.50428	-1.26894	-2.73798	-4.6565	-4.82926	-3.01633	-4.72847	-2.31833
214044_at	Hs.109514	ryanodine receptor 2 (cardiac)	RYR2	-2.5229	-3.11486	-3.10312	-3.10312	-2.08	-2.93415	-3.11486	-3.11486	-3.11486	-3.10312	-2.03898	-3.11486	-2.39009	-3.11486	-3.10312	-3.11486	-2.37644	-1.26086	-3.11486	-3.10312	-2.9822	-2.90124	-3.11486	-3.11486	-2.99793	-2.40911	-1.70232	-3.10312	-3.11486	-1.65439	-3.10245	-3.10312	-3.11486	-3.10312	-3.11486	-2.76023	-2.01247	-3.10312	-3.11486	-2.08	-1.80671	-3.10312	-3.11486	-3.10312	-3.11486	-2.30212
207921_x_at	Hs.469728	paired box 8	PAX8	-2.03811	-1.32037	-1.33413	-3.35781	-2.83635	-3.85281	-2.61581	-2.70318	-4.10168	-2.80846	-1.94914	-2.69045	-2.78554	-3.42482	-2.53996	-2.37322	-1.59448	-1.52052	-2.12874	-2.39519	-2.38313	-1.15993	-3.2262	-2.41347	-2.99321	-2.53388	-1.14384	-3.62166	-2.45733	-2.41985	-3.34428	-2.04811	-2.38908	-1.59	-1.53241	-1.35457	-2.10952	-2.98155	-2.98173	-1.11982	-1.65754	-2.34432	-2.50034	-2.07141	-2.75321	-1.65882
213195_at	Hs.434386	hypothetical protein LOC201229	LOC201229	-0.700548	-0.807611	-0.518356	-2.85797	-0.984408	-2.26485	-0.717125	-2.08284	-2.94126	-0.853057	-0.878193	-1.81709	-1.40868	0.416759	-0.533305	0.0843429	-0.441747	-0.093944	-1.38837	-0.868026	-0.286787	-0.844356	-2.31023	-1.48728	-0.169164	-2.2909	-2.00061	-2.57924	-2.10164	-1.31203	-1.60989	-0.918534	-2.25168	-0.618689	-1.79056	-1.01173	-1.10602	-1.05113	-0.589666	-1.41698	-1.32904	-1.03028	-1.03469	-1.2312	-1.53256	-0.81155
204697_s_at	Hs.150793	chromogranin A (parathyroid secretory protein 1)	CHGA	-3.12772	-3.09663	-3.12772	-3.12772	-3.12772	-3.12772	-3.12772	-3.12772	-3.12772	-3.12772	-3.12772	-3.12772	-3.12772	-3.12772	-3.10469	-3.12579	-3.12358	-3.12772	-3.12772	-3.12772	-3.12772	-3.12772	-3.12772	-3.12772	-3.12772	-3.12772	-3.12772	-3.12772	-3.12772	-3.12772	-3.12772	-3.12772	-3.12552	-3.12772	-3.10778	-3.12772	-3.12772	-3.12772	-3.12772	-3.12772	-3.12772	-3.11284	-3.12772	-3.12772	-3.03678	-3.12772
213071_at	Hs.80552	dermatopontin	DPT	-5.37403	-6.04098	-5.48941	-2.46879	-6.41643	-3.23364	-5.39256	-2.66961	-2.49172	-2.26825	-3.13228	-3.42922	-4.30423	-5.8339	-3.63833	-6.17967	-5.60935	-3.08849	-6.46564	-4.30423	-6.85408	-6.85408	-5.35674	-5.43256	-5.8339	-3.5468	-2.80037	-2.42722	-3.29247	-4.30423	-5.29291	-5.36634	-3.01647	-4.34831	-3.824	-2.12778	-2.94147	-3.50704	-5.8339	-1.74227	-2.6737	-5.8339	-6.85408	-2.97643	-3.85413	-2.63506
205883_at	Hs.591945	zinc finger and BTB domain containing 16	ZBTB16	0.450883	-0.544159	-2.66803	-3.28786	-2.98647	-3.41356	-5.02498	-4.29634	-4.30953	-3.20097	-0.303669	-3.00718	-4.43278	-3.46884	-2.8449	-2.60986	-1.26237	0.808824	-2.39549	-3.29808	-0.344368	-1.58622	1.22947	0.333443	-3.19637	-3.55755	-1.94461	-3.64904	-2.91441	-3.44701	-1.0989	-2.93624	-1.48297	-2.14264	-4.64448	-2.10309	-2.21005	-1.10817	-2.7778	-0.829057	-2.23174	-2.65936	-3.84206	-1.10569	-3.65869	0.0435462
226248_s_at	Hs.708190	KIAA1324	KIAA1324	-3.30945	-4.60093	-2.88953	-4.60093	-2.83488	-4.09721	-4.51196	-3.55978	-2.26392	-4.44182	-3.25211	-3.45806	-2.67612	-2.67051	-2.0216	0.298798	-2.20971	-1.37848	-4.60093	-4.55309	0.510087	-1.77266	-4.46576	-3.1383	-1.15451	-3.1383	-1.77155	-2.77747	-3.13069	-2.20971	-4.24932	-3.1383	-3.1383	-1.73722	-3.25088	-1.73637	-1.26138	-2.20971	-3.96824	-2.35827	-3.26616	-2.96951	-3.78998	-3.31406	-4.4705	-2.20971
211217_s_at	Hs.95162	potassium voltage-gated channel, KQT-like subfamily, member 1	KCNQ1	-1.73241	-1.1605	-1.30853	-3.16628	-1.35146	-3.60385	-2.11534	-2.9956	-3.23141	-1.97879	-1.59283	-2.39261	-1.53726	-0.866122	-1.31831	-1.65343	-1.65397	-1.05565	-2.73583	-1.88338	-1.1831	-2.40745	-2.10377	-1.88378	-1.5958	-1.90975	-1.40918	-3.86105	-2.67534	-2.60464	-2.76366	-1.46838	-3.0482	-2.02026	-2.70209	-2.07616	-2.14509	-2.62855	-1.76362	-1.62098	-2.79059	-1.09771	-2.56112	-2.739	-2.02628	-2.29097
207924_x_at	Hs.469728	paired box 8	PAX8	-2.11937	-1.43063	-1.29941	-3.82118	-3.11961	-4.56646	-2.77108	-2.90558	-4.44931	-3.15038	-2.22389	-2.95991	-2.76219	-3.65742	-3.13299	-2.75492	-1.73078	-1.66526	-2.33126	-2.61765	-2.62272	-1.18035	-3.5038	-2.64903	-3.43769	-2.56885	-1.16404	-3.92905	-3.10196	-2.67137	-3.19042	-2.66631	-3.00216	-2.07492	-1.5767	-1.75642	-2.20123	-3.11795	-3.06871	-1.26169	-1.79429	-2.93625	-2.29973	-2.56583	-3.35975	-1.75633
227091_at	Hs.113940	coiled-coil domain containing 146	CCDC146	-2.78528	-3.0362	-1.94873	-4.65059	-2.14421	-3.99381	-4.22858	-3.6915	-3.41992	-2.93641	-2.59785	-4.21849	-5.20387	-3.71813	-3.59719	-4.39684	-3.83035	-1.63587	-4.5444	-2.78398	-2.36823	-2.78147	-4.58509	-4.32748	-2.42575	-4.66757	-1.80633	-2.67748	-5.66625	-3.17327	-3.77231	-2.91735	-2.21818	-2.78995	-2.74566	-2.20873	-3.38815	-4.32431	-2.32528	-2.2088	-3.54743	-4.62384	-4.30337	-3.04414	-4.13836	-2.84727
203240_at	Hs.111732	Fc fragment of IgG binding protein	FCGBP	-0.969411	-2.02745	-1.536	-2.99233	-1.12785	-1.60388	-2.96749	-1.46625	0.0882622	-1.63095	-1.47508	-2.24881	-2.67154	-3.2168	-1.94161	-1.85348	-1.39785	0.0540005	-2.65275	-2.36192	0.957823	-2.56603	-1.21502	-1.05485	-2.37345	-2.37957	-1.00416	-2.54032	-2.46423	-3.2038	-2.35536	-1.24877	-0.955952	-1.18775	-3.06126	-0.951939	-1.82294	-1.91974	-2.17222	-0.657457	-2.43807	-1.719	-1.472	-2.41392	-2.28154	-1.12953
226830_x_at	Hs.220864	Chromodomain helicase DNA binding protein 2	CHD2	-2.32634	-2.11737	-1.253	-2.09025	-2.34	-2.58086	-0.951136	-3.02683	-2.39171	-2.84227	-2.53585	-3.00857	-1.91369	-0.986223	-1.51522	-2.11737	-2.05393	-2.01246	-1.99119	-2.51395	-2.0428	-2.75169	-1.45162	-2.11737	-1.42579	-2.11737	-1.86577	-2.98305	-2.65408	-1.5948	-3.29587	-1.87346	-3.06827	-2.53601	-2.20803	-1.71098	-1.58892	-2.71881	-1.39395	-0.828037	-1.88522	-3.06384	-2.41926	-2.39109	-2.99735	-1.78429
239464_at	---	---	---	0.0112111	-0.122372	0.100073	-1.47735	-2.51287	0.237128	-0.203734	-0.675028	0.279894	-0.482271	0.916088	0.718632	-0.867514	-0.539776	-0.813272	0.931099	0.908085	-0.430067	-0.777034	-1.20162	0.095316	-0.472587	-0.365109	1.80872	1.04977	-0.0704252	-0.983967	0.469238	-2.03882	-0.114386	0.399972	-0.692565	-0.683467	0.616607	-0.107944	-0.130167	0.35479	1.08509	0.380234	0.411628	-0.554494	0.197529	0.545663	1.57144	-0.185247	-0.817437
228193_s_at	Hs.507866	Chromosome 13 open reading frame 15	C13orf15	-0.585243	-2.47925	-0.790124	-1.38184	-0.148522	-2.32098	-0.72972	-2.14297	-2.64006	-2.08232	-2.34549	-2.29471	-2.47925	-2.47925	-0.404861	0.487774	-2.35281	-2.40756	-2.45593	-1.35584	-1.64197	-2.47546	-1.33585	0.0537427	0.742025	-2.508	-2.47448	-2.8953	-2.47546	-1.1956	-2.508	-2.47546	-1.98307	-2.49594	-2.508	-1.30869	-1.77412	-2.43439	-2.47925	-2.47836	-2.45219	-2.28873	-2.508	-1.55249	-2.508	-2.508
208213_s_at	Hs.654519	potassium voltage-gated channel, shaker-related subfamily, beta member 1	KCNAB1	-1.90654	-2.93099	-1.89864	-2.05929	0.232787	-1.98201	-1.66204	-0.851402	-1.95461	-2.4877	-1.2079	-2.08576	0.125042	0.473712	2.71699	-2.92141	-1.95461	0.568495	-3.22656	-1.5233	0.872195	-3.05497	-3.23985	-1.53146	0.0998389	1.63279	-1.32096	-1.95461	-1.95461	-1.37072	-3.05613	-3.22656	-3.14652	-0.947722	-3.16062	-1.12204	-0.598182	-2.63942	-3.22656	-0.435621	-2.93209	-2.72627	-2.96245	-3.04661	-3.14625	-2.97994
223661_at	Hs.213061	nuclear casein kinase and cyclin-dependent kinase substrate 1	NUCKS1	-0.29987	-0.332775	-0.000668301	-2.3079	-1.97741	-2.25637	-2.0856	-2.38842	-2.528	-1.34872	-1.84313	-2.26974	-2.10305	-1.63158	-2.30435	-2.11113	-1.49866	-1.04566	-1.13671	-2.00514	-2.31496	0.63227	-1.90495	-2.10305	-2.528	-0.980119	-1.41743	-2.528	-1.5322	0.346685	-2.52952	-2.10305	-2.58909	-2.10249	-1.00797	-0.396371	-1.09761	-2.58909	-1.71332	-1.23357	-0.878422	-2.56861	-2.10305	-2.10305	-2.13366	-0.56507
223604_at	Hs.29304	GTPase activating Rap/RanGAP domain-like 3	GARNL3	-2.01479	-2.37752	-1.96206	-3.02121	-1.9066	-2.419	-2.12177	-2.60363	-2.85972	-2.114	-1.85227	-2.87728	-2.88954	-2.82986	-2.32601	-2.114	-2.03084	-1.96206	-2.86846	-1.98547	-1.34942	-2.114	-2.73039	-2.41668	-2.53411	-2.73113	-1.9783	-3.32728	-2.73815	-1.66401	-1.96206	-2.114	-2.114	-2.13551	-2.38229	-2.56088	-2.60519	-1.96206	-2.114	-2.73507	-2.29883	-1.3896	-2.114	-2.43168	-2.114	-1.94034
238561_s_at	Hs.86970	UTP23, small subunit (SSU) processome component, homolog (yeast)	UTP23	-1.63066	-0.918147	-1.39214	-3.45885	-2.6298	-3.61132	-1.57637	-3.37915	-4.14209	-3.01983	-1.61582	-2.09343	-2.06487	-0.748586	-2.82951	-2.53296	-1.78939	-1.93419	-2.46764	-1.09615	-2.72553	-1.69161	-4.61032	-2.51631	-0.24952	-1.94893	-1.7148	-3.01983	-2.22994	-0.556823	-4.77074	-1.48216	-4.235	-2.24319	-2.7442	-1.66115	-1.67582	-4.77037	-1.1389	-1.80672	-1.69176	-4.77074	-3.1656	-2.29257	-3.76024	-1.78258
230606_at	---	hypothetical protein LOC100287525	LOC100287525	-0.095226	0.195215	-0.541338	-1.32014	0.227207	-1.06104	-1.06104	-1.32014	-1.28146	0.0117319	-1.60123	-1.23908	-0.586447	-1.04796	0.0552434	-0.134387	0.0137683	0.139194	-0.140888	-0.850367	-0.443773	-0.651898	-0.747877	0.180892	-0.850367	0.349468	-1.39703	-2.03072	-0.181221	-0.109346	-1.1366	-0.586447	-0.156297	-0.179214	0.108522	-0.888129	0.388471	-0.281022	0.0310019	-0.850367	-0.542666	-0.480936	-0.755196	-0.808827	-0.850367	-0.56658
222556_at	Hs.507769	asparagine-linked glycosylation 5, dolichyl-phosphate beta-glucosyltransferase homolog (S. cerevisiae)	ALG5	-1.41546	-1.41546	-0.101808	-1.61144	-1.16637	-1.66537	-0.259531	-2.82104	-2.62803	-1.41546	-1.25133	-2.68214	-1.76135	2.12029	-0.846295	-0.690825	-2.40262	-1.41546	-1.41239	-1.16121	-1.42985	-1.41546	-0.802767	-3.00485	1.07341	-1.41546	-1.41546	-2.14963	-1.81082	-0.719633	-3.00485	-1.41546	-3.00485	-1.85793	-1.27494	-1.41546	-1.38564	-2.87729	0.188522	-1.41515	-1.41546	-2.7502	-1.8125	-1.47363	-2.06285	-1.41546
228592_at	Hs.712553	membrane-spanning 4-domains, subfamily A, member 1	MS4A1	1.09164	-6.95568	2.69334	-5.90208	-6.9283	-1.14643	-4.94857	0.647461	2.11941	-2.52059	-7.39409	-2.67255	-1.65338	-6.60773	-2.41532	-4.04647	-6.85821	-7.48777	-6.71853	-3.27686	-4.06077	0.685394	-1.54092	-1.87784	-6.84968	-0.544712	-7.02892	1.18296	2.18795	0.255551	-6.51434	-2.55163	-6.52938	-7.48777	-4.73232	2.41032	1.02214	-6.07851	0.849626	-6.07851	0.366028	-6.95568	-3.20173	-0.581542	-4.81284	-6.92006
204755_x_at	Hs.196952	hepatic leukemia factor	HLF	0.770935	0.827032	-0.13207	-4.32786	0.510711	-1.95629	-1.58244	-0.70506	-4.2277	-2.4873	0.790035	-2.1646	-1.20776	1.07714	0.162445	0.58913	-0.835736	0.158283	-4.83247	-2.54788	0.297569	-0.134308	-4.64182	-0.188966	0.458755	-0.909127	-1.36373	-2.20292	-4.94955	1.16411	-1.78133	0.191122	-3.60386	-0.33255	-3.44945	-0.0389638	0.598099	-1.25507	-0.358964	-0.404338	-3.35816	-0.701235	-3.3637	-2.90746	-4.32786	-2.39556
214735_at	Hs.146100	interaction protein for cytohesin exchange factors 1	IPCEF1	-3.1352	-5.94372	-4.08378	-4.06669	-6.41944	-4.86234	-6.87885	-4.12599	-4.28133	-3.68913	-0.357929	-4.15121	-5.60381	-6.41944	-5.45125	-4.67213	-4.76426	-0.645329	-6.41944	-5.11733	-2.88372	-5.83273	-4.45128	-4.86234	-2.29993	-5.04311	-1.7544	-4.59623	-3.32578	-4.07073	-2.78766	-3.97561	-3.68426	-4.79877	-3.35598	-2.25113	-4.41157	-4.86234	-4.45396	-2.70167	-4.31481	-5.91023	-7.18975	-3.0908	-4.8804	-4.18348
239451_at	Hs.658060	---	---	-3.08991	-5.06128	-4.51865	-4.75984	-2.66478	-3.56344	-4.34017	-1.71383	-4.09666	-5.4373	-0.0664708	-4.3872	-5.81032	-4.90224	-4.77359	-4.68637	-4.37222	-2.80527	-5.81032	-5.81032	-1.95966	-2.80619	-6.58283	-4.5308	-5.81032	-5.81032	-2.1278	-1.18214	-5.61233	-5.81032	-1.53253	-5.27539	-2.10931	-0.325551	-5.92667	-5.81032	-5.81032	-4.65598	-5.72212	-2.51413	-5.06686	-5.72212	-2.10447	-3.89152	-4.80729	-2.35717
206701_x_at	Hs.82002	endothelin receptor type B	EDNRB	0.948836	0.944098	-0.180749	-0.622625	0.992289	-0.353204	-3.0725	-0.866934	-4.2535	-2.23844	-1.61944	-0.866934	-0.698179	-1.21662	0.80989	0.4682	-0.591184	0.0237479	-3.60324	0.00766047	0.837195	0.592084	-1.08	1.54167	-0.210197	-1.64795	-1.00436	-3.76118	-1.8098	0.362285	-3.63987	-3.63987	-2.57692	-0.824944	-1.88083	-0.0964056	0.819966	0.208815	-0.885549	-0.568917	-1.64968	-0.201305	0.996421	-1.74448	-3.03029	-1.26088
205049_s_at	Hs.631567	CD79a molecule, immunoglobulin-associated alpha	CD79A	-3.07867	-2.84944	-3.07867	-3.07564	-3.21863	1.5222	-3.10533	0.270817	2.39784	-2.68114	-3.22678	-0.118485	1.32063	-2.98316	-1.42466	-3.03383	-3.1518	-3.10739	-2.12233	-3.07867	-3.07867	-3.07867	-0.841468	-3.07867	-3.05682	1.52536	-3.07867	2.27377	3.60973	-3.27649	-2.97399	-3.07867	-1.76304	-3.07867	-2.05762	3.24274	1.78236	-2.64547	-3.22678	-3.07867	3.40476	-2.88413	-2.36886	0.672152	0.572025	-3.07867
227414_at	Hs.471514	rhomboid domain containing 1	RHBDD1	-0.243063	-0.461501	-0.599294	-0.738871	-0.608608	-0.256213	-0.974394	-1.04044	-0.485498	-0.468754	-0.808656	-0.277196	-0.443145	-1.32916	-1.43396	-0.758295	-0.607249	-0.334414	-0.63192	-0.938996	-0.404918	-0.621574	-0.621944	-0.150303	-1.04201	-0.293577	-0.726769	-0.714652	-0.141693	-0.603748	-1.43145	-0.383318	-1.44604	-0.749825	-0.465255	-1.00703	0.110244	-0.192691	-0.828033	-0.758715	0.156565	-0.322375	-0.447111	-0.509858	-0.586692	-1.11875
212452_x_at	Hs.35758	MYST histone acetyltransferase (monocytic leukemia) 4	MYST4	-0.328113	0.303154	0.964577	-1.00638	0.219848	-0.393401	-0.398792	-1.11618	-0.604654	0.192591	-0.421279	-0.322959	-0.206571	-0.999871	0.110902	-0.550339	1.03773	0.978904	-0.176641	0.19741	-0.716921	-0.150521	-1.43792	1.25719	-2.16744	0.335735	0.103928	-1.58482	-0.266701	-0.451216	-0.1855	-0.796009	-0.52741	0.382108	-0.853887	-0.465686	-0.0534289	0.636074	-0.949777	0.407419	0.649946	-0.241443	0.370381	0.214734	0.638716	-0.427441
238750_at	Hs.334633	---	---	-1.25987	-1.14499	-1.64671	-3.74659	-1.25761	-2.26029	-1.69466	-2.97129	0.147585	-0.812923	-1.25681	-1.66201	-1.20707	-0.63923	-2.35951	-0.374611	-1.13134	-0.988009	-1.16506	-0.844424	-1.4069	-1.1428	-3.4411	-1.62124	0.610568	-2.05546	-1.19136	0.679298	-2.50441	-2.40252	-0.996774	-1.79842	-1.13208	-1.87193	1.54707	-0.985714	-0.780039	-0.900546	-0.432716	-2.23708	-2.34957	-2.9902	-3.67782	-2.60022	-2.21688	-1.52478
223235_s_at	Hs.487200	SPARC related modular calcium binding 2	SMOC2	-2.28325	-4.59348	-1.54232	-5.88285	-6.53453	-3.02619	-4.98456	-2.74611	-3.98076	-3.51967	-1.69796	-3.6839	-4.45236	-3.9583	-5.10066	-2.34953	-1.99023	-2.38042	-4.98382	-4.06719	-4.93032	-3.37774	-4.54268	-2.06955	-1.03341	-4.59641	-1.04122	-3.43555	-3.50802	-2.66483	-3.84869	-2.2345	-2.96678	-1.01848	-5.43916	-2.3313	-3.21812	-2.66828	-3.04171	-2.20548	-4.47102	-2.54127	-5.32167	-2.61005	-2.50749	-2.77776
228518_at	Hs.700112	immunoglobulin heavy locus /// immunoglobulin heavy constant gamma 1 (G1m marker) /// immunoglobulin heavy constant mu	IGH@ /// IGHG1 /// IGHM	-2.96037	-2.91164	-2.9618	-1.66239	-2.9618	-0.219966	-2.92182	-1.08243	2.16772	-2.3342	-2.9618	-2.20769	-1.00094	-2.9618	-2.96037	-2.96037	-2.78002	-2.74745	-2.96037	-2.9618	-2.20769	-2.96037	-2.20769	-2.96037	-2.96037	-0.751494	-2.9618	-0.819188	1.62869	-2.9618	-2.9618	-2.94294	-2.9618	-3.29334	-2.96037	1.35933	0.544179	-2.9618	-2.93142	-2.96037	0.0488632	-2.96037	-2.9313	-0.279052	-2.20769	-2.9295
239183_at	Hs.591474	angiopoietin-like 1	ANGPTL1	-0.914585	-1.26376	-1.13295	-3.49859	-1.85101	-1.98931	-1.89294	-2.86445	-3.7125	-3.02276	-1.47987	-2.7424	-2.80255	-2.16058	-2.96863	-0.785444	-1.10004	-1.45169	-5.58237	-0.794789	-1.45378	-2.07642	-3.76128	-1.85791	-1.84163	-4.66644	-1.61978	-4.07935	-5.29643	0.461217	-5.26373	-1.03669	-3.44462	-1.80428	-2.46264	-1.01836	-0.493141	-2.83684	-0.395959	-1.55762	-1.70008	-0.0636737	-2.896	-1.21674	-4.77984	-2.48392
213651_at	Hs.517549	inositol polyphosphate-5-phosphatase J	INPP5J	0.0692544	0.568638	0.89	-3.10098	-0.0989069	-1.05085	-1.1117	-0.867839	-3.0339	-0.497294	0.359176	-1.35357	-0.59483	-0.456083	0.709013	0.436084	0.356161	0.698675	-1.29817	0.0180796	0.351184	-0.727195	-1.13969	0.337173	-0.658631	-0.893422	-0.783081	-1.78144	-2.36139	-0.900032	-1.42738	-0.539151	-1.3968	0.351287	-0.322196	-0.261241	-0.515924	0.0613045	-0.417324	-0.70272	-0.515172	1.00941	-1.19365	-0.854403	-0.547236	-1.00675
240065_at	Hs.276287	family with sequence similarity 81, member B	FAM81B	-0.491796	-2.84534	-2.66141	-3.09635	1.00502	-2.89957	-2.79975	-3.09635	-3.09635	-3.08524	-2.47788	-3.01344	-2.60819	-1.41791	-1.17803	-1.7551	-2.60067	-2.59146	-2.79975	-1.79164	-0.904137	-3.07884	-3.00941	-2.86293	-0.874692	-2.72362	-2.66821	-3.09635	-2.89957	-1.00757	-2.89957	-1.6367	-2.79975	-2.99296	-2.79975	-0.974112	-2.17066	-0.9761	2.49686	-2.79975	-3.09635	-3.09635	-2.79975	-2.88839	-3.09635	-2.87382
241640_at	Hs.303787	B-cell receptor-associated protein 29	BCAP29	-2.97576	-2.94728	-3.03426	-2.97226	-2.91354	-2.91354	-2.91354	-2.87726	-3.0827	-2.22198	-2.92142	-2.94864	-2.40716	-2.6948	-2.91354	-2.91354	-2.97532	-2.64832	-2.25803	-2.91354	-2.91354	-3.06121	-2.56613	-2.87488	-2.91354	-2.91354	-3.01474	-2.97576	-2.04421	-2.91354	-2.01556	-1.85235	-0.575775	-2.91354	-0.34561	-2.36936	-2.91354	-2.7144	-2.46343	-2.97576	-2.68334	-2.91354	-2.85838	-2.91354	-1.72888	-2.91354
229948_at	Hs.128387	---	---	-1.10843	-1.25526	-0.912126	-2.40466	-0.772478	-2.13918	-1.38447	-1.36574	-2.41087	-1.11795	-1.94714	-1.80797	-1.78617	-1.74165	-1.59824	-1.29839	-1.12952	-1.0643	-2.10265	-1.77166	-0.35053	-0.770135	-1.73225	-1.26913	-2.1501	-1.77842	-1.89383	-3.45254	-2.32357	-1.48068	-2.18961	-1.60247	-1.53551	-1.40833	-2.01558	-1.58926	-1.98891	-1.5244	-1.70318	-1.37338	-1.49965	-1.12987	-1.20478	-1.46671	-1.88017	-1.35645
210597_x_at	Hs.631726	proline-rich protein BstNI subfamily 1	PRB1	-2.9248	-2.98773	-3.28854	-2.94136	-3.10309	-2.91106	-2.88904	-3.31637	-2.91567	-2.13685	-3.26389	-3.18458	-1.88833	-3.06515	-2.37671	-2.91106	-2.93729	-2.74696	-1.8026	-2.91106	-3.48442	-2.91695	-2.86063	-2.91695	-2.91695	-2.91106	-3.39991	-4.0048	-2.61816	-3.33895	-2.25461	-2.27835	-1.17922	-4.02789	-2.47498	-2.91106	-3.45542	-2.90672	-3.41718	-2.91695	-2.23935	-2.34488	-2.77104	-2.91695	-1.52161	-2.7598
1569607_s_at	Hs.632663	ankyrin repeat domain 20 family, member A1 /// ankyrin repeat domain 20 family, member A2 /// ankyrin repeat domain 20 family, member A3 /// ankyrin repeat domain 20 family, member A4 /// ankyrin repeat domain 20 family, member A5 /		-3.6086	-2.83671	-0.638404	-0.550734	0.197618	0.408298	-1.1579	1.49384	-0.618384	-0.71481	0.294883	-2.25864	-2.52865	-2.16988	-1.59032	-2.83725	-2.83725	-2.84385	-2.83725	-2.83725	1.30244	-1.96566	-2.85932	-2.86191	-2.84385	-2.84385	-1.25345	0.330887	-2.84385	-2.83725	-2.1824	-2.83725	-0.836888	0.0120965	-2.16988	-2.21626	-2.73043	-2.83725	-2.83725	-1.50921	-1.06215	-2.43771	-1.22749	-2.7406	-2.23862	-0.315065
215130_s_at	Hs.460217	IQ motif containing K	IQCK	-0.458171	-0.297804	0.210417	-2.52098	-1.30854	-2.17564	-1.0365	-2.06612	-3.14169	-1.19631	-1.3267	-1.02824	-0.976011	-0.811863	-1.45842	-0.621998	-0.99775	-0.432623	-1.12275	-0.948359	-1.42344	-0.113879	-2.18837	-1.3186	-1.11163	-1.2025	-0.773428	-2.23367	-3.15067	-0.337121	-2.11688	-1.15212	-2.11357	-0.811013	-1.40322	-0.648223	-1.08828	-2.53287	-0.812162	-0.88195	-2.73252	-1.82887	-1.41452	-1.68159	-1.69826	-1.00634
1555733_s_at	Hs.632555	adaptor-related protein complex 1, sigma 3 subunit	AP1S3	-0.603938	-0.776679	-0.588872	-3.84032	-3.66862	-4.37526	-1.98803	-4.65113	-2.41619	-2.71658	-3.66631	-1.75611	-2.23262	-1.3566	-3.84032	-3.61279	-0.667215	-1.33803	0.0592128	-2.02985	-2.204	-0.109312	-4.39431	-3.84032	-0.999222	-1.60815	-1.46989	-3.84032	-2.99189	-0.814347	-4.65362	-2.54575	-4.92753	-2.34032	-0.286971	0.0499303	-1.72061	-4.91104	-1.36968	-1.37122	-2.50241	-4.78187	-4.92753	-2.92059	-3.96762	-0.406575
204631_at	Hs.699445	myosin, heavy chain 2, skeletal muscle, adult	MYH2	-2.90459	-2.90459	-2.90459	-2.90459	-2.90459	-2.90459	-2.90459	-2.90459	-2.38801	-2.90459	-2.90459	-2.90459	-2.90459	-2.90459	-2.90459	-2.90459	-2.90459	-2.90459	-2.90459	-2.90459	-2.90459	-2.90459	-2.90459	-2.90459	-2.90459	-2.90459	-2.90459	-2.90459	-2.90459	-2.90459	-2.90459	-2.90459	-2.90459	-2.90459	-2.90459	-2.90459	-2.90459	-2.89521	3.70173	-2.90459	-2.76763	-2.85412	-2.90459	-2.90459	-2.90459	-2.90459
235475_at	Hs.709270	Stress-associated endoplasmic reticulum protein 1	SERP1	-0.973879	-0.676873	-0.909823	-3.32175	-1.98131	-2.65135	-1.29559	-3.62981	-3.49754	-2.39011	-1.05809	-2.26767	-2.48108	-0.454297	-0.532332	-1.34913	-0.981476	-0.676064	-1.79311	-1.01484	-1.71713	-1.09936	-2.1764	-1.90396	-0.7299	-2.76824	-1.3081	-2.37228	-3.14539	-1.33352	-2.05182	-1.18522	-2.28566	-1.8664	-0.888369	-1.08439	-1.1761	-1.9903	-0.460697	-1.54323	-2.58887	-2.79112	-2.68636	-2.44014	-1.93626	-1.16317
223074_s_at	Hs.4944	allograft inflammatory factor 1-like	AIF1L	-2.89217	-2.89217	-1.94628	-2.74342	-2.73044	-2.61449	-2.36052	-2.53708	-2.61449	-2.24909	-2.91439	-2.84306	-2.51328	-2.12755	-2.61449	-2.51782	-2.70819	-1.92942	-2.89217	-1.73674	-0.885541	-2.51782	-2.61449	-3.34892	-2.5072	-3.08457	-2.09718	-2.70108	-2.80568	-2.51782	-2.51782	-2.61449	-2.5072	-2.51782	-2.51782	-2.51782	-2.89217	-2.61449	-2.52957	-2.5072	-2.64089	-2.51782	-2.5072	-2.5072	-2.89217	-2.92336
213426_s_at	Hs.212332	Caveolin 2	CAV2	-2.87797	-2.74093	-2.8781	-2.87896	-2.96608	-2.87896	-2.83147	-2.8779	-2.87896	-1.32072	-2.87896	-3.29739	-2.87896	-2.87896	-3.29739	-2.87896	-2.87896	-2.87896	-1.25304	-2.87896	-2.87896	-2.87896	-2.35671	-2.87896	-2.87896	-2.87896	-2.7568	-2.87896	-2.87177	-2.87896	-2.87896	-2.82986	-2.87896	-2.87896	-1.13374	-2.0253	-2.87896	-2.87896	-1.43529	-2.78486	-2.79138	-2.87896	-2.87896	-2.87896	-2.87896	-2.51293
217576_x_at	Hs.291533	son of sevenless homolog 2 (Drosophila)	SOS2	-1.26421	-1.54547	-1.9601	-2.62404	-2.83252	-2.90833	-2.90833	-2.90833	-2.82709	-2.9673	-2.55194	-3.11133	-2.89782	-2.8652	-2.90833	-2.76582	-2.90833	-2.42932	-2.27494	-2.90833	-2.74981	-1.44555	-2.76798	-2.85518	-3.10768	-2.9673	-2.66634	-2.70813	-2.15461	-2.07276	-2.21699	-2.65335	-1.35426	-2.16298	-1.24496	-2.65753	-2.90833	-2.86505	-2.83252	-2.96661	-2.41918	-2.65639	-2.83252	-2.62234	-2.60183	-1.84571
227181_at	Hs.591294	leukemia NUP98 fusion partner 1	LNP1	-1.92855	-1.44502	-2.04303	-2.42545	-1.44944	-1.4763	-1.88769	-2.36383	-2.70961	-1.27638	-4.16754	-1.83054	-2.41973	-0.866655	-1.86006	-0.985372	-2.14232	-1.24448	-2.30062	-1.64698	-1.13586	-2.23446	-1.60105	-2.86312	-1.26498	-1.7238	-1.83111	-2.9286	-2.59161	-1.8878	-2.3063	-1.53958	-1.53545	-2.62141	-1.64562	-2.2072	-0.972426	-2.05583	-1.48402	-1.50885	-1.61556	-1.73298	-0.903067	-1.5056	-2.05061	-1.07601
238751_at	Hs.481342	---	---	-2.28163	-2.51308	-0.832355	-1.27887	-0.302138	-0.15905	-1.47482	-0.791177	-1.83565	-0.409217	2.26111	-1.86134	-2.52729	-2.78386	-1.97129	-2.58819	-1.36376	-0.21547	-2.81255	-2.92951	-0.103031	-0.327723	-3.22475	-1.61831	-2.51224	-4.03726	-0.00708858	0.205392	-4.32972	-2.41592	0.658054	-3.23426	-0.229819	-0.594576	-2.45274	-1.25914	-2.75956	-0.235964	-2.23081	0.457075	-2.95174	-2.85548	-0.53216	-1.52732	-2.09489	-1.729
220203_at	Hs.472497	bone morphogenetic protein 8a	BMP8A	-2.02622	-4.40622	-3.36367	-3.53848	-4.24843	-3.47707	-4.1596	-3.88062	-4.34575	-3.15031	-2.96274	-4.24843	-4.1596	-5.58979	-4.72352	-3.63469	-4.18872	-0.659796	-4.49491	-4.07778	-4.8137	-1.55974	-4.24843	-3.89413	-1.62928	-4.15799	-1.99108	-4.41622	-4.1596	-3.72261	-3.3091	-2.62833	-4.1596	-4.24843	-4.1596	-1.23141	-3.62124	-4.1596	-3.92192	-2.20621	-4.16387	-3.87309	-4.1596	-4.24843	-4.07293	-2.85327
220204_s_at	Hs.472497	bone morphogenetic protein 8a	BMP8A	-1.99803	-3.75605	-3.23152	-5.00047	-4.37354	-3.37696	-5.2747	-3.0914	-5.27145	-3.00942	-3.22396	-4.65888	-4.44865	-5.2747	-4.70808	-3.0914	-4.29234	-1.14016	-5.2747	-4.59129	-5.01177	-1.56918	-5.01389	-4.68032	-1.59514	-3.42313	-2.1914	-5.0099	-5.2747	-3.97739	-3.0914	-2.71723	-3.60289	-4.9787	-4.58658	-1.30935	-3.85239	-5.2747	-4.19285	-1.99485	-5.17445	-3.0914	-3.0914	-4.39852	-3.0914	-3.75529
228196_s_at	Hs.631814	---	---	-0.633354	-0.25305	-1.7402	-3.09803	-2.09747	-2.83597	-3.02542	-3.67383	-3.02193	-2.22968	-2.5705	-2.57841	-3.0891	-1.6798	-3.21855	-4.07564	-1.41215	-1.44524	-0.398709	-2.33589	-2.14708	-1.12907	-1.68718	-2.01616	-2.70028	-0.471618	-2.1311	-3.30908	-0.172727	-0.654249	-3.07194	-1.72194	-4.27697	-2.09469	-0.397583	-0.661516	-2.06711	-3.0649	-1.95649	-1.08506	-0.664114	-4.11988	-3.12017	-1.96278	-2.25892	-1.11991
241396_at	Hs.185677	neural precursor cell expressed, developmentally down-regulated 4-like	NEDD4L	0.196958	-0.242166	0.272081	-2.03587	0.510084	-1.16415	-1.93602	-2.17432	-2.7962	-0.979284	-1.33267	-0.703678	-0.686777	-0.122365	0.310595	1.0787	0.663298	0.557886	-2.03587	-1.58369	0.0856797	-1.94866	-1.36813	1.17379	-0.195961	0.0699474	-0.498984	-2.03587	-2.83562	0.177731	-1.87639	-0.363214	-2.28704	-0.906075	-1.93602	-1.93318	-0.69236	-1.60171	-0.558447	-0.510852	-1.63354	1.99384	-0.99591	-0.196693	-1.76591	-0.265356
226424_at	Hs.584744	calcyphosine	CAPS	0.634094	0.896455	-0.578745	-2.54581	-0.316112	-0.826918	0.171889	-1.10642	-0.137358	0.368004	-0.989852	-0.259522	0.974372	-0.180143	-0.834627	0.228098	0.401681	0.740249	0.786304	0.653964	-0.1329	0.113325	0.188123	-0.541016	0.504398	0.414451	0.273718	-0.311897	-0.752671	-1.13756	-0.579616	0.753917	-1.13189	-0.552843	-0.987226	0.205651	-0.0126596	0.749825	0.367383	-0.311897	-0.470819	-1.30925	0.151918	0.0605987	-0.195926	-0.424856
228858_at	Hs.586747	---	---	-1.55787	-2.61601	-3.21406	-2.82909	-3.52166	-2.82909	-3.11102	-2.82909	-2.82909	-2.82909	-2.82909	-3.14327	-2.82909	-2.82909	-2.82909	-2.82909	-2.75506	-2.27994	-2.82909	-2.82909	-2.36007	-2.82909	-0.608863	-2.24317	-2.82909	-2.82909	-2.82909	-2.82909	-2.82909	-2.82909	-2.63883	-2.82909	-2.79117	-2.82909	-2.82909	-2.82909	-2.82909	-2.82909	-2.82909	-2.82909	-2.82909	-2.82909	-2.82909	-2.80226	-2.82909	-1.69588
227113_at	Hs.268869	alcohol dehydrogenase, iron containing, 1	ADHFE1	-3.51501	-2.77512	-1.40549	-4.476	-2.7509	-2.46576	-3.48513	-2.77512	-3.33033	-2.69318	-2.30722	-1.69653	-2.65932	-3.73992	-1.16926	-2.53032	-2.35933	-2.76393	-2.77512	-2.47273	-2.56797	-3.03474	-3.95895	-2.00681	-1.16301	-3.52562	-2.19872	-1.85292	-2.7757	-3.93961	-1.91773	-3.4672	-1.38003	-1.84255	-1.27724	-3.00546	-2.59552	-1.78015	-2.93959	-1.70756	-3.70977	-3.11748	-2.03445	-3.36491	-3.31127	-2.8264
206180_x_at	Hs.592032	zinc finger protein 747	ZNF747	-2.1328	-1.76991	-1.36608	-2.21552	-1.79973	-1.87838	-1.22017	-3.4274	-2.10264	-1.37733	-2.81178	-1.77339	-1.36003	-0.426009	-1.84604	-1.34636	-2.17406	-1.50871	-1.5537	-1.28788	-1.71864	-2.59842	-1.71792	-1.65674	-1.56173	-1.51126	-2.81178	-2.9952	-1.54373	-1.52448	-2.10438	-2.02083	-1.41125	-2.65809	-1.1502	-1.07925	-1.30272	-2.81178	-1.5132	-2.28663	-1.56095	-2.67415	-2.18233	-1.64002	-2.13482	-2.56892
200672_x_at	Hs.503178	spectrin, beta, non-erythrocytic 1	SPTBN1	-0.669933	-1.16484	-0.409447	-2.04071	-1.47579	-2.22525	-2.57711	-1.6598	-2.29339	-1.7694	-1.70381	-1.61293	-2.41867	-2.09751	-1.53708	-1.52493	-1.72583	-1.42535	-2.42784	-1.76031	-1.28783	-1.15799	-2.8125	-1.47164	-2.57711	-2.18482	-1.38807	-2.57711	-2.63907	-0.436415	-2.57711	-2.24311	-1.08747	-0.692834	-1.16694	-0.824256	-1.34487	-2.15429	-2.57711	-1.57613	-2.59397	-1.56785	-1.53759	-1.68578	-2.10003	-1.90329
227081_at	Hs.406050	dynein, axonemal, light intermediate chain 1	DNALI1	-1.29137	-1.53786	-1.70135	-2.98557	-0.367244	-1.07037	-1.6444	-1.23117	-2.00113	-2.04057	-1.03717	-0.557316	-0.592683	-0.35626	-0.670878	-0.185734	-1.44364	-1.00835	-4.16603	-0.723609	-0.831648	-0.803013	-2.31474	-0.563974	-0.628974	-0.653513	-1.24994	-1.89246	-3.20091	-0.951031	-1.86389	-1.97097	-2.00779	-1.40137	-2.3065	-0.894982	-0.486191	-0.339152	-1.13103	-0.706145	-1.13659	-2.21121	-1.08223	-1.11214	-4.97736	-1.11163
39650_s_at	Hs.370605	pecanex-like 2 (Drosophila)	PCNXL2	-1.24931	-1.1498	-0.633294	-2.6959	-0.660363	-1.16432	-1.07279	-1.54376	-2.02895	-2.16561	-2.28959	-1.95533	-0.25323	-0.538324	-1.69984	0.602197	-1.76372	-2.20274	-2.56737	-2.29069	-2.04609	-1.63268	-2.6876	-1.15145	-1.97424	-1.68595	-1.94355	-2.86233	-2.08871	-0.415105	-1.31559	-1.31104	-0.807713	-2.29069	-1.06717	-2.09387	-1.87141	0.0245346	-1.74761	-1.78147	-1.93675	-1.24399	0.24507	-2.28137	-2.36786	-2.29069
239319_at	Hs.434420	Hypothetical protein LOC728342	LOC728342	0.296058	0.229138	0.86117	-1.50855	-2.1801	-1.70325	0.0880607	-2.36328	-1.63382	0.0909679	-0.497717	-1.0597	-1.31805	0.888376	-0.697577	-0.453081	-1.40196	-0.265794	0.0808148	0.6095	-0.0770748	-0.974449	-0.980586	-1.0597	-0.317093	-1.2589	-0.497717	-2.68982	-1.66825	-0.929479	-1.25118	1.01559	-0.551814	-2.11068	-3.07523	0.904347	-0.447225	-1.1454	1.1212	-0.497717	-0.796146	-1.06784	-1.19795	-0.292218	-1.05541	-0.834188
227889_at	Hs.460857	lysophosphatidylcholine acyltransferase 2	LPCAT2	-0.707765	-0.5195	-0.868915	-2.0748	-0.953063	-0.916836	-0.35958	-1.21426	-2.21974	-1.35036	-0.9052	-0.773696	-1.20469	-1.01828	-1.00259	0.0194068	-0.366506	-0.535443	-1.9023	-0.620899	-0.370721	-0.888025	-2.13528	-0.0950638	0.00376851	-2.03268	-0.275531	-1.91936	-2.43092	-1.06137	-1.62115	-0.288536	-1.08254	-0.724781	-1.27499	-0.667569	-0.0211494	-0.519213	-0.750106	-0.822851	-1.25725	-0.776552	-1.79569	-1.33139	-1.19361	-1.20988
1555123_at	Hs.98265	ST6 beta-galactosamide alpha-2,6-sialyltranferase 2	ST6GAL2	-1.29499	-2.26073	-0.718764	-3.17228	1.3913	-0.500974	-1.12197	-1.92067	-4.87179	-0.452949	0.216497	-2.81175	-0.935964	-0.755829	1.14658	-1.24669	-0.915335	0.26627	-1.67135	0.473335	0.346893	0.687543	-2.69821	-0.967551	-0.318248	-1.1671	0.100353	-3.93902	-1.71006	-1.44376	-2.39921	0.0378272	-0.0786392	0.537078	-1.79082	-0.951981	-0.521029	-1.14145	-2.37241	1.04111	2.0832	-1.25618	-2.11608	-0.363185	0.0652561	-1.19877
243064_at	Hs.664632	---	---	-1.07173	-1.83351	-1.07173	-2.12549	-0.472028	-2.19061	-0.987285	-2.42194	-2.7096	-0.987285	-2.85081	-2.63571	-2.19061	0.748535	0.634879	-0.62938	-0.987285	-1.07173	-2.21351	-0.777989	-1.07173	-2.08652	-2.32221	-1.61612	0.654099	-2.71803	-1.14391	-2.7096	-2.54628	-0.987285	-1.654	-1.6358	-1.64415	-2.35527	-2.7096	-0.987285	-1.52261	-2.28947	-0.315662	-2.01238	-2.64058	-2.35047	-2.19061	-2.00724	-2.39597	-1.12856
211874_s_at	Hs.35758	MYST histone acetyltransferase (monocytic leukemia) 4	MYST4	0.541089	1.1021	1.87091	-1.14939	0.766963	-0.0568873	-0.110489	-0.397895	-0.246165	0.684138	0.344999	-0.011122	0.447022	-0.873419	0.12933	-0.100665	1.52559	1.40493	0.331707	0.750974	-0.0131207	1.01446	-1.05815	2.01071	-1.65269	0.579055	0.751291	-0.612312	0.612339	0.53176	0.551143	-0.651012	-1.05677	1.09498	-0.891978	0.139286	0.515315	1.09088	-0.0328457	0.966528	1.15015	-0.0171809	1.11983	0.925809	1.20611	0.136227
1557107_at	Hs.512611	hypothetical LOC286002	LOC286002	-3.82865	-2.8286	-2.78148	-3.25303	-0.195614	-2.63616	-2.04157	-2.98197	-4.41399	-2.57435	-1.3534	-2.44523	-2.0904	-3.84353	-0.307466	-4.23137	-2.47594	-1.29417	-9.27578	-1.64906	-1.19989	0.829753	-5.64037	-1.40017	-1.44605	-2.29247	-1.63346	-3.27192	-7.49957	-3.96066	-3.58899	-2.7956	-5.30556	-5.26211	-3.51329	-0.0987371	-1.17702	-7.02381	-1.66857	-1.2523	-2.72422	-0.720546	0.111483	-1.96863	-4.20047	-2.95723
209956_s_at	Hs.351887	calcium/calmodulin-dependent protein kinase II beta	CAMK2B	2.36732	1.95069	2.17647	-2.64263	0.851105	-1.677	-0.23854	0.997556	-2.58881	0.232803	1.55397	-0.174683	-1.6731	-1.38617	-0.990951	1.67817	2.35141	1.91762	1.51978	0.146058	0.443487	0.0435922	-0.548258	2.30567	-1.17718	-2.58881	0.980809	-2.76024	-2.11761	2.21818	1.86224	0.892491	1.10007	2.3227	-1.03792	-0.00243179	-1.06107	2.93317	0.538096	0.206856	-1.98762	2.93093	1.51826	1.06387	-0.517041	0.776646
228639_at	Hs.658392	---	---	-0.702055	-0.830715	-1.02241	-2.33966	-0.951859	-2.13513	-1.18326	-2.1228	-2.25657	-1.03266	-2.0001	-1.78258	-1.69634	-0.961658	-0.819396	-0.355418	-0.694335	-0.79061	-1.00532	-0.553743	-0.985908	-0.685851	-1.66325	-1.03266	-1.41446	-1.61793	-1.02777	-3.2527	-1.27101	-0.563686	-2.83908	-0.972038	-1.17873	-1.19364	-1.19187	-1.43708	-1.2074	-1.1556	-1.18643	-1.36688	-1.00956	-0.555249	-0.918676	-1.18769	-1.3231	-1.03266
228292_at	Hs.594122	---	---	-0.735429	-0.838408	-1.14184	-2.92778	-1.19945	-1.80403	-1.60594	-1.37523	-1.92242	-1.45442	-1.28804	-1.49199	-1.57912	-1.06579	-1.67362	-0.077582	-0.74274	-0.991505	-1.83013	-1.37523	-1.28064	-1.65529	-1.69964	-0.943066	-1.50975	-1.77507	-1.37523	-2.52732	-1.77359	-0.646189	-1.72662	-1.10364	-1.78177	-1.29838	-2.55623	-1.44095	-1.37523	-0.754433	-1.58618	-1.65614	-1.63164	-0.793816	-0.995644	-1.37523	-1.99163	-0.962778
239398_at	Hs.131064	kelch-like 31 (Drosophila)	KLHL31	-2.73771	-2.74754	-2.74754	-2.459	-2.78498	-2.72951	-1.28119	-2.73737	-2.72951	-1.75763	-2.78498	-2.73771	-2.72951	-2.78498	-2.73857	-2.74754	-2.72951	-2.73652	-1.26878	-2.74754	-2.74754	-2.72951	-2.45578	-2.72951	-2.74754	-2.72951	-2.72951	-2.72951	-2.73771	-2.78498	-1.54352	-2.72951	0.390967	-2.73771	-2.73647	-2.71124	-2.72951	-2.69972	-2.72951	-2.72951	-2.74754	-2.74754	-2.33424	-2.04639	-2.71719	-2.72951
241739_at	Hs.231883	2-oxoglutarate and iron-dependent oxygenase domain containing 1	OGFOD1	-0.210092	-0.376294	-0.78928	-2.27291	-0.342474	-0.749329	-1.23546	-1.75643	-1.95443	-1.95443	-0.581988	-1.05823	-1.64409	-1.64044	-0.932151	2.91671	-0.830166	-0.341349	-0.932151	-0.932151	-1.0925	-1.95443	-1.91925	-1.10739	-0.406312	-1.39792	-0.880856	-1.05519	0.171998	0.103965	-1.95262	-0.586891	-1.26468	-0.521018	1.33687	-1.24348	-1.64341	-0.686682	-1.15279	-0.932151	-1.05823	-1.05823	-1.44327	-1.05823	-1.10493	1.75776
227559_at	Hs.591333	NADH dehydrogenase (ubiquinone) 1 alpha subcomplex, assembly factor 4	NDUFAF4	-0.967718	-1.27764	-2.15759	-2.23232	-1.42283	-2.09465	-1.568	-0.966595	-2.30665	-1.52987	-1.36232	-1.51412	-2.41854	-0.83547	-1.93726	-1.31819	-1.95275	-0.462864	-1.37285	-1.14433	-1.20046	-0.734076	-2.43566	-1.70095	-0.294677	-1.6275	-1.55596	-1.72554	-2.16307	-0.597598	-1.23894	-1.36862	-2.88963	-2.37477	-1.06773	-1.71258	-1.27764	-1.76004	-0.0786615	-0.941253	-2.36331	-1.59795	-2.63266	-2.31177	-1.02031	-1.62283
210472_at	Hs.433391	Metallothionein 1G	MT1G	-4.06933	-4.06933	-4.06933	-4.04949	-2.58705	-4.06933	-3.88233	-4.06933	-4.06744	-4.06933	-4.06933	-4.06933	-4.06933	-4.06933	1.2225	-4.06389	-4.06933	-4.06933	-4.06933	-4.1011	-4.05977	0.340068	-4.06933	-4.06933	-4.04529	-4.06933	-4.06933	-4.08463	-4.06933	-4.06933	-4.06933	-4.06933	-3.35384	-4.07985	-4.06933	-4.06933	-4.06933	-4.06933	-4.05245	-4.06933	-4.06933	-4.06933	-4.06933	-4.06933	-4.08463	-4.06933
228142_at	Hs.284292	ubiquinol-cytochrome c reductase complex (7.2 kD)	UCRC	-1.13223	-0.78235	-0.782208	-2.28102	-1.44597	-1.45763	-0.361853	-2.35267	-1.98431	-1.07474	-0.909955	-1.23229	-0.709141	1.24715	-0.250902	-0.534278	-1.06107	-0.864154	-1.29915	-0.379824	-1.13815	-1.55068	-1.33677	-1.57497	0.736179	-1.13498	-1.04199	-2.7187	-1.18948	-0.849022	-3.21564	-0.0242686	-3.01345	-1.03481	0.314585	-0.306293	-0.68673	-2.17243	0.480243	-1.28277	-1.49357	-0.662577	-2.39006	-1.19424	-1.80818	-1.27451
204810_s_at	Hs.334347	creatine kinase, muscle	CKM	-2.70026	-2.70026	-2.70026	-2.70026	-2.70026	-2.70026	-2.70026	-2.70026	-2.70026	-2.70026	-2.70026	-2.70026	-2.70026	-2.70026	-2.70026	-2.70026	-2.70026	-2.70026	-2.66654	-2.70026	-2.70026	-2.70026	-2.70026	-2.70026	-2.70026	-2.70026	-2.70026	-2.70026	-2.70026	-2.70026	-2.70026	-2.70026	-2.70026	-2.70026	-2.70026	-2.70026	-2.70026	-2.70026	4.0812	-2.70026	-2.70026	-2.68279	-2.70026	-2.70026	-2.70026	-2.70026
237209_s_at	Hs.530539	nuclear factor related to kappaB binding protein	NFRKB	-2.55429	-2.11763	-1.57752	-2.81467	-1.77402	-2.68227	-2.01849	-2.81282	-2.31942	-1.64191	-2.01849	-2.62011	-1.79704	-1.80562	-1.45548	-2.17345	-1.93761	-2.12658	-1.88343	-2.01849	-1.71124	-2.59868	-2.18339	-2.38389	-2.37883	-2.28382	-2.20117	-3.64104	-1.98105	-2.41982	-2.80034	-1.94214	-2.46002	-2.70348	-1.91067	-2.01849	-2.40494	-2.09944	-2.29607	-2.67193	-1.60741	-2.69245	-2.09862	-2.45727	-2.30712	-2.2335
205985_x_at	Hs.352243	chloride channel Kb	CLCNKB	-2.63041	-2.63041	-2.03568	-3.06395	-2.21818	-2.63041	-2.72612	-2.72612	-2.74799	-2.12878	-2.08978	-3.06395	-2.63041	-2.27306	-2.08978	-2.63041	-2.41296	-1.56745	-2.41989	-2.63041	-1.58446	-2.08978	-2.63041	-2.63041	-2.72612	-2.72612	-1.28187	-3.25687	-2.9643	-2.63041	-2.63041	-2.63041	-2.72612	-2.57757	-2.55151	-2.08978	-2.3799	-2.78439	-2.70172	-2.08978	-2.60902	-2.61224	-2.34351	-2.24293	-2.72612	-2.08978
226058_at	Hs.718517	UDP-GlcNAc:betaGal beta-1,3-N-acetylglucosaminyltransferase 9	B3GNT9	-0.7109	-0.785411	-1.44295	-2.46932	-1.01683	-1.57261	-1.3552	-1.6649	-1.72195	-1.50347	-1.3552	-1.44225	-1.37489	-1.69876	-1.34107	-0.624499	-0.684956	-0.750888	-2.02963	-1.98776	-1.02876	-1.21437	-1.38673	-0.788453	-1.46908	-1.69875	-1.3552	-2.06712	-1.96351	-1.16043	-1.51771	-1.1929	-1.10112	-0.737641	-0.910137	-1.40603	-1.19105	-0.857179	-1.40885	-1.34153	-1.33778	-1.37683	-0.75407	-1.5089	-1.64065	-1.23548
201235_s_at	Hs.519162	BTG family, member 2	BTG2	-1.18019	-1.35759	-1.41278	-3.04985	-2.44947	-2.64478	-1.73707	-2.90998	-1.59021	-2.51998	-2.66444	-1.79797	-1.32827	-1.11413	-2.46537	-2.51998	-2.23936	-1.53056	-0.201217	-1.73707	-2.82773	-1.173	-2.65312	-1.23088	-3.30113	-0.485038	-0.877037	-0.751376	-0.0660158	-1.73707	-2.60166	-1.73707	-2.6221	-1.76561	-1.61156	-0.820514	-2.09524	-2.623	-1.6287	-1.10343	-0.190529	-3.01892	-2.56424	-1.74855	-1.96337	-0.756296
224240_s_at	Hs.656904	chemokine (C-C motif) ligand 28	CCL28	-1.99263	-2.17367	-2.82648	-4.91311	-1.65847	-3.05293	-2.28523	-3.47006	-0.884554	-1.46394	-1.73319	-3.06722	-2.41775	-1.82791	-2.50006	-1.01278	-1.20782	-1.41202	-1.97726	-1.65498	-1.72767	-1.63074	-4.01491	-1.65676	-0.706069	-2.4382	-1.59384	-0.604441	-2.89114	-4.25845	-2.32466	-1.48685	-1.6751	-2.61711	0.372034	-1.68618	-1.49701	-0.725398	-1.49204	-2.6351	-2.35639	-2.58866	-2.70369	-2.91258	-3.5349	-1.81819
222915_s_at	Hs.480400	B-cell scaffold protein with ankyrin repeats 1	BANK1	0.482723	-0.116124	-0.298376	-1.9473	-0.493229	-1.40257	-0.668514	-0.453203	0.161676	-0.717705	-0.502036	-0.702633	-0.697363	0.00409084	-0.573385	-0.697363	-1.16667	-1.89028	-1.96057	-2.79395	-0.0231018	-2.10387	-1.80187	-0.0623118	-0.826112	-0.545324	-0.66946	-0.979384	0.464692	0.542689	-1.10365	-0.321025	-0.910858	-0.741639	-0.390187	0.564995	0.299647	-1.12673	0.636928	-1.37543	-0.28909	-0.622998	-0.163791	-1.39847	-1.33734	-0.970608
210298_x_at	Hs.435369	four and a half LIM domains 1	FHL1	-0.935718	-1.25821	-0.669121	-3.328	-2.28417	-2.74169	-1.66507	-2.82	-4.24006	-2.97958	-0.935718	-1.97664	-2.30169	-2.16639	-2.48375	-1.54395	-1.23985	-0.627362	-4.48339	-2.7417	-0.499556	-0.616949	-3.54283	-1.5024	-0.442465	-2.44031	-1.4433	-3.81098	-3.96255	-1.89651	-5.15758	-2.28024	-4.26973	-0.476497	-2.35564	-0.0991877	-1.3225	-2.59735	-1.35426	-0.878108	-1.81302	-2.23467	-2.34453	-2.07689	-4.63811	-1.45216
229778_at	Hs.130692	chromosome 12 open reading frame 39	C12orf39	-0.275915	-1.96753	-0.613479	-3.15863	0.162298	-3.45153	-3.04576	-4.03446	-4.32413	-3.35008	-0.432309	-4.90379	-4.85924	-1.20739	0.745361	-0.951192	-1.3565	-0.630353	-5.12238	-0.777083	0.313765	-2.9938	-5.21164	-0.464695	-0.370716	-4.94048	-0.846724	-5.12238	-5.72987	-0.632029	-3.67343	-1.09074	-3.34428	-3.71132	-1.40846	-0.63137	-2.64772	-4.3622	-0.375645	-1.74241	-4.19166	-2.25841	-3.15577	-4.1532	-4.96803	-3.13732
208399_s_at	Hs.1408	endothelin 3	EDN3	-0.753538	-0.544803	-0.534631	-5.30892	2.34933	-5.30892	-4.87569	-5.38507	-5.34117	-3.78683	1.44319	-5.95095	-4.97145	2.17336	2.92663	0.191738	-5.02442	-1.89911	-5.95095	-0.879914	0.355159	-4.69965	-5.66292	-0.289267	-2.08577	-2.72019	-1.60281	-5.95095	-5.38507	1.6899	-4.87569	-0.0102536	-5.26924	-5.95064	-5.85136	-2.22164	-4.07726	-5.38507	-0.550876	-0.916575	-5.82775	-4.56224	-4.03926	-5.38507	-5.84234	-4.76846
205388_at	Hs.182421	troponin C type 2 (fast)	TNNC2	-2.65657	-2.65657	-2.65657	-2.65657	-2.65657	-2.65657	-2.65657	-2.65657	-2.65657	-2.65657	-2.65657	-2.61832	-2.65657	-2.65657	-2.65657	-2.65657	-2.56088	-2.58489	-2.65657	-2.63628	-2.65657	-0.829073	-2.65657	-2.65657	-2.65657	-2.53378	-2.65657	-2.65657	-2.65657	-2.65657	-2.65657	-2.65657	-2.65657	-2.65657	-2.65657	-2.65657	-2.65657	-2.65657	2.83335	-2.65657	-2.65657	-2.65657	-2.20547	-2.65657	-2.65657	-2.54852
210738_s_at	Hs.5462	solute carrier family 4, sodium bicarbonate cotransporter, member 4	SLC4A4	-3.56048	-4.18381	-2.81121	-4.11042	-2.37105	-4.18696	-4.18381	-4.18696	-4.18696	-4.17141	-4.18696	-4.17569	-4.18696	-4.18696	-4.18381	-4.18696	-4.08883	-1.50284	-4.18696	-3.42777	-0.788804	-0.728818	-4.18696	-4.18696	-4.03392	-4.18696	-3.64859	-4.18696	-4.18696	-3.7507	-4.18696	-4.18696	-4.18696	-4.18696	-3.50223	-3.01386	-3.91957	-4.18696	-4.18696	-3.14684	-3.7521	-4.18696	-4.18696	-4.0099	-4.18696	-3.50223
201283_s_at	Hs.535711	trafficking protein, kinesin binding 1	TRAK1	-0.646111	-0.400009	-0.545031	-3.69693	-1.87435	-2.1999	-1.61032	-1.40906	-1.6398	-1.07163	-0.502105	-2.1347	-1.47005	-2.14343	-1.75376	-2.7344	0.0405919	-0.358869	-0.408859	-1.37991	-1.53422	-1.12426	-0.490075	-0.79025	-2.70741	-0.648029	0.152993	-1.34032	-0.11723	-2.12842	-2.0185	-1.48085	-1.34526	-0.00814071	0.1034	-1.22821	-0.765679	-0.848645	-1.6398	-0.464048	-1.99683	-1.23125	-1.04833	-1.63771	-0.87043	-0.800884
228398_at	Hs.513002	SUMO/sentrin specific peptidase family member 8	SENP8	-0.277695	-0.41726	-0.644075	-1.9698	-0.884687	-1.53988	0.0360959	-1.52568	-1.98706	-0.458704	-0.392056	-1.59659	-1.47637	1.69438	0.161151	-0.0132952	-1.37493	-0.496426	-0.636625	0.165208	-0.581501	-3.14666	-0.724633	-1.47637	0.640587	-1.49946	-1.01966	-2.48149	-1.28179	0.0143503	-1.31645	0.329475	-1.09956	-0.827748	0.039888	-0.458722	-0.667231	-1.47637	1.45415	-0.65916	-1.01756	-1.10353	-1.43167	-0.964631	-1.35039	-0.724728
46142_at	Hs.71912	lipase maturation factor 1	LMF1	-0.112352	0.52576	-0.221386	-1.9173	-0.54139	-0.126919	-0.67764	-0.127379	-0.563526	-0.62366	-1.19952	-0.179843	-0.19835	-0.647483	0.239607	0.702454	0.0164803	0.298023	-0.556997	-0.861203	0.185677	-0.63383	-0.101427	0.635554	-0.812894	-0.419742	-0.789989	-1.24835	-0.295827	0.217688	-0.760532	0.0800783	-0.388067	-0.143456	-0.121688	-0.148931	-0.120155	0.628704	-0.570965	-0.218381	0.681069	0.674845	0.166013	-0.318394	-0.652147	-0.765872
214496_x_at	Hs.35758	MYST histone acetyltransferase (monocytic leukemia) 4	MYST4	-0.160317	0.351266	0.893152	-1.15722	0.382953	-0.257414	-0.452151	-0.666239	-0.291075	0.0730941	-0.201302	-0.216094	-0.129614	-0.896165	0.134753	-0.317797	0.675387	0.502613	-0.132785	0.231504	-0.538322	-0.119995	-1.38806	1.34319	-1.94861	0.284446	0.024567	-1.13401	-0.00770413	-0.298772	-0.177226	-0.522034	-0.216094	0.294276	-0.319893	-0.574329	-0.19506	0.401536	-0.855436	0.412991	0.499555	-0.137166	0.268661	0.296861	0.633216	-0.255144
235210_s_at	Hs.439040	chromosome 8 open reading frame 84	C8orf84	-2.72154	-2.67193	-2.57467	-2.60395	-2.72851	-2.67193	-2.60343	-2.67193	-2.427	-2.67193	-2.60343	-2.72851	-2.72851	-2.58606	-2.67082	-2.67193	-2.69727	-2.60343	-2.72851	-2.72851	-2.47189	-2.38429	-2.72851	-2.72851	-2.73721	-2.66688	-2.67193	-1.77348	-2.67193	-2.67193	-2.63447	-2.60395	-2.72851	-2.72851	-2.67193	-2.54364	-2.72851	-2.54364	-2.53057	-2.60395	-2.57922	-2.67193	-2.67193	-2.72851	-2.60343	-2.67193
236598_at	Hs.660929	---	---	1.13463	1.14456	0.744102	-1.56025	0.03938	-1.0852	1.96117	-1.90687	-1.80784	-0.659514	-1.10564	-0.679229	-1.23041	1.06777	-0.629896	0.208284	-0.88406	0.930923	-1.49681	1.71807	1.4621	1.21423	-3.39979	-2.4064	2.92059	-2.4064	-1.12839	-2.3933	-1.12178	1.45002	-2.64505	0.98485	-1.68029	-3.3841	-1.76098	1.5975	-0.850136	-3.39979	2.33396	0.184302	-1.76088	-0.762375	-2.20566	-0.0291745	-1.11883	0.553068
213920_at	Hs.124953	cut-like homeobox 2	CUX2	-3.03675	-3.03675	-3.03675	-2.50359	3.76694	-3.03675	-2.63881	-2.97685	-2.63503	-2.63881	-0.707009	-3.03675	-3.03675	-2.63881	-2.50359	-2.9323	-3.03675	0.222458	-2.63881	-2.63881	3.134	-3.03675	-2.63881	-2.63881	-2.90111	-3.03675	-2.63881	-2.93639	-2.50359	-3.03675	-2.63881	-3.03675	-3.03675	-2.63881	-2.63881	-2.50359	-2.50359	-2.63881	-3.03675	-2.24666	-3.03675	-3.00649	-2.63881	-3.03675	-2.63881	-3.03675
206777_s_at	Hs.373074	crystallin, beta B2 /// crystallin, beta B2 pseudogene 1	CRYBB2 /// CRYBB2P1	-1.4398	-1.93748	-2.54698	-1.88529	-2.64862	-2.63851	0.651986	-2.64862	-2.63851	-3.27828	0.535321	-2.61448	-2.61448	-2.61448	-2.91263	-1.9678	-2.57966	-2.59225	-2.64862	-2.45287	-2.31372	-2.17284	0.89419	0.429582	0.46023	-2.31049	-1.75895	-2.80166	-2.61448	-0.516114	-2.64862	-1.89734	-2.5298	-2.37782	-2.63851	-2.63851	-1.75699	-2.61448	-2.61448	-2.63851	-2.28908	-1.60546	-2.64862	-2.63532	-2.64862	-2.61312
239598_s_at	Hs.460857	lysophosphatidylcholine acyltransferase 2	LPCAT2	-0.119226	-0.150397	-0.131486	-2.17192	-1.09096	-1.70147	0.152471	-1.81205	-2.02184	-1.29069	-0.789193	-0.557821	-0.726183	-0.261955	-0.858162	-1.06589	-0.642776	-0.389759	-1.32759	-0.55005	-0.597054	-0.0409616	-1.86257	-0.616129	0.0781914	-1.17336	-0.395821	-2.09362	-1.38123	-1.57358	-2.24199	-0.290549	-2.09492	-0.769579	-0.592021	-0.135269	-0.375564	-1.51517	-0.55005	-0.741779	-0.618724	-1.36219	-2.11749	-0.740462	-1.45109	-0.718491
230031_at	Hs.716396	heat shock 70kDa protein 5 (glucose-regulated protein, 78kDa)	HSPA5	-0.618885	-0.243139	-0.50971	-2.22919	-0.753776	-1.44031	-0.897926	-1.20744	-2.39189	-1.70841	-1.45427	-1.14206	-1.42665	-1.9474	-1.37784	-0.174999	-0.0703034	-0.0156504	-3.15599	-1.18246	0.690586	0.103328	-1.52288	-0.354655	-0.168559	-1.10799	-0.114098	-1.97713	-2.2105	-0.988872	-2.91059	-0.942451	-2.20494	-0.213874	-2.54955	0.283493	-1.02615	-1.07165	-0.921402	-0.832019	-0.393003	-0.0848583	-1.32104	-0.283908	-2.16425	-0.369211
202672_s_at	Hs.460	activating transcription factor 3	ATF3	-3.57944	-2.42545	-2.30813	-3.16428	-2.62622	-3.46232	0.8674	-4.17629	-1.7092	-2.32814	-1.70585	-0.821716	-1.08632	-0.496356	-5.58811	-4.93873	-3.4754	-3.90817	-0.127227	-2.66994	-4.26411	-1.82927	-3.34383	-0.324283	-1.30184	-0.988985	-0.541074	0.248078	-0.620125	-2.48441	-0.0119729	-1.23937	-0.910152	-2.83613	-2.33923	1.47407	-2.35342	0.182896	-2.31248	-3.87903	-1.59595	-1.53498	-4.07903	-1.83	-3.04217	-0.594144
238204_at	---	---	---	-2.61889	-2.61921	-2.637	-2.61529	-2.61921	-2.7715	-2.637	-2.61421	-2.61921	-2.61921	2.56155	-2.61921	-2.61921	-2.7715	-2.61921	-2.61921	-2.61429	-2.41572	-2.63553	-2.61429	-2.7681	-2.16614	-2.61921	-2.61421	-2.637	-2.61014	-2.07563	-2.61921	-2.61921	-2.61921	-2.61421	-2.637	-2.1799	-1.64486	-2.61421	-2.2061	-2.61429	-2.55666	-2.61921	0.281233	-2.61429	-2.637	-2.61429	-2.63404	-2.61429	-2.61429
229169_at	Hs.591367	tetratricopeptide repeat domain 18	TTC18	-1.05632	-1.31028	-0.726827	-2.9265	0.0869747	-1.22403	-1.62778	-0.354025	-2.32386	-1.66809	-0.666012	-1.14236	-1.96429	-1.14469	-0.25134	-0.717843	-1.14469	-0.760495	-1.89212	-0.817994	-1.23613	-0.876927	-2.98458	-1.2555	-0.832941	-2.46695	-0.688465	-1.14469	-3.14222	-2.08584	1.14898	-1.24338	-0.995804	-0.351076	-1.17243	-1.84143	-1.81381	-0.283784	-1.3285	-0.843482	-1.23947	-1.777	-1.11389	-2.02565	-1.8806	-1.14469
1561542_at	---	---	---	-2.61594	-2.61594	-2.61594	-2.61594	-2.61594	-2.61594	-2.61594	-2.61594	-2.61594	-2.61594	-2.61594	-2.61594	-2.61594	-2.61594	-2.61594	-2.61594	-2.61594	-2.61594	-2.61594	-2.61594	-2.61594	-2.61594	-2.61594	-2.61594	-2.61594	-2.61594	-2.61594	-2.61594	-2.61594	-2.61594	-2.61594	-2.61594	-2.61594	-2.61594	-2.59094	-2.61594	-2.61594	-2.61594	-2.61594	-2.61594	-2.61594	-2.61594	-2.61594	-2.61594	-2.61594	-2.61594
228320_x_at	Hs.369763	coiled-coil domain containing 64	CCDC64	-1.27143	-1.41186	-1.50473	-2.81945	-2.16836	-1.75451	-1.60425	-1.61476	-1.49454	-1.8627	-1.37482	-2.14451	-1.65408	-2.96078	-2.69292	-1.36637	-1.09203	-1.4712	-1.37482	-2.39442	-0.865649	-0.840807	-1.10464	-1.51086	-2.33838	-1.59431	-1.32329	-1.93642	0.123357	-2.07026	-1.66869	-1.37482	-1.37482	-1.51895	-2.35364	-0.529239	-1.57116	-1.39069	-1.53898	-1.52502	-0.770055	-0.867152	-1.37482	-0.833579	-1.78687	-0.939971
219093_at	Hs.715695	phosphotyrosine interaction domain containing 1	PID1	-3.26929	-4.3799	-3.93517	-1.41697	-4.7316	-3.6432	-4.38824	-3.405	-2.48563	-3.79424	-3.18198	-3.61629	-3.92497	-3.92497	-3.64071	-4.73398	-4.593	-3.18198	-4.5098	-4.24346	-4.7936	-3.99084	-3.74059	-4.07557	-4.56693	-4.66677	-3.13261	-2.83827	-2.0309	-3.05958	-4.77182	-2.8366	-4.25965	-4.7936	-4.88275	-2.39929	-3.65988	-4.7936	-4.7936	-3.14912	-3.18198	-4.0822	-5.30444	-3.90804	-3.92497	-3.13612
205554_s_at	Hs.476453	deoxyribonuclease I-like 3	DNASE1L3	-2.35766	-4.16595	-2.94408	-1.36292	-0.269789	-2.92749	-1.9112	-2.70976	-1.145	-1.71335	-0.36894	-3.0255	-3.00223	-0.42816	0.154077	-0.237706	-2.68204	-3.00194	-2.89276	-1.22736	-3.05381	-3.70749	-1.77071	-2.74749	-0.519714	-2.87133	-2.2501	-1.87774	0.501427	-1.41003	-3.32044	-1.11188	-2.93242	-2.94865	-3.31899	0.206729	-1.51756	-3.08218	-4.44607	-1.62029	-2.23927	-1.0395	-4.125	-1.81241	-4.15942	-3.07278
219049_at	Hs.655166	chondroitin sulfate N-acetylgalactosaminyltransferase 1	CSGALNACT1	-3.45988	-4.18032	-2.73373	-2.47926	-4.70504	-3.53054	-2.57127	-4.02354	-4.04067	-1.8508	-2.28412	-3.22013	-5.29157	-3.69886	-4.16687	-3.20191	-3.31522	-1.49973	-3.1833	-3.00214	-1.68321	-3.14636	-3.19877	-4.20886	-1.7967	-3.48147	-2.34441	-3.72634	-4.25384	-3.89938	-1.84483	-3.12951	-2.59207	-4.1786	-3.01783	-1.99179	-4.02434	-4.17909	-4.16664	-1.6246	-3.91883	-4.04447	-3.9126	-3.09549	-3.86046	-2.87062
227821_at	Hs.65256	leucine-rich repeat LGI family, member 4	LGI4	-2.57764	-2.58422	-2.57764	-2.76492	-2.57764	-2.57764	-2.5553	-2.57764	-2.58422	-2.19266	-2.28086	-2.58422	-2.41919	-2.58264	-2.28358	-2.13769	-2.70043	-1.85608	-2.6504	-2.57764	-2.70231	-2.57764	-2.57764	-2.27675	-2.57764	-2.57764	-2.57764	-2.70231	-2.53202	-2.70231	-2.57764	-2.57764	-2.04745	-2.57764	-2.57764	-2.33061	-2.57764	-1.67529	-2.57764	-2.57764	-2.57764	-2.15895	-2.57764	-2.70231	-2.57764	-2.57735
216558_x_at	Hs.460661	immunoglobulin heavy constant alpha 1 /// immunoglobulin heavy constant delta /// immunoglobulin heavy constant gamma 1 (G1m marker) /// immunoglobulin heavy constant gamma 2 (G2m marker) /// immunoglobulin heavy constant gamma 3 (G3		-2.57771	-2.57771	-2.57771	-2.57771	-2.57771	-2.43663	-2.57771	-2.42	-2.57771	-2.57771	-2.57771	-2.56455	-1.2913	-2.57771	-1.56357	-2.57771	-2.57771	-2.57771	-2.56844	-2.57771	-2.57771	-2.57771	-2.57397	-2.57771	-2.57771	-2.54544	-2.57771	-2.56566	-2.43896	-2.57771	-2.57771	-2.57771	-2.57771	-2.57771	-2.57771	-2.57771	-2.55116	-2.55519	-2.57771	-2.57771	-2.46749	-2.57771	-2.38193	-2.56732	-2.57771	-2.57771
231609_at	Hs.121347	chromosome 10 open reading frame 82	C10orf82	-0.0546515	-2.71191	-2.26126	-2.58409	-2.58409	-1.21487	-1.44278	-2.7191	-2.7191	-1.94687	-2.71191	-2.68055	-2.65565	-2.71191	-2.02579	-2.50741	-2.64796	-2.7191	-2.71806	-2.31887	-0.917626	-2.58409	-2.55039	-2.18403	-2.27113	-2.7191	-2.44741	-2.7191	-2.36829	-2.7191	-2.70314	-0.463614	-0.977653	-2.18043	-2.63576	-1.29486	-2.58409	-1.29412	-2.27113	-1.67225	-0.599341	-2.43041	-1.06529	-2.71191	-2.69619	-2.27113
207047_s_at	Hs.591533	chloride channel Ka /// chloride channel Kb	CLCNKA /// CLCNKB	-2.67058	-2.41686	-1.63104	-2.42747	-2.2684	-3.34695	-2.95722	-2.29877	-3.19771	-2.51551	-1.8754	-2.94461	-2.61	-2.41686	-1.89533	-3.25421	-2.2684	-0.464521	-2.96784	-2.41686	-0.939769	-1.96768	-2.96784	-2.33488	-2.2684	-2.41686	-1.19436	-2.94599	-2.2684	-2.38698	-2.41686	-2.41686	-2.07291	-1.99587	-1.82804	-1.75552	-2.41686	-2.33936	-3.20239	-1.24956	-2.41686	-1.80971	-2.41153	-2.2684	-2.41686	-2.2684
225804_at	Hs.513871	cytochrome b5 domain containing 2	CYB5D2	-0.767339	-1.18689	-1.08227	-3.07892	-1.87032	-1.74942	-1.38186	-2.09035	-2.85605	-1.56075	-1.08117	-1.26995	-0.984353	-0.73483	-1.10968	-0.484456	-1.23626	-0.832639	-1.51582	-1.15204	-0.771233	-1.28133	-2.09276	-1.22234	-1.00152	-1.73176	-1.6127	-2.7767	-1.75184	-0.183098	-2.72377	-1.08227	-1.70016	-1.07602	-1.79372	-1.2632	-0.832842	-1.08227	-1.51271	-1.40946	-1.39595	-1.239	-1.22562	-1.67502	-2.19557	-1.24186
242178_at	Hs.139907	lipase, member I	LIPI	-2.55021	-2.55021	-2.55021	-2.55021	-2.55021	-2.55021	-2.55021	-2.55021	-2.55021	-2.55021	-2.55021	-2.55021	-2.55021	-2.55021	-2.55021	-2.55021	-2.55021	-2.55021	-2.55021	-2.55021	-2.55021	-2.55021	0.112345	-2.55021	-2.55021	-2.55021	-2.55021	-2.55021	-2.55021	-2.55021	-2.55021	-2.55021	-2.55021	-2.55021	-2.55021	-2.55021	-2.55021	-2.55021	-2.55021	-2.55021	-2.55021	-1.97175	-2.55021	-2.55021	-2.55021	-2.55021
212695_at	Hs.532491	cryptochrome 2 (photolyase-like)	CRY2	-1.08752	-1.0848	-1.2374	-2.54931	-0.595649	-2.54931	-2.10032	-2.03568	-2.44522	-1.12634	-0.71348	-1.78764	-1.35281	-1.43333	-0.787693	-1.23761	-1.05233	-0.489334	-1.84897	-1.48199	-0.594967	-1.6551	-1.77336	-1.26393	-1.4699	-1.48699	-1.20857	-2.51131	-2.54931	-2.20808	-1.78205	-1.42752	-2.27308	-1.02429	-2.58393	-1.72136	-1.62196	-1.18427	-1.97805	-1.01143	-1.58425	-0.706384	-1.80827	-1.43922	-1.69421	-1.11287
211647_x_at	Hs.510635	immunoglobulin heavy constant gamma 1 (G1m marker) /// immunoglobulin heavy constant mu /// similar to hCG1773549	IGHG1 /// IGHM /// LOC100133862	-2.77361	-2.30879	-2.8852	-2.77361	-2.77361	1.19125	-2.77361	-2.22855	-0.541591	-1.26411	-2.77361	-0.860699	-2.52997	-2.77361	-2.2221	-2.77361	-2.77361	-2.77361	-2.41886	-2.77361	-2.84298	-2.77361	-1.75824	-2.77361	-2.77361	-2.19914	-2.77361	-2.44986	2.25478	-2.82469	-2.77361	-2.77361	-2.77361	-2.8913	-2.62007	-2.76733	-2.71503	-2.73428	-2.77361	-2.77361	-1.78858	-2.77361	-2.77361	-2.4655	-2.6211	-2.77361
210596_at	---	---	---	-1.32951	-1.03957	-1.23363	-2.79308	-1.68768	-2.50162	-0.541033	-2.04298	-2.09218	-1.72493	-2.03164	-2.55889	-1.65241	0.127334	-0.882874	-1.4038	-1.25219	-1.0423	-1.7631	-1.78682	-1.46154	-1.25997	-1.11999	-2.10662	-0.13039	-1.41799	-1.70375	-2.49795	-1.82733	-1.4427	-3.51483	-1.38676	-3.71558	-2.07035	-1.53183	-1.42083	-1.65605	-3.4883	-0.613333	-1.53192	-0.835104	-3.04868	-2.54214	-1.74632	-2.57563	-1.31317
211531_x_at	Hs.631726	proline-rich protein BstNI subfamily 1 /// proline-rich protein BstNI subfamily 2	PRB1 /// PRB2	-2.53677	-2.96044	-2.53677	-2.53677	-2.53677	-2.53677	-2.53677	-2.53677	-2.02861	-2.3625	-2.53677	-2.85705	-2.00244	-2.53677	-2.0278	-2.50863	-2.53677	-2.53677	-2.53677	-2.53677	-3.12503	-2.57581	-2.54943	-2.53677	-2.53677	-1.75657	-3.22358	-2.55898	-2.12769	-3.27084	-2.05242	-2.46828	-0.444755	-3.6887	-2.16346	-2.16828	-2.83359	-2.11017	-2.57516	-2.79878	-1.66651	-2.53677	-1.86383	-2.53677	-0.565731	-2.30719
239683_at	Hs.655642	citrate lyase beta like	CLYBL	-1.77081	-1.2995	-1.7735	-4.04977	-1.10762	-2.63281	-1.26743	-1.86118	-2.94267	-1.62658	-0.800557	-1.96909	-2.23707	-1.89069	-1.80493	-1.55076	-1.1975	-0.980831	-2.02471	-1.6668	-1.071	-1.95446	-2.96659	-1.49831	-0.959911	-2.9825	-1.88915	-2.67553	-3.13428	-1.47389	-1.62012	-1.07889	-1.87693	-1.30497	-0.211113	-1.42116	-1.86313	-1.11094	-1.19838	-2.31178	-2.15996	-1.55926	-1.40193	-2.11065	-1.82465	-1.90782
217475_s_at	Hs.474596	LIM domain kinase 2	LIMK2	-2.57614	-1.87344	-1.41378	-2.00655	-2.872	-2.84772	-1.9156	-2.69287	-2.65226	-2.25066	-2.74168	-2.03677	-1.98177	-1.91023	-2.6559	-2.872	-2.34816	-0.463641	-1.11435	-2.45883	-0.602846	-2.46955	-1.77299	-2.61624	-2.35006	-1.64309	-1.01243	-2.6559	-2.03627	-1.94718	-2.63686	-2.21559	-2.872	-1.82694	-0.390194	-1.64309	-2.29565	-2.65077	-2.86185	-1.13544	-1.86838	-2.41508	-2.60687	-1.64309	-2.29176	-1.82922
231640_at	Hs.209151	LYR motif containing 5	LYRM5	-1.92011	-1.61243	-1.18667	-2.52996	-0.788464	-1.84225	-0.601012	-2.07182	-3.19988	-1.84091	-1.68952	-2.32327	-1.34553	1.27104	-1.15581	-1.37987	-2.0716	-1.73045	-1.49547	-1.47871	-1.65629	-1.68157	-1.3779	-2.32455	0.23763	-2.07182	-1.62694	-3.24063	-1.89915	-1.1192	-2.64879	-1.75592	-2.2501	-2.57807	-0.454929	-0.734355	-1.78435	-3.62108	0.320789	-1.44075	-1.44075	-3.06476	-2.61035	-2.04907	-2.44339	-1.68288
231258_at	---	hypothetical protein LOC100293390	LOC100293390	-1.16524	-1.44253	-0.125043	-2.50427	-2.12142	-3.4352	-1.33744	-2.99505	-2.01705	-2.03897	-2.59358	-2.45987	-1.36732	-0.656046	-1.74537	-1.31981	-2.11077	-2.04493	-1.37811	-2.0536	-2.08469	-2.17509	-1.73279	-3.09916	-1.65765	-1.61005	-1.78837	-2.59025	-2.0374	-1.16703	-2.65728	-2.25209	-2.6626	-2.17509	-1.96174	-1.0168	-2.16348	-3.57584	-1.48101	-1.8976	-1.59497	-2.6626	-2.3344	-2.06139	-1.62176	-1.50232
206076_at	Hs.155586	leucine rich repeat containing 23	LRRC23	-1.16307	-0.613292	-1.09072	-2.67719	-1.72185	-2.65834	-1.27996	-2.89038	-2.82865	-0.679053	-2.8076	-2.29406	-1.50525	-1.24405	-0.37329	-0.542503	-0.394162	-1.09486	-1.59161	-0.633867	-1.09072	-1.1337	-2.18968	-1.25521	-0.609529	-1.66448	-1.29705	-3.19104	-2.01781	-1.58728	-2.36309	-0.886799	-1.82473	-0.685034	-1.55397	-1.04764	-1.44988	-1.09072	-0.892281	-1.09072	-1.88802	-1.09072	-1.97297	-1.71634	-0.842017	-0.823184
244157_x_at	---	---	---	-2.48266	-2.51161	-2.48266	-2.48266	-2.49488	-2.48266	-2.5101	-2.50166	-2.48266	-1.96509	-2.50166	-2.48266	-2.10986	-2.48266	-2.48266	-2.48266	-2.51062	-2.47718	-2.25694	-2.48266	-2.5101	-2.48266	-2.4745	-2.48266	-2.5101	-2.48266	-2.48638	-2.48266	-1.78529	-2.48266	-2.48266	-2.48266	0.0952906	-2.51161	-2.35861	-2.48266	-2.48266	-2.48266	-2.48266	-2.48266	-2.48266	-2.48266	-2.48266	-2.48266	-1.03722	-2.48266
205514_at	Hs.147765	zinc finger protein 415	ZNF415	-1.88632	-1.27636	-1.70356	-3.0439	-1.79574	-2.63953	-1.02949	-3.03194	-2.62448	-2.05756	-1.46617	-2.25856	-2.03898	-0.309834	-1.3701	-1.23635	-2.15374	-1.46244	-1.93192	-1.87991	-1.73719	-1.39353	-2.30325	-1.97393	-0.198167	-2.43002	-1.79943	-2.74694	-3.29886	-1.14177	-2.22902	-0.790226	-1.58239	-1.68334	-0.861544	-1.31893	-1.69984	-2.52928	-0.345039	-1.74718	-1.84612	-2.73392	-2.58952	-2.90412	-2.96145	-1.84498
1558537_x_at	Hs.646391	zinc finger protein 844	ZNF844	-1.99169	-1.40066	-2.05789	-2.20414	-1.68813	-2.20414	-1.85613	-1.99169	-2.11325	-2.04148	-0.308607	-2.20414	-0.809788	-1.99169	0.258753	-1.14859	-1.28332	-1.90864	-1.99169	-1.78274	-1.5503	-2.32481	-2.49856	-1.99169	-2.5033	-2.04209	-1.86105	-2.34796	-2.32807	-2.20414	-1.71922	-1.91823	0.100389	-1.79842	-2.20414	-2.25011	-1.99169	0.389736	-1.06607	-2.11605	-1.97783	-1.25435	-1.99169	-1.82461	-0.26488	-2.09179
210414_at	Hs.584876	fibronectin leucine rich transmembrane protein 1	FLRT1	-1.6463	-2.49586	-2.19401	-2.76825	-0.741517	-2.93678	-2.73293	-2.37668	-2.19401	-1.78684	-1.92977	-3.04449	-2.19633	-3.28963	-2.4973	-3.28963	-2.37352	-0.463257	-2.4973	-2.4973	0.649327	-2.8913	-2.46748	-2.19401	-1.95183	-2.72541	-1.56274	-3.42045	-2.4973	-3.00522	-2.4878	-2.0753	-2.19401	-2.71072	-2.4973	-2.24643	-2.90344	-2.4973	-2.26818	-2.43485	-2.23197	-1.96713	-1.96099	-2.15361	-2.17238	-2.30412
236085_at	Hs.55150	calcyphosine-like	CAPSL	-1.98224	-1.98855	-2.24668	-2.81392	0.743919	-1.98855	-2.49347	-2.27956	-2.49726	-2.26677	-1.98162	-1.98855	-2.28627	-1.98855	-2.49726	-1.98162	-1.74355	-1.45883	-2.81392	-2.81392	0.485535	1.40278	-2.49726	-1.56718	0.628626	-1.98855	-1.98855	-2.67782	-2.49726	-2.45542	-2.49726	-2.49726	-2.49726	-2.49726	-2.49726	0.343032	-1.97643	-0.768285	0.486998	-2.14106	-1.83504	-2.31282	-0.198213	-1.57223	-2.49726	-1.88965
230104_s_at	Hs.481466	tubulin polymerization promoting protein	TPPP	-1.80632	-1.56668	-0.533716	-2.49551	0.307103	-1.80886	-3.22863	-2.07222	-3.22137	-1.13268	-0.862793	-2.79299	-2.48006	-2.63198	-2.14518	-3.06237	-1.16013	0.490838	-2.68995	-1.44641	0.00842707	-2.49822	-2.49822	-1.19081	-1.28288	-1.26805	-0.325342	-3.68645	-1.84637	-1.94426	-2.92911	-2.2643	-2.49966	-1.7148	-0.877786	0.85774	-1.32993	-1.70746	-0.285644	-0.689349	-1.00822	-0.830014	-2.59819	-0.539935	-2.00986	-0.871791
237225_at	---	---	---	-1.13219	-2.49497	-2.49497	-1.0772	-1.61778	-2.49497	-2.49497	-2.49497	-2.49497	-2.49497	-2.49497	-2.49497	-2.49497	-2.49497	-2.49497	-2.49497	-2.49497	-0.989379	-2.49497	-2.49497	-0.168809	-2.49497	-2.49497	-1.93784	-2.49497	-2.49497	1.23823	-2.49497	-1.03397	-2.4781	-2.33616	-2.49497	-2.49497	-2.49497	-2.49497	0.499592	-2.49497	-2.49497	-0.371518	-2.49497	-2.49497	-2.49497	-2.49497	-2.49497	-2.49497	-2.49497
230763_at	Hs.171130	spermatogenesis associated 17	SPATA17	-2.04284	-1.25307	-1.25307	-2.43535	0.00206113	-1.65566	-1.04423	-3.1155	-3.47922	-1.30163	-1.69669	-2.54512	-2.97537	-0.162902	-0.931807	-1.22588	-0.755749	-1.23757	-2.43535	-0.260307	-0.104618	-2.18301	-1.50664	-1.94859	1.22681	-1.7697	-1.42789	-3.35674	-2.04284	-1.85212	-2.29589	-2.56125	-2.41345	-2.16868	-2.0618	-0.884218	-1.36792	-2.00331	-0.148858	-1.01685	-1.76473	0.345382	-2.42829	-1.25307	-2.40635	-1.68048
226139_at	Hs.597303	---	---	-1.64023	-1.13131	-2.03249	-2.59537	-1.17847	-2.62978	-2.62978	-2.44439	-2.8228	-2.28806	-2.44439	-2.62978	-2.62978	-2.87081	-1.46147	-2.62978	-1.06876	-1.50573	-2.18138	-2.19672	-0.551837	-2.42934	-2.3671	-2.03013	-2.62978	-2.2621	-1.64878	-2.62978	-3.07033	-1.82516	-2.58383	-2.37682	-2.39359	-2.43837	-2.44178	-2.51901	-2.44439	-1.22924	-2.2821	-1.95084	-2.4203	-1.4854	-2.34766	-2.31426	-2.11666	-1.89761
223075_s_at	Hs.4944	allograft inflammatory factor 1-like	AIF1L	-1.64272	-1.73829	-0.823561	-3.07549	-3.02114	-3.47439	-1.43339	-3.00287	-3.56594	-0.807436	-1.03879	-3.05401	-1.83448	-3.0315	-3.35244	-2.53865	-1.15318	0.142557	-2.06669	-0.14791	-0.372644	-2.12838	-1.82302	-1.94186	-1.61619	-2.48559	-1.02718	-3.79053	-2.00191	-2.37699	-1.9264	-1.556	-1.42621	-0.740901	-3.90828	-1.44428	-2.35656	-2.56208	-1.66224	-0.759481	-1.29013	-1.31528	-3.00837	-1.30494	-2.58714	-1.60162
239425_at	Hs.635063	---	---	-0.617875	-0.897462	-0.441015	-2.13212	-0.189482	-0.694488	-1.20704	-1.22368	-1.9141	-1.05195	-0.662803	-1.71495	-1.40472	-0.685222	0.758694	0.183822	-0.259028	-1.04274	-1.80883	-0.446662	-0.863724	-1.39934	-2.30538	-1.03992	-0.447438	-1.22368	-1.28768	-2.09971	-2.00171	-0.40766	-1.36594	0.00592193	-1.03897	-1.22368	-2.15586	-1.37077	-0.343608	-1.22368	-1.15867	-1.03715	-1.93568	-0.221307	-1.53841	-1.46222	-1.22368	-1.57793
204010_s_at	Hs.505033	v-Ki-ras2 Kirsten rat sarcoma viral oncogene homolog	KRAS	-1.8783	-2.19134	-1.97509	-2.24684	-0.926081	-1.58259	-0.997272	-2.04064	-1.94886	-1.66832	-1.63363	-2.34138	-1.54175	-0.224288	-0.810023	-1.14468	-1.64374	-1.62053	-1.86952	-1.8965	-1.54537	-1.62053	-1.51031	-1.62053	-0.183825	-1.66834	-1.89432	-2.44439	-2.25441	-1.17679	-1.58314	-1.35438	-1.93796	-2.21368	-1.09998	-1.26258	-1.49892	-1.62053	0.0436944	-1.62053	-1.85728	-2.17432	-1.65652	-1.62053	-1.62053	-1.87486
220361_at	Hs.657894	IQ motif containing H	IQCH	-1.00261	-1.75385	-0.394775	-3.18172	-1.09035	-1.65966	-1.5663	-3.16102	-2.93706	-2.71882	-1.38097	-2.80989	-2.6474	-1.29724	-1.38097	-0.689985	-1.1867	0.109894	-2.27763	-1.379	0.223138	-1.72773	-3.30365	-1.21835	0.654367	-2.18617	-2.65004	-3.31273	-3.05716	-2.97539	-2.03918	-2.06974	-2.58365	-1.47785	-1.94704	-1.75434	-1.25462	-2.72121	-1.14712	-2.20948	-2.09364	-2.27782	-1.24869	-0.98038	-3.04265	-2.16039
226933_s_at	---	hypothetical protein LOC100287917	LOC100287917	-1.52909	-1.56008	-2.87415	-2.48129	-2.53585	-3.12719	-1.97037	-3.58523	-4.16981	-1.75477	-3.46412	-3.59691	-4.2779	-3.63573	-2.82326	-2.16388	-2.01756	-1.08809	-2.08365	-2.91934	-2.43461	-2.13342	-2.36114	-1.96923	-2.40073	-2.15325	-1.62033	-4.73307	-2.12435	-2.59472	-2.66655	-2.32334	-2.65353	-3.12383	-2.509	-1.91963	-2.52299	-2.03341	-2.38188	-1.92651	-1.78284	-3.72617	-2.63745	-2.5445	-3.19711	-1.11646
222570_at	Hs.642946	frequenin homolog (Drosophila)	FREQ	-1.49193	-1.99654	-1.69706	-1.58999	-1.49193	-1.78304	-1.49193	-1.64231	-1.49193	-0.411023	-1.64195	-1.81689	-1.32993	-1.62329	-1.25726	-0.926491	-1.8068	-0.989996	-1.20652	-1.28587	-0.287277	-1.52932	-0.677298	-1.51798	-1.91272	-1.52401	-1.49193	-2.48239	-1.266	-1.49193	-1.99485	-1.26458	-1.20022	-1.51791	-1.4983	-1.45027	-1.63111	-1.97275	-1.80072	-1.49193	-1.49193	-0.35754	-1.16888	-0.998826	-0.774259	-1.49193
228249_at	Hs.159376	chromosome 11 open reading frame 74	C11orf74	-3.86208	-3.90912	-4.42802	-3.64206	-4.19223	-4.50618	-3.80292	-4.09394	-4.86448	-3.66596	-2.34174	-4.86113	-4.93516	-3.73518	-3.35293	-3.84372	-3.87418	-1.68307	-4.98152	-3.395	-1.05547	-3.3756	-3.95778	-4.16367	-2.61326	-5.16671	-2.27672	-4.31404	-5.55793	-3.99542	-3.48699	-2.35755	-2.30935	-3.85719	-2.82734	-2.2471	-4.43506	-4.00701	-2.35077	-2.78205	-4.94289	-4.00151	-4.7557	-4.03451	-3.98391	-3.08418
237858_s_at	Hs.22287	KIAA0774	KIAA0774	-2.45077	-2.23108	-2.45077	-2.45077	-2.41714	-2.45077	-2.45077	-2.47847	-2.45077	-2.45077	-2.45077	-2.45077	-2.45077	-2.45077	-2.45077	-2.45077	-2.45077	-2.45077	-2.45077	-2.44738	-2.08959	-2.45077	-2.45077	-2.43952	-1.44305	-2.45077	-2.45077	-2.45077	-2.45077	-2.30193	-2.45077	-1.99087	-2.43766	-2.45077	-1.73645	-2.27983	-2.45077	-2.41814	-1.69476	-2.45077	-2.45077	-2.45077	-2.01234	-2.45077	-2.45077	-2.45077
225728_at	Hs.655143	sorbin and SH3 domain containing 2	SORBS2	-1.57513	-1.89606	-1.2519	-2.5998	-0.993356	-1.78609	-1.13362	-1.90527	-3.12111	-1.49631	-0.96169	-1.35829	-2.34083	-1.80949	-2.3494	-2.16289	-1.12892	-0.078988	-3.27625	-2.12877	-0.640478	-0.765002	-2.20724	-2.19344	-0.765793	-2.15625	-0.829005	-2.25932	-2.81844	-2.63122	-2.25758	-1.88662	-2.19068	-1.29401	-1.41076	-0.556239	-1.9017	-2.65441	-1.31332	-0.77223	-1.2983	-1.79481	-2.24343	-1.5759	-2.69404	-1.7423
1555982_at	Hs.482660	zinc finger, FYVE domain containing 16	ZFYVE16	-0.802517	-0.533405	-0.413293	-1.94178	-0.564606	-0.902195	-0.318169	-2.14683	-2.00234	-0.928274	-1.14385	-1.01072	-1.06458	0.000819432	-0.0558258	-0.487707	-0.417916	-0.145539	-1.50844	-0.535618	-0.650365	-0.830728	-1.99554	-1.69123	0.548414	-1.23525	-0.888662	-2.58284	-2.76878	-0.801246	-2.35503	-0.703498	-1.77111	-0.742807	-2.15235	-1.86177	-0.49469	-0.810411	-0.00661821	-0.591257	-1.30999	-1.21373	-0.853919	-1.1412	-1.33766	-0.565733
227899_at	Hs.137415	vitrin	VIT	-2.45226	-2.46327	-2.4522	-2.4522	-2.4522	-2.4522	-2.4522	-2.4522	-2.4522	-2.4522	-2.4522	-2.4522	-2.4522	-2.46327	-2.45226	-2.4522	-2.45226	-2.4522	-2.4522	-2.4522	-2.45226	-2.4522	-2.4522	-2.4522	-2.4522	-2.4522	-2.4522	-2.4522	-2.4522	-2.46327	-2.4522	-2.4522	-2.4522	-2.45226	-2.4522	-2.2715	-2.4522	-2.4522	-2.4522	-2.45226	-2.43147	-2.4522	-2.4522	-2.4522	-2.42451	-2.4522
226829_at	Hs.501106	actin filament associated protein 1-like 2	AFAP1L2	-1.05901	-1.55016	-1.15649	-1.82322	-2.32303	-2.15489	-0.710176	-2.28253	-2.42691	-0.980436	-1.77082	-1.34859	-2.2517	-3.28384	-2.65079	-1.78032	-0.897362	-1.15865	-1.76061	-0.653056	-1.13265	-2.01496	-1.78773	-1.34554	-1.95092	-2.25366	-0.838195	-3.47135	-2.38146	-1.31894	-2.58394	-1.17931	-1.46903	-1.30403	-2.02668	-1.54689	-1.78704	-1.19283	-1.63037	-1.04886	-1.72769	-1.32765	-0.902115	-0.757636	-1.79165	-1.25968
219436_s_at	Hs.152913	endomucin	EMCN	-1.28241	-2.31388	-0.958578	-1.93028	-1.61946	-2.38308	-2.51837	-1.74526	-3.08508	-2.7047	-2.42482	-2.59319	-3.7529	-1.89819	-1.19748	-1.67452	-2.13777	-1.91969	-4.12158	-0.979793	-2.45999	-1.14241	-3.65785	-1.08278	-1.50404	-3.55311	-2.10463	-2.88093	-4.1916	-1.56461	-5.10927	-3.18466	-2.95358	-1.70776	-3.78712	-1.34101	-1.80469	-2.96466	-2.64536	-1.80407	-2.68189	-2.70822	-2.45041	-2.5832	-3.65453	-2.08006
227293_at	Hs.555109	---	---	-0.0236418	-0.295906	-0.0564227	-0.724148	0.0784845	-0.0546939	0.206274	-0.738438	-0.674841	0.020145	-0.18739	-0.485683	-0.81608	-0.155558	-0.111837	0.0351911	0.00448162	0.0235896	-0.28259	0.127519	-0.130029	-0.407961	-0.868517	-0.301455	0.48627	-0.523912	-0.000213021	-1.05094	-0.768824	-0.205907	-0.635327	-0.0209259	-0.311023	-0.577266	-1.38695	-0.471956	-0.183226	-0.685366	0.232793	-0.347648	-0.37565	-0.675358	-0.659485	-0.321135	-0.918984	0.0156555
229589_x_at	Hs.288809	Basic, immunoglobulin-like variable motif containing	BIVM	-1.75724	-1.50492	-1.95055	-2.1422	-0.611056	-0.904913	-0.303659	-1.60371	-0.912011	-1.20968	-1.92673	-2.57116	-2.09282	-1.21556	-0.468216	-0.767211	-1.68278	-1.84639	-1.75724	-2.09282	-1.79726	-2.57831	-0.55857	-1.4099	-0.629175	-1.75724	-2.1422	-2.15043	-1.94253	-1.75724	-1.75724	-1.41386	-0.888715	-2.57116	-1.58998	-2.42797	-1.48001	-0.10764	-2.09282	-1.62406	-1.75724	-2.09282	-1.03913	-1.75724	-1.64837	-2.06997
233823_at	Hs.18861	family with sequence similarity 184, member B	FAM184B	-2.43084	-2.43084	-2.42259	-2.43084	-2.36551	-2.43084	-1.65323	-2.43084	-2.43084	-2.43084	-1.27657	-2.43084	-2.43084	-2.42533	-1.72104	-2.43084	-2.42951	-2.43084	-2.43084	-2.43084	-2.43084	-2.43084	-2.43084	-1.29241	-2.37906	-2.43084	-2.43084	-2.23315	-2.43084	-2.33522	-2.43084	-1.6564	-2.40614	-2.43084	-2.43084	-2.43084	-2.43084	-1.88166	-1.98192	-2.43084	-2.43084	-2.43084	-2.43084	-2.43084	-2.43084	-2.43084
207923_x_at	Hs.469728	paired box 8	PAX8	-1.66498	-0.962022	-0.831456	-3.36496	-2.35168	-3.42993	-2.15784	-2.37513	-3.70891	-2.60156	-1.56345	-2.32751	-2.29888	-3.0354	-2.10749	-1.93937	-1.05463	-1.23673	-1.62277	-2.05239	-1.99679	-0.868463	-2.58364	-2.16902	-2.74005	-2.23898	-0.664075	-2.72662	-2.56116	-2.08633	-2.2353	-1.80991	-1.99432	-1.22899	-0.954284	-0.996087	-1.74506	-2.52589	-2.48587	-0.942143	-1.26961	-2.01091	-1.90191	-1.80433	-2.87083	-1.12847
216845_x_at	Hs.120228	myeloid/lymphoid or mixed-lineage leukemia 2	MLL2	-2.42104	-2.42104	-2.42104	-2.42104	-2.42104	-2.42104	-2.42104	-2.42104	-2.41726	-1.90346	-2.42104	-2.42104	-2.42104	-2.28074	-2.42104	-2.29016	-2.42104	-2.42104	-2.41941	-2.42104	-2.42104	-2.42104	-2.42104	-2.42104	-2.42104	-2.42104	-2.42104	-2.42104	-2.42104	-2.42104	-2.38581	-2.42104	-2.42104	-2.42104	-2.42104	-2.42104	-2.42104	-2.42104	-2.42104	-2.42104	-2.42104	-2.42104	-2.42104	-2.42104	-2.40732	-2.42104
233810_x_at	---	---	---	-2.3807	-1.97147	-1.97147	-1.97147	-1.97147	-1.97147	-1.76147	-2.44643	-1.97147	-1.55727	-2.7221	-2.12458	-1.66863	-0.897591	-1.97147	-1.97147	-2.22652	-1.97147	-1.97147	-1.97147	-2.21473	-2.22703	-1.97147	-2.0582	-1.97147	-1.97147	-2.23853	-2.7221	-1.97147	-1.97147	-1.97147	-1.44539	-1.85262	-2.72192	-1.43169	-1.76484	-2.00891	-1.97147	-1.36905	-1.96613	-1.97147	-2.66714	-2.2572	-1.92104	-2.12458	-1.97147
209293_x_at	Hs.519601	inhibitor of DNA binding 4, dominant negative helix-loop-helix protein	ID4	-0.984388	-1.21403	-1.33609	-1.98757	-2.02129	-2.75756	-1.74894	-2.80196	-3.71298	-1.51777	-2.33773	-2.51065	-2.83787	-3.06223	-2.07736	-1.72842	-1.49626	-1.03491	-2.2371	-1.84868	-1.19036	-0.667909	-2.75975	-1.45335	-2.33408	-2.19278	-1.14958	-3.05466	-1.7634	-1.69427	-1.83372	-1.75028	-0.882571	-1.87649	-1.53416	-0.287865	-1.61656	-1.89318	-1.99735	-0.896251	-1.70486	-1.79077	-1.06012	-1.86855	-2.3874	-1.1083
235054_at	Hs.591313	nudix (nucleoside diphosphate linked moiety X)-type motif 16	NUDT16	-0.485012	-1.00622	-1.22623	-1.89491	-0.520757	-1.19981	-1.95116	-1.66141	-2.41217	-1.39644	-0.809106	-1.3606	-2.39845	-0.162717	-1.47974	-1.19863	-1.03809	-0.649882	-2.42334	-2.42334	1.29315	-0.276583	-1.01796	-0.54881	-2.41217	-1.05654	-0.992012	-2.19697	-1.98072	0.283505	-2.41217	-1.80257	-0.917656	-0.154589	-1.50477	-0.788957	-0.822078	-0.521268	-1.73104	-1.16969	-2.41217	-0.903728	-1.06735	-1.21345	-2.42334	-0.911343
227174_at	Hs.122125	WD repeat domain 72	WDR72	-4.40465	-3.22912	-2.24712	-3.78094	-3.68577	-3.89465	-2.74251	-3.85661	-5.41079	-2.14968	-1.75672	-3.90934	-6.12125	-5.89854	-2.5607	-4.93075	-2.07724	-0.893543	-3.03821	-3.12012	-2.01859	-2.98417	-4.96936	-4.11769	-2.21745	-4.51809	-1.94552	-4.56973	-3.92313	-5.81141	-4.49074	-4.13766	-3.13184	-3.4536	-1.6291	-2.07688	-2.89073	-4.90047	-3.75458	-1.38045	-2.51432	-3.13918	-4.45755	-1.63573	-2.74641	-3.2185
213392_at	Hs.460217	IQ motif containing K	IQCK	-0.485438	-0.490217	0.0827426	-1.92889	-0.968989	-1.40847	-1.04203	-1.30792	-2.48836	-0.930852	-0.853755	-1.09044	-0.919605	-0.809183	-1.03846	-0.0743993	-0.57748	-0.197269	-0.860885	-0.629519	-0.819497	-0.475378	-1.78813	-0.716739	-0.823407	-1.11018	-0.876951	-1.78999	-1.69267	-0.363151	-1.25355	-0.953957	-1.14753	-0.586302	-1.11155	-0.897783	-0.839041	-0.865939	-0.516978	-0.829662	-0.918897	-0.986635	-0.848111	-1.15838	-1.11155	-0.652744
227298_at	Hs.544586	hypothetical gene supported by AK095117	FLJ37798	-1.06577	-1.21699	-0.992797	-1.60793	-0.84368	-1.87211	-0.48546	-2.1913	-2.06103	-1.23246	-1.41811	-2.16196	-1.56378	0.49711	-0.787148	-0.52507	-1.22116	-0.83063	-1.793	-0.119982	-0.537238	-1.18407	-1.67053	-1.19536	0.317488	-1.84337	-0.7869	-3.11366	-2.25132	-0.832528	-0.925284	-0.843215	-0.239971	-1.21758	-1.7379	-1.20584	-0.867875	-1.11319	0.0452396	-1.69849	-1.4046	-1.08251	-0.897825	-1.2495	-1.60622	-1.23601
228973_at	Hs.654862	discs, large homolog 2 (Drosophila)	DLG2	-2.35612	-2.35481	-2.17319	-2.35612	-2.35612	-2.39493	-2.40475	-2.40475	-2.40475	-2.40093	-2.0878	-2.40475	-2.38746	-2.40475	-1.38291	-2.35612	-2.40001	-0.0947333	-2.40304	-2.39633	-2.35612	-1.30154	-2.39004	-2.40475	-2.40475	-2.40475	-2.35588	-2.35612	-2.40475	-2.40475	-2.40475	-2.35612	-2.35612	-2.40475	-2.32245	-1.54902	-2.36582	-2.36269	-2.40475	-2.35612	-2.35612	-1.85954	-2.40475	-0.96886	-2.40475	-2.35612
217418_x_at	Hs.712553	membrane-spanning 4-domains, subfamily A, member 1	MS4A1	3.43794	-2.40301	5.81578	-2.40301	-2.40301	-2.3999	-2.40301	2.20767	3.50118	-2.40301	-2.40301	-2.40301	-1.64589	-2.40301	-2.40301	-2.40301	-2.40301	-2.40301	-2.40301	-2.40301	-2.40301	3.04531	-2.40301	-2.1833	-2.40301	0.463504	-2.40301	3.51916	4.61033	1.95817	-2.40301	-2.40301	-2.40301	-2.40301	-2.40301	4.8499	2.92319	-2.40301	1.81227	-2.40301	2.73929	-2.40301	-2.40301	0.869453	-2.40301	-2.40301
204718_at	Hs.380089	EPH receptor B6	EPHB6	0.210951	0.517282	1.06337	-1.68746	0.135452	-0.38437	-0.730241	-0.417294	-1.1785	-1.17022	-0.344959	-1.3928	-1.11622	-0.205325	-1.49408	1.08832	1.61221	1.27458	-1.73538	1.08089	0.197141	0.619667	-1.12412	1.64093	-0.474013	-1.65864	-0.240031	-0.535055	-1.5196	-0.106196	-1.45159	-0.42889	-1.12278	0.163727	-2.29665	0.0172831	-0.23306	1.11273	0.0460464	-0.342425	-0.326738	2.28004	0.479601	1.30966	-0.0797968	0.224253
226558_at	Hs.595418	ankyrin repeat domain 57 pseudogene	LOC389834	-0.420828	-2.19111	-3.7831	-2.3107	-3.26568	-1.91415	-0.594681	-3.5251	-2.05472	-2.62054	-0.708744	-0.86395	-1.262	0.393058	-1.29049	-1.23679	-1.15555	-2.2579	-2.85011	-1.21602	-0.963804	-2.08488	-3.15354	-2.02383	-1.00902	-2.06758	-0.852672	-2.68095	-2.19414	-0.88755	-2.4019	-1.35647	-2.06476	-2.19225	-1.89094	-0.671082	-3.56141	-2.93979	0.42344	-2.36133	-2.20715	-3.52644	-2.22231	-2.18407	-2.84768	-1.85734
204754_at	Hs.196952	hepatic leukemia factor	HLF	1.14721	1.09214	-0.31205	-4.49578	0.11904	-1.46156	-1.15479	-0.69724	-3.88735	-2.18227	0.520105	-1.93867	-1.03172	1.55148	0.0418804	0.789521	-0.235979	0.512065	-4.49578	-2.25118	-0.206335	-0.749133	-4.10053	0.100962	0.0591153	-0.94595	-1.29749	-1.87288	-4.38251	1.49266	-1.15479	0.687618	-1.91404	-0.0798589	-2.51849	-0.0747876	0.94334	-1.125	-0.251513	-0.582926	-2.57254	-0.23663	-3.69692	-2.45392	-4.05949	-1.83567
228133_s_at	Hs.460109	myosin, heavy chain 11, smooth muscle	MYH11	-2.40284	-2.39118	-2.39118	-2.39118	-2.39118	-2.39118	-2.39118	-2.39118	-2.40284	-2.39118	-2.45296	-2.19304	-2.39118	-2.39118	-2.39118	-2.39118	-2.39118	-2.39118	-2.39118	-2.40284	-2.39118	-2.40284	-2.39118	-2.39118	-2.39118	-2.27982	-2.39118	-2.44074	-2.39118	-2.16404	-2.39118	-2.39118	-2.39118	-2.41676	-2.39118	-2.39118	-2.39118	-1.78484	-2.03621	-2.39118	-2.39118	-2.39118	-1.95264	-2.39118	-2.39118	-2.35305
222152_at	Hs.50823	Programmed cell death 6	PDCD6	-2.2313	-2.39252	-1.34147	-2.45521	-2.19718	-2.39252	-2.53121	-1.3058	-2.39252	-2.51748	-0.150366	-2.12873	-2.39252	-2.438	-2.48665	-2.5666	-1.31686	-1.41318	-2.38432	-2.39252	-2.56146	-0.391967	-2.39252	-2.44799	-2.56174	-2.55112	-0.961763	0.227725	-2.32963	-2.85283	-0.420501	-2.39252	-2.39252	-0.530782	-2.53473	-2.39252	-2.62376	-2.37338	-2.39252	-1.55388	-2.28097	-1.83651	-2.06842	-2.39252	-2.26237	-2.11879
219735_s_at	Hs.156471	transcription factor CP2-like 1	TFCP2L1	-2.94855	-2.63779	-2.63779	-3.45486	-3.45486	-2.63468	-3.45486	-3.41333	-3.45486	-2.63779	-2.28781	-3.32085	-3.45486	-3.24868	-3.45486	-2.77158	-3.45486	-0.579475	-3.13191	-3.45486	-1.41207	-2.82543	-2.47819	-3.14658	-2.80381	-3.45486	-2.01533	-3.45486	-3.65301	-3.42221	-2.53934	-2.63779	-2.37609	-2.59833	-2.38406	-2.63779	-3.00258	-3.51247	-2.63779	-2.28781	-3.24235	-3.45486	-2.54313	-2.28781	-2.87887	-2.80738
203911_at	Hs.148178	RAP1 GTPase activating protein	RAP1GAP	-2.20674	-4.04151	-2.07958	-4.64458	-3.00811	-3.84919	-3.66075	-4.09191	-5.01811	-1.43152	-1.19741	-3.43924	-5.04748	-6.41135	-4.6507	-3.30293	-1.98322	-0.328835	-2.44259	-2.3079	-1.61808	-2.67773	-4.50724	-2.24984	-2.77033	-4.57426	-1.60576	-5.33611	-4.18626	-3.97436	-2.83728	-3.02754	-1.29898	-2.96971	-1.32964	-2.26475	-4.18391	-2.46754	-3.64798	-2.07079	-3.29128	-2.69369	-1.8559	-1.94969	-2.60507	-2.41371
223578_x_at	Hs.642877	metastasis associated lung adenocarcinoma transcript 1 (non-protein coding)	MALAT1	-1.85996	-1.09953	-1.3018	-2.10111	-0.482824	-1.01851	-1.48978	-0.743624	-1.32141	-2.0406	-0.77897	-1.43064	-1.26101	-1.45825	-2.10111	-2.10111	-1.59037	-1.08759	-1.51604	-3.88969	-1.90447	0.348974	-2.18354	-1.37762	-2.24321	-2.53398	-0.924774	-0.521267	-2.38321	-2.38321	-0.524461	-1.86739	-0.225465	-1.57584	-1.13014	-2.05015	-2.69874	-1.33803	-2.38321	-1.09949	-2.10111	-2.11175	-1.3357	-2.5851	-2.10111	-1.30828
209355_s_at	Hs.715848	phosphatidic acid phosphatase type 2B	PPAP2B	0.616989	0.985859	1.1675	-0.917945	1.12144	0.273956	0.737135	0.313523	-1.00479	0.435853	0.912704	0.524531	0.812047	0.398127	0.88891	1.1756	1.27389	1.10022	-0.354968	0.675982	0.789622	1.05759	-0.225645	1.10404	0.494141	0.544189	0.941872	-0.691839	-0.472603	0.290151	-0.386336	0.568602	-0.650984	1.18593	-0.459653	0.406087	0.962069	0.937994	0.305242	0.708247	0.580458	1.10939	1.08526	0.530257	0.0862303	1.08611
220173_at	Hs.644621	chromosome 14 open reading frame 45	C14orf45	-1.38501	-1.5042	-1.58944	-1.89623	-1.41265	-2.01894	-1.6116	-2.5912	-2.94907	-1.67042	-1.99643	-1.80787	-2.26479	-1.1772	-1.41801	-1.55962	-1.62245	-1.36352	-1.80524	-1.06808	-1.38747	-1.66668	-2.57038	-1.94035	-0.937067	-2.60297	-1.74209	-3.18876	-3.07886	-1.53731	-2.6833	-1.41063	-1.32269	-1.89644	-1.44649	-1.41974	-1.55457	-1.43689	-0.817343	-1.7081	-2.12607	-2.09062	-2.02898	-1.80121	-2.0751	-1.71281
1560451_at	Hs.674749	---	---	-2.08678	-1.91242	-2.14587	-1.91242	-1.51889	-2.14587	-1.91242	-1.95107	-1.91242	-1.86653	-1.91361	-1.91475	-1.93241	-1.76729	-1.18077	-1.63792	-1.84742	-2.56584	-1.91242	-1.91242	-1.91242	-1.91242	-1.91242	-1.91242	-1.91242	-2.01719	-1.91242	-2.14587	-1.91361	-2.14587	-1.91361	-1.70146	-0.761631	-1.94129	-1.60155	-1.91242	-1.91242	-1.91242	-1.91242	-1.91242	-1.91242	-1.91242	-1.91361	-1.99236	-1.91242	-1.70502
232280_at	Hs.578109	Solute carrier family 25, member 29	SLC25A29	-3.32552	-3.22849	-1.08316	-2.66684	-1.64763	-3.38871	-4.05705	-1.46207	-3.43686	-2.92592	0.750827	-2.81287	-3.84151	-5.11011	-2.97041	-4.5454	-0.790125	-0.769754	-2.20491	-4.68803	-3.175	-0.986697	-4.19068	-2.86621	-5.24198	-5.18698	-0.199937	-1.08179	-4.28566	-5.63261	-0.424086	-4.03064	-2.65752	-0.662167	-2.14381	-3.99982	-6.52153	-1.37193	-3.39649	-0.78932	-2.69369	-0.916765	-2.73048	-1.9027	-1.73275	-2.08066
229654_at	Hs.715702	---	---	-0.58623	-0.723356	-0.252004	-2.29139	-0.491776	-1.62429	-1.46569	-1.94973	-3.84575	-0.893523	-0.978551	-0.945569	-1.72712	-1.06902	-1.27288	-0.485687	-0.837858	-0.310518	-0.932306	-0.890995	-0.664216	-0.779292	-1.86202	-1.02899	-0.266976	-1.23826	-0.769922	-2.04499	-2.92664	-0.958157	-1.45388	-1.49309	-1.93482	-0.531601	-2.24219	-1.45153	-1.12802	-2.28309	-1.57256	-0.582756	-0.721979	-1.91249	-1.79084	-1.49204	-1.26485	-0.204752
213439_x_at	Hs.500197	RUN domain containing 3A	RUNDC3A	-1.76723	-2.15274	-1.9516	-2.15116	-1.64232	-2.10617	-1.94954	-2.3495	-2.22894	-2.08359	-1.75335	-2.3342	-1.60421	-1.8852	-2.15274	-2.08359	-1.4433	-1.53461	-1.74505	-1.60019	-2.08359	-1.9119	-1.90531	-1.71638	-2.12322	-2.07709	-2.15274	-2.22894	-1.875	-2.08359	-2.08359	-2.22894	-1.63095	-2.15274	-2.02273	-2.10324	-2.08359	-2.14631	-1.6742	-2.08359	-2.05402	-1.85315	-1.43322	-2.22894	-1.69186	-2.00262
231240_at	Hs.202354	deiodinase, iodothyronine, type II	DIO2	-2.51097	-2.27865	-1.32425	-3.43842	-2.3183	-3.18933	-2.97144	-3.97328	-3.45329	-2.198	-1.70365	-2.67201	-3.43033	-3.92071	-2.88682	-5.02862	-0.993688	-0.268652	-2.91068	-2.35817	-2.49956	-1.35489	-6.2794	-2.75445	-2.38719	-2.93124	-0.148125	-3.71223	-2.5561	-3.99438	-4.02415	-3.7687	-4.60007	-2.49225	-1.09135	-1.60759	-2.78347	-3.80146	-1.88254	-1.76042	-0.82674	-2.68324	-4.53587	-1.48653	-2.1023	-1.47017
223788_at	---	---	---	-2.35826	-2.30826	-2.46266	-2.35826	-2.60226	-2.35826	-2.35826	-2.87778	-2.46266	-2.45793	-2.35826	-2.46266	-2.35826	-2.35826	-2.16735	-2.35826	-2.35826	-2.35826	-2.20582	-2.35826	-2.48075	-2.35826	-1.71379	-2.35826	-2.28248	-2.07222	-2.35826	-2.43702	-1.42252	-2.13828	-2.35826	-2.17919	-0.9457	-2.01502	-0.308454	-2.35826	-2.42183	-1.483	-1.73513	-2.35826	-1.44181	-2.48075	-2.44373	-2.35826	-1.70607	-2.46266
229375_at	Hs.657100	---	---	-0.396019	-0.0474556	0.0356888	-1.28201	-0.587948	-1.05407	-0.833611	-0.77913	-1.28201	-0.663127	-0.568755	-1.24078	-1.23918	-0.287572	-0.72416	-0.339253	-0.355312	-0.568755	-0.727499	-0.0448456	-0.568755	-0.787528	-1.28201	-0.746273	-0.296072	-0.568755	-1.09946	-1.28201	-1.28201	-0.440157	-1.74066	-0.447252	-1.28201	-0.150463	-0.866087	-0.868896	-0.568755	-0.568755	-0.568755	-0.902951	-1.28201	-0.802594	-0.616171	-0.813434	-1.16113	-0.568755
210819_x_at	Hs.202354	deiodinase, iodothyronine, type II	DIO2	-3.3606	-3.3606	-0.932578	-2.2647	-1.82065	-2.95713	-2.85263	-3.262	-3.08823	-1.90798	-1.80779	-2.6916	-2.73199	-3.3606	-3.08823	-3.3606	-2.47927	-1.39687	-3.262	-2.6854	-2.84169	-1.49214	-3.3606	-3.0986	-3.262	-3.22693	-1.54288	-3.26155	-3.262	-3.3606	-3.3606	-3.3606	-3.3606	-1.251	-1.56105	-3.262	-3.08823	-3.262	-2.82419	-2.549	-1.73772	-3.2793	-3.3606	-2.58241	-3.08238	-2.97709
213411_at	Hs.592567	---	---	-2.04695	-2.45013	-2.57714	-2.62996	0.983234	-1.34424	-2.62839	-1.92959	-2.30277	-1.84928	-1.73051	-2.44581	-2.74202	-3.05576	-2.70424	-2.48324	-2.57731	-1.25437	-2.76883	-2.74202	0.263087	-1.51021	-2.77129	-2.27428	-2.70563	-2.57731	-1.51421	-2.90045	-2.77129	-1.25565	-2.76883	-1.98573	-2.03174	-2.34363	-2.36082	-2.10559	-2.50899	-1.89135	-2.61944	-2.40323	-2.09392	-2.74202	-2.73227	-2.48757	-2.72092	-1.10674
238454_at	Hs.121283	zinc finger protein 540	ZNF540	-0.704594	-0.604514	-0.467199	-2.98951	-0.536486	-0.83169	-0.335973	-0.866356	-2.74794	-1.11403	-0.352777	-1.08904	-1.44196	0.344578	0.779771	0.372921	-1.22902	-0.754536	-2.11075	-0.336515	-0.381175	-1.01362	-2.77416	-0.76488	0.153312	-2.7702	-0.805358	-2.01911	-3.64943	-1.28442	0.698649	-0.22786	-0.157983	-0.384898	-2.7702	-1.40875	-1.64095	-0.569402	-0.392508	-0.792824	-2.30163	-1.67491	-0.659754	-1.45495	-1.40227	-1.26152
214528_s_at	Hs.469728	paired box 8	PAX8	-1.28521	-0.619657	-0.500395	-2.86749	-2.3721	-3.8186	-2.26102	-2.46075	-3.7234	-2.47533	-1.35818	-2.16551	-1.9931	-3.04074	-2.3266	-1.98554	-0.734563	-0.864662	-1.67903	-1.93606	-1.80558	-0.0808751	-3.02454	-1.93953	-3.13565	-1.81006	-0.286911	-2.77914	-2.27864	-1.7448	-3.6856	-2.2378	-2.8883	-1.14292	-1.00832	-0.641559	-1.34188	-2.88655	-2.30558	-0.363921	-1.11381	-2.50241	-2.06217	-1.76861	-2.93762	-0.784177
1555854_at	Hs.657184	---	---	-2.35683	-2.37442	-2.35141	-2.35141	-2.35141	-2.35141	-2.40289	-2.35141	-2.3927	-2.37631	-2.35141	-2.40289	-2.40289	-2.35141	-2.37631	-2.40289	-2.37631	-2.34754	-2.36365	-2.35141	-2.35141	-2.37631	-2.40289	-2.35141	-2.40289	-2.35141	-2.35141	-2.37631	-2.40289	-2.35141	-2.37631	-2.35141	-2.37631	-2.40289	-2.37631	-2.35141	-2.40289	-2.35946	-2.35141	-2.3749	-2.37631	-2.40289	-2.40289	-2.40289	-2.40289	-2.35141
217370_x_at	Hs.438863	nuclear receptor subfamily 1, group H, member 3	NR1H3	-0.118905	0.404863	-0.932709	-1.86644	-0.522361	-2.09697	-1.6218	-1.5511	-1.38927	-1.65917	-0.834882	-1.70499	-0.869881	-1.54841	-1.23161	-1.56894	-0.775355	0.0067704	-1.02231	-1.5768	-0.999801	0.568932	-1.37278	-1.06668	-2.83159	-0.437116	-1.45643	-0.487382	-1.00744	-0.926595	-2.25436	-2.46297	-1.99332	-0.0621163	0.129199	-0.120816	0.148401	-1.21134	-0.803537	0.199124	0.189305	-1.95624	-1.01795	-1.68036	-1.2329	-0.294999
219135_s_at	Hs.71912	lipase maturation factor 1	LMF1	-0.0487836	0.294858	-0.185551	-1.83253	-0.64549	-0.230599	-0.839552	-0.738502	-0.639165	-0.91034	-1.03712	-0.269838	0.099779	-0.752105	0.199999	0.878025	0.0552344	0.279261	-1.02006	-0.424233	0.18868	-0.703053	-0.527026	0.344323	-0.570775	-0.346565	-0.914549	-1.06025	-0.1474	-0.188721	-1.51479	0.0403022	-0.399952	-0.329476	-0.460678	0.171054	-0.52739	0.329141	-0.596525	-0.306989	0.449462	0.462983	-0.630285	-0.237619	-0.926226	-0.682067
225306_s_at	Hs.578109	solute carrier family 25, member 29	SLC25A29	-2.21336	-1.49983	-0.541273	-2.449	-0.604426	-1.63313	-1.98694	-1.28752	-2.35174	-1.1446	-0.450439	-1.93928	-2.02038	-2.8882	-0.817377	-1.76789	-0.565538	-0.245666	-1.70452	-1.64167	-1.37414	-1.01514	-1.89876	-1.21751	-1.74779	-1.91331	-1.26703	-1.66451	-2.30063	-3.05943	-0.862759	-2.65506	-1.00039	-1.00139	-1.35239	-1.75376	-2.02428	-0.858103	-1.94207	-0.945158	-0.567632	-0.384714	-0.887747	-0.433365	-0.921304	-1.27012
213281_at	---	similar to c-jun	LOC100288387	-2.60204	-2.41601	-2.53589	-2.35798	-1.68334	-3.50999	-1.47052	-4.13368	-2.2579	-2.49332	-1.81153	-3.32007	-2.71827	-2.87241	-5.16623	-3.37325	-2.93764	-2.54417	-2.54417	-2.87645	-3.03559	-3.37074	-3.63841	-2.38433	-3.04948	-1.89751	-1.65873	-3.27453	-2.54417	-2.60847	-2.43506	-1.89459	-1.27884	-2.75452	-3.18229	-2.34414	-3.51657	-1.62035	-3.32786	-2.57305	-2.54417	-2.54417	-2.64721	-2.7958	-2.82942	-1.24569
217596_at	Hs.533855	UPF3 regulator of nonsense transcripts homolog A (yeast)	UPF3A	-1.69861	-2.13245	-0.997867	-2.00374	-1.953	-2.85027	-0.288444	-2.99546	-3.50523	-2.30508	-1.0835	-2.48315	-1.55786	-0.972366	-0.863572	-1.48985	-1.47918	-1.791	-2.13385	-1.55786	-1.16423	-2.24767	-2.76104	-2.13475	-0.135179	-3.56073	-1.35927	-2.40204	-3.05451	-1.55786	-1.45435	-1.63209	-2.34849	-1.64639	-2.34374	-1.09699	-1.68595	-1.75522	-0.905439	-2.16583	-1.55786	-2.07617	-2.12811	-2.04205	-1.55786	-1.84562
205186_at	Hs.406050	dynein, axonemal, light intermediate chain 1	DNALI1	-1.18621	-0.992588	-1.26569	-0.903047	0.673655	-0.324889	-1.52495	-1.47161	-1.42836	-1.12314	-1.1442	-0.472714	0.497657	0.419294	0.340532	0.329639	-1.16816	-0.837491	-2.47899	-0.088926	0.147003	0.55422	0.405242	-0.249402	0.467689	0.439569	-0.731538	-1.47161	-2.08777	-0.0452643	-1.69969	-1.48244	-1.69499	-0.799438	-0.912693	-0.432543	-0.120079	-0.383861	-0.455591	-0.0723492	0.120188	-0.889217	0.100988	-0.149931	-2.95084	0.109007
213560_at	Hs.110571	Growth arrest and DNA-damage-inducible, beta	GADD45B	-2.33913	-2.4577	-2.33913	-1.26789	-1.21382	-2.16949	-2.33913	-2.66531	-2.33913	-2.33913	-2.49169	-2.52373	-1.50999	-2.63781	-2.33913	-2.33913	-2.33913	-2.52572	-2.85537	-2.57692	-2.33913	-2.33913	-0.187635	-2.33913	-2.11342	-2.33913	-2.41669	-2.73886	-2.33819	-2.33913	-2.33913	-2.23273	-2.33913	-2.90875	-0.94055	-2.3353	-2.33913	-2.33913	-2.33913	-2.33913	-2.33913	-2.33913	-2.33913	-2.33913	-2.33913	-2.33913
214258_x_at	Hs.397010	K(lysine) acetyltransferase 5	KAT5	-0.819545	-0.46168	-0.676298	-1.91856	-1.10526	-1.7701	-1.41254	-1.65809	-1.63782	-1.24421	-1.20506	-1.35773	-1.01648	-0.651789	-0.611662	-0.399223	-0.437779	-0.566271	-0.63755	-0.646905	-1.08157	-0.902472	-1.21043	-0.92052	-1.30708	-0.995558	-1.35824	-1.84248	-0.830082	-0.453741	-1.79422	-1.21322	-1.41254	-0.623005	-0.792547	-0.841479	-0.775897	-1.15687	-1.21443	-0.797383	-0.670819	-0.772163	-1.19595	-1.07491	-1.026	-0.852189
203699_s_at	Hs.202354	deiodinase, iodothyronine, type II	DIO2	-2.89975	-2.27868	-0.610327	-1.09345	-0.61649	-1.5822	-1.14329	-1.97609	-2.26272	-0.680371	-0.491812	-1.7161	-2.42199	-2.94072	-1.43537	-3.99067	-0.198794	0.0889912	-2.93419	-1.5866	-0.436474	-0.434713	-5.68235	-1.33549	-1.71389	-3.25111	0.0955996	-2.55676	-2.74729	-3.73234	-1.83943	-3.81748	-2.5409	-0.912516	-0.386524	-1.07308	-1.90454	-1.96511	-1.14594	-1.00782	-0.349793	-1.81988	-2.45933	-0.0934724	-0.640146	-1.83225
235638_at	Hs.590920	Ras association (RalGDS/AF-6) domain family member 6	RASSF6	-2.46807	-2.37334	-2.37334	-2.40264	-2.46807	-2.32805	-2.46807	-2.45884	-2.3548	-2.34659	-2.39732	-2.34659	-2.39502	-2.34659	-2.39502	-2.46807	-2.39502	-2.34659	-2.39113	-2.46807	-2.37334	-2.3699	-2.37334	-2.39502	-2.46807	-2.37334	-2.46807	-2.18763	-2.36384	-2.39502	-2.32805	-2.34659	-2.34659	-2.42971	-2.34659	-2.2395	-2.39502	-2.37334	-2.39502	-2.41389	-2.34659	-2.39502	-2.34659	-2.37334	-2.32805	-2.35077
232049_at	Hs.125352	---	---	0.916826	0.858075	0.37113	-0.127024	1.85301	1.05227	2.45853	0.440687	-0.481585	0.959254	1.36692	0.440687	0.871886	0.440687	2.44501	1.14141	1.80627	1.45333	0.440687	1.54999	0.884414	1.08873	-1.04963	1.21426	2.18657	0.0617287	1.45389	0.302759	-0.188011	1.31423	0.825527	1.42852	-0.27672	0.681831	-1.93522	1.02037	1.61794	0.661317	1.87779	1.52204	0.491308	0.471501	0.662322	0.675111	0.440687	0.50944
216486_x_at	Hs.522399	zinc finger protein 79	ZNF79	-1.0355	-1.11914	-1.43189	-2.27707	-1.50458	-2.07931	-1.74359	-2.61343	-1.8367	-0.81813	-1.91297	-1.63683	-1.50458	-1.28916	-1.21973	-1.40419	-1.18702	-1.49655	-1.46878	-1.29786	-1.38274	-0.952376	-1.81295	-1.85751	-1.50554	-1.40307	-1.28218	-2.04466	-1.04685	-1.19231	-2.65834	-1.29186	-2.27038	-1.40907	-1.50458	-1.50458	-1.70989	-1.62855	-2.19977	-1.11856	-1.12879	-1.96379	-1.83957	-1.684	-2.30819	-1.36508
216842_x_at	Hs.380450	similar to RNA binding motif protein, Y chromosome, family 2 member B /// RNA binding motif protein, Y-linked, family 1, member A1 /// RNA binding motif protein, Y-linked, family 1, member B /// RNA binding motif protein, Y-linked, f		-2.31992	-2.31992	-2.31992	-2.31591	-2.1357	-2.09716	-2.31992	-2.31992	-2.31992	-2.18206	-2.30753	-2.31992	-2.31992	-2.31992	-2.09645	-2.2486	-2.23822	-2.28594	-1.35226	-2.31992	-2.31992	-2.31992	-2.31786	-2.31992	-2.31992	-2.31992	-1.75623	-2.31992	-2.08888	-2.31992	-2.31992	-1.73175	-0.245586	-2.31992	-1.53205	-2.31992	-2.31992	-2.31992	-2.31992	-2.31992	-1.19197	-2.31992	-2.31992	-2.31493	-2.31992	-2.31992
226765_at	Hs.705692	Spectrin, beta, non-erythrocytic 1	SPTBN1	-1.48154	-2.30874	-2.12237	-0.851607	-0.795219	-0.906337	-1.0121	-1.01141	-1.12388	-0.866051	-0.72818	-2.32367	-2.05931	-2.26693	-0.926012	-0.888971	-1.57138	-1.64802	-2.45133	-2.21176	-0.91481	-1.8352	-1.82129	-1.34327	-1.53311	-2.24063	-1.00256	-2.75514	-2.25483	-1.35382	-1.26406	-1.04358	-0.731381	-2.21656	-1.84925	-1.96536	-1.99331	-0.89434	-1.5735	-1.25094	-1.86887	-1.69701	-1.64592	-1.43549	-1.97557	-1.68065
231218_at	Hs.591630	---	---	0.0713426	-1.74469	-0.217172	-1.57521	-1.4408	1.74517	2.77341	1.41575	-2.31449	-1.44991	1.20682	-1.4408	2.2064	-1.44991	-1.56863	-1.41006	-1.7126	-1.65341	-1.74118	-1.70713	1.79862	-1.74469	-1.74469	-1.4408	-1.51528	-1.71883	-1.4408	0.290196	1.32421	-1.44527	-0.144205	-1.38155	2.57459	-1.43497	-1.50702	3.05884	-1.8714	1.99713	-1.44991	-1.74079	1.20523	-1.44991	-0.905757	-1.78975	-1.78975	1.91435
213868_s_at	Hs.59719	Dehydrogenase/reductase (SDR family) member 7	DHRS7	-1.71481	-1.43433	-0.454335	-2.32714	-1.76265	-1.88172	-1.47241	-2.33211	-2.33211	-1.71652	-2.05945	-1.71652	-1.84221	-0.969353	-1.71652	-1.59661	-1.37691	-1.71652	-1.85237	-2.17686	-1.71652	-1.2849	-1.69112	-2.32499	-0.292239	-1.83706	-1.83613	-2.33211	-1.75655	-1.54213	-2.34927	-2.23089	-2.35371	-1.69813	-1.60678	-1.00633	-1.71652	-2.33211	-1.71652	-1.61308	-1.44851	-2.33211	-2.28442	-1.75404	-2.33211	-1.75655
230351_at	Hs.646604	hypothetical protein LOC283481	LOC283481	1.10016	1.06839	1.67045	-1.07638	0.201413	-0.444631	1.15738	-1.07069	-1.57598	-0.151984	0.456819	-0.228437	0.0237317	1.89354	1.98846	2.31685	0.39737	0.840607	-0.318283	1.83986	0.42069	0.14912	-0.794566	0.775586	2.14685	0.427359	-0.280352	-2.73616	-1.48655	1.45161	-0.761129	1.74132	-1.57598	-0.559001	-0.982522	0.86436	0.673915	-1.05723	1.79102	0.220558	-0.82295	1.5811	0.704083	-0.103777	-0.527777	-0.0514751
219876_s_at	Hs.524660	golgi autoantigen, golgin subfamily a, 2-like 1	GOLGA2L1	-2.55667	-2.55934	-1.60055	-2.96944	-2.19866	-2.55934	-3.09766	-2.55934	-2.55934	-2.49252	-2.61556	-2.64455	-2.55934	-2.68723	-1.84554	-2.55794	-2.55874	-2.08888	-2.55934	-2.57999	-2.68723	-2.61556	-2.61556	-2.52194	-2.68723	-2.61556	-2.55934	-2.13754	-2.61556	-2.55934	-0.463015	-2.69804	-1.74052	-2.38105	-2.42969	-2.68385	-2.67554	-2.55934	-2.68385	-1.84448	-2.26159	-2.53911	-2.27787	-2.68385	-2.36076	-2.01647
201465_s_at	Hs.714791	jun oncogene	JUN	-2.79511	-2.04133	-1.77162	-3.0131	-1.27991	-3.68466	-1.20973	-4.1261	-2.10887	-2.68364	-0.902769	-2.4055	-2.67346	-2.65622	-4.58076	-3.40996	-2.7035	-2.34607	-2.80791	-2.8759	-3.36278	-2.66006	-4.26517	-0.710583	-3.35599	-2.17516	-1.58576	-2.21374	-2.43261	-2.5807	-1.44053	-1.82802	-0.726646	-1.70684	-2.19912	-1.02162	-2.96413	-0.134866	-3.40495	-2.33267	-2.2229	-2.07679	-1.4071	-2.84302	-2.62121	-1.23329
230274_s_at	Hs.584784	Nucleoporin 88kDa	NUP88	-1.3897	-1.64455	-1.49599	-2.03705	-1.74379	-2.28556	-1.95251	-2.17365	-2.20804	-1.75229	-1.19973	-2.02148	-1.75948	-0.919824	-1.60692	-0.925275	-2.07208	-1.54488	-2.34885	-2.07208	-0.680666	-2.07208	-2.26799	-2.38973	-0.571818	-2.02703	-2.00831	-2.54241	-2.07208	-1.9512	-1.74337	-1.63121	-1.41304	-2.21333	-2.28315	-1.33905	-2.31581	-2.65809	-1.84683	-1.7071	-1.96389	-2.59787	-2.02148	-2.07208	-2.11454	-1.78157
233375_at	Hs.134857	EF-hand calcium binding domain 2	EFCAB2	-2.98125	-1.26629	-3.07177	-3.45565	-2.07228	-5.31253	-1.20459	-4.03617	-2.72326	-1.65373	-3.07607	-2.67387	-2.30001	-1.39732	-0.405105	-0.791995	-2.23285	-0.92068	-2.7224	-1.14288	-1.99513	-2.6506	-2.9351	-1.31206	-1.03928	-2.07048	-1.97671	-3.83314	-1.42064	-1.57505	-1.72007	-2.32341	-0.706206	-3.11572	-2.69674	-2.7839	-2.79071	-2.23542	-1.54232	-1.93899	-2.21394	-1.96355	-2.69531	-1.93247	-3.03395	-1.42132
222901_s_at	Hs.463985	potassium inwardly-rectifying channel, subfamily J, member 16	KCNJ16	0.705083	0.554621	0.964531	-0.566021	-0.51051	-1.27124	0.315071	-1.99245	-2.54817	-0.36862	0.00156434	0.0605679	0.037185	0.91525	0.069396	0.670813	-0.529274	0.405595	-0.0167142	0.253438	0.0667211	-0.715322	-0.574082	0.66592	1.01068	-0.885722	-0.698503	-1.64227	-0.98628	0.0449385	-0.85605	-0.512506	-1.28974	-0.717556	0.6687	0.0595054	-0.485573	-0.530295	0.0146695	-0.293677	-1.04055	-0.404167	-0.450016	0.1309	-1.53699	-0.487611
235850_at	Hs.567513	WD repeat domain 5B	WDR5B	0.100077	0.367865	0.903276	-3.08865	0.462684	-0.505902	1.18993	-1.33742	-2.02037	0.551477	-0.267073	0.0371232	-0.573521	1.26958	0.399557	1.59935	0.402478	0.172053	-0.939196	0.563883	1.01824	-0.115282	-2.61334	0.318359	1.77476	-1.646	-0.477481	-2.38708	-2.28311	0.206829	-0.415033	0.413833	0.0280339	-0.0659333	-0.00964316	0.151841	0.218238	-0.495488	1.06601	-0.459271	-2.05088	0.145756	0.689553	-0.893778	-0.954234	-0.351326
1563874_at	Hs.122125	WD repeat domain 72	WDR72	-2.28194	-2.03783	-2.08275	-2.50902	-2.81326	-2.28194	-2.28194	-2.28194	-2.50902	-2.28194	-2.50902	-2.28194	-2.28194	-2.50902	-2.41925	-2.28194	-2.28194	-0.204099	-2.28194	-2.42014	-2.2511	-2.28194	-2.44318	-2.28194	-2.28194	-2.28194	-2.13887	-2.81326	-2.50902	-2.2532	-2.28194	-2.28194	-2.28194	-2.50902	-2.14784	-2.17656	-2.28194	-2.28194	-2.28194	-1.97218	-2.28194	-2.28194	-2.28194	-2.26599	-2.28194	-2.53196
1555268_a_at	Hs.530653	glutamate receptor, ionotropic, delta 1	GRID1	-0.787309	-1.49679	-1.58171	-1.33853	-2.04338	-0.651793	-1.11627	-1.86242	-1.81544	-1.18269	-1.7041	-1.512	-1.59146	-3.79922	-2.42557	-1.31896	-0.496146	-1.72873	-1.41027	-1.58707	-1.89711	-2.14419	-1.45389	-0.0373091	-1.90303	-2.48366	-1.28139	-1.86981	-1.53701	-2.49643	-1.15331	-0.67545	-0.56429	-0.689664	-2.00564	-1.31318	-1.71547	-1.37567	-1.7776	-0.921326	-1.49679	-1.58411	-0.943672	-2.09095	-1.39608	-0.304685
230197_s_at	Hs.481466	Tubulin polymerization promoting protein	TPPP	-2.2817	-2.2817	-2.28528	-2.25182	-2.25182	-2.51962	-2.25182	-2.25182	-2.25182	-2.26001	-2.2817	-2.51962	-2.29036	-2.6416	-2.25182	-2.42237	-2.51962	-2.25182	-2.33002	-2.25182	-2.25182	-2.2817	-2.2817	-2.25182	-2.2817	-2.25182	-2.25182	-2.51962	-2.2817	-2.25182	-2.25182	-2.25182	-2.25182	-2.2817	-2.25182	-2.25182	-2.23438	-2.2817	-2.25182	-2.25182	-2.2817	-2.2817	-2.49747	-2.25182	-2.25182	-2.72228
229341_at	Hs.156471	transcription factor CP2-like 1	TFCP2L1	-2.3881	-3.3252	-2.10362	-2.6702	-2.3611	-3.27976	-3.3252	-3.3252	-3.32352	-2.38506	0.0619106	-3.32396	-3.3252	-3.3252	-3.3252	-3.18027	-3.12583	-0.104412	-3.3168	-2.69283	-0.822839	-3.39286	-1.94043	-2.34436	-3.3252	-3.3252	-0.656477	-3.1596	-2.7242	-3.3252	-2.37235	-2.40612	-1.18937	-3.3252	-1.70821	-2.60056	-2.66735	-1.94356	-2.33461	-1.36849	-3.3252	-1.7427	-3.3252	-1.14586	-3.3252	-1.8136
211143_x_at	Hs.524430	nuclear receptor subfamily 4, group A, member 1	NR4A1	-2.37613	-1.76303	-1.71131	-2.11002	-2.01635	-2.30035	-0.739542	-2.46769	-2.10074	-1.79024	-1.35793	-1.7528	-1.71131	-1.77503	-2.2908	-2.30035	-1.60473	-1.97752	-1.28697	-2.30035	-2.2332	-1.9408	-2.69687	0.388691	-1.81949	-1.62134	-0.576261	-1.32866	-1.71131	-2.61822	-1.71131	-1.68182	-0.770222	-1.90562	-2.11079	-0.0720372	-2.42783	-0.691014	-1.75018	-2.30035	-1.53422	-0.552857	-1.85716	-2.2229	-1.94126	-0.762698
227669_at	Hs.517768	Brain protein 44	BRP44	-0.0734346	-0.391433	-0.423837	-1.87747	0.178443	-0.70458	-0.0378471	-0.895188	-0.889219	-0.746209	-0.151954	-0.0353989	-0.302145	1.45567	0.416688	0.58636	-0.42132	-0.618077	-0.801236	-0.0229655	-0.268788	-0.121253	-0.408156	-0.652309	1.44358	-0.700512	-0.90331	-1.30926	-0.946018	0.485703	-0.275798	0.21742	-1.64858	-0.603953	-0.0930065	-0.0933827	0.00740744	-0.239504	1.23398	-1.11478	-0.71272	-0.457675	-0.824531	-1.06369	-1.14604	-1.03861
228427_at	Hs.659190	F-box protein 16	FBXO16	-0.218779	-0.259915	0.0519557	-2.94331	0.177693	-0.835226	0.0782579	-1.84183	-1.61587	-1.53938	-1.07093	-0.913366	-0.571166	0.882484	0.353258	0.199973	-0.159451	-0.473152	-1.86296	0.25916	-0.119912	0.331669	-1.21903	-0.730246	1.58318	-0.916009	-0.656408	-1.63	-1.88437	-0.456555	-1.19899	-0.134825	-2.25491	-0.0802445	-0.39325	0.0644385	-0.367497	-0.744333	0.629476	-0.8458	-0.420367	-0.426791	-0.858312	-0.612463	-1.46179	-1.22585
201369_s_at	Hs.503093	zinc finger protein 36, C3H type-like 2	ZFP36L2	-2.51022	-1.75995	-2.50502	-3.56798	-2.50902	-3.2025	-1.79084	-2.76656	-1.65415	-1.48142	-0.222567	-2.5609	-2.03062	-2.812	-2.00266	-3.20431	-0.760042	-0.010209	-1.7588	-2.09158	-1.39905	-2.4021	-1.1656	-1.74649	-2.80462	-1.71134	-0.943393	-1.14302	-0.157426	-3.56798	-2.09181	-1.9073	-1.09693	-0.424303	-2.94539	-2.30538	-2.66136	-1.11489	-4.31703	-0.0601672	-2.4877	-0.974229	-3.56798	-1.09173	-2.11066	-0.217419
208844_at	Hs.699301	voltage-dependent anion channel 3	VDAC3	-1.71461	-1.60956	-1.22661	-1.65666	-1.58254	-1.79798	-1.24165	-2.27775	-1.79798	-1.60956	-1.58254	-2.0096	-1.60956	-1.06973	-1.58254	-1.44362	-2.67812	-1.69636	-1.79798	-1.70515	-1.58254	-1.58254	-1.58254	-2.47464	-0.718211	-1.58254	-1.58254	-2.06699	-1.58254	-1.58254	-2.17018	-1.70218	-1.60956	-1.60956	-1.58254	-1.60956	-1.58254	-3.04394	-1.58254	-1.60956	-1.79798	-1.7306	-1.60956	-1.58254	-1.58254	-1.74163
238178_at	Hs.559668	---	---	1.24946	1.60411	0.586937	-1.29614	1.25927	0.399373	0.93196	0.522262	-2.9607	-0.954468	1.10947	0.708483	0.671119	0.183768	1.13738	1.65709	1.71373	0.790192	-1.93374	0.757202	0.914459	0.918683	-1.04194	1.59981	0.866726	0.378478	0.587791	-1.30211	-2.41201	0.967533	-1.14505	0.851709	-1.44778	1.52366	-1.13878	0.71499	1.86082	0.619997	0.916148	1.02067	0.0930778	1.18293	0.858148	0.0538327	-1.22748	0.931633
1554007_at	Hs.166348	---	---	0.553077	0.191992	0.608062	-1.26686	0.133301	0.0511753	0.592825	-0.072388	-1.4494	-0.43166	0.91948	0.459807	0.262724	0.409989	0.976636	0.616234	0.239387	0.773002	-0.9458	0.431956	0.414482	0.626778	-0.176473	-0.17769	0.679501	-0.978163	0.261275	-0.315156	-1.80193	0.780211	-0.673443	0.30877	-1.18189	0.662014	-0.849342	0.749264	0.00775255	0.254029	0.324258	0.263564	0.146012	0.271155	0.309733	0.442131	-1.00398	0.437565
217284_x_at	Hs.360940	serine hydrolase-like 2	SERHL2	-2.46007	-2.24828	-2.13801	-2.15311	-2.13801	-2.46053	-2.13801	-2.46007	-2.24892	-2.13801	-2.13801	-2.46007	-2.13801	-2.13801	-0.919955	-2.13801	-2.13801	-2.13801	-2.13801	-1.12065	-2.12788	-2.46007	-2.13801	-2.13801	-2.13801	-2.15146	-2.45511	-2.46053	-2.15311	-2.46007	-2.44729	-2.13801	-2.46007	-2.46007	-2.36966	-2.32596	-2.11968	-2.37113	-2.13801	-2.13801	-2.13801	-2.13801	-2.13801	-0.533257	-2.25214	-2.13801
1556148_s_at	Hs.71023	---	---	-2.19447	-2.22837	-0.950151	-2.45308	-1.48318	-2.45308	-2.45308	-2.45308	-2.45931	-2.27152	-1.5876	-3.02796	-2.45931	0.0689442	-0.168549	-1.23922	-1.98506	-1.75247	-2.585	-0.810699	-1.94294	-1.58208	-2.45931	-2.45931	0.291667	-2.66741	-2.37927	-2.99729	-3.18033	-2.06187	-2.93327	-2.02908	-2.43301	-2.45308	-2.24018	-1.60032	-2.24018	-2.28812	-0.153752	-1.51578	-2.22524	-2.45308	-2.70114	-2.45931	-2.44531	-2.11871
226833_at	Hs.27475	cytochrome b5 domain containing 1	CYB5D1	-1.15645	-1.2583	-0.93755	-2.8999	-1.0752	-1.98513	-1.79136	-2.22146	-2.89682	-1.78377	-1.40536	-1.6202	-2.10836	-1.41584	-1.29285	-0.696205	-1.11219	-0.894745	-1.94776	-1.3412	-0.58047	-1.51554	-2.11769	-1.42895	-1.42041	-1.77449	-1.63512	-2.80132	-3.15199	-1.10431	-2.70649	-1.6839	-1.98203	-1.32645	-1.61209	-1.66042	-1.56893	-1.71293	-1.80048	-1.44636	-1.98563	-1.18467	-1.7762	-1.69253	-2.15822	-1.57175
230285_at	Hs.349096	small VCP/p97-interacting protein	SVIP	0.182436	0.254782	0.500312	-1.28176	0.565773	-0.252057	0.324483	-0.393216	-0.698782	0.476984	0.212234	-0.232351	0.176355	0.932009	0.507191	0.0247803	0.041934	-0.146355	0.208359	0.453316	-0.265654	-0.470535	-0.761542	0.0220737	0.66925	-0.632688	-0.0712008	-1.01503	-0.436411	-0.125078	0.328084	0.607993	0.334507	-0.549178	0.628754	0.333163	0.114069	-0.565274	0.829121	-0.563813	-0.77713	-1.03336	0.404151	-0.142392	0.341025	-0.111352
230977_at	Hs.131055	nucleophosmin/nucleoplasmin 2	NPM2	-1.14261	-1.10299	-1.73265	-1.90657	-1.13266	-1.63708	-1.07727	-1.66844	-2.09918	0.525665	-1.79417	-2.36937	-1.10299	-1.35602	-1.74012	-0.469814	-0.935287	-1.10188	-0.601398	-1.36672	0.531594	-1.26087	-0.971667	-0.97043	-0.952366	-0.919917	-0.20796	-2.29136	-0.8326	-1.86266	-0.946241	-0.44526	1.30152	-0.620265	-0.678977	-0.689868	-1.42242	-1.6782	-0.880162	-0.97916	-1.60452	-0.786402	-1.43391	-1.70423	-0.982712	-0.870424
229421_s_at	Hs.518727	RNA binding motif protein 47	RBM47	-1.30038	-0.806088	-1.65856	-2.20197	-2.13534	-2.12864	-2.20197	-2.22445	-2.2346	-2.2346	-2.2346	-2.20282	-2.2346	-2.20197	-2.2346	-1.98343	-1.87926	-1.53212	-1.24382	-2.17317	-2.20282	-2.2346	-2.20282	-2.2346	-1.92354	-1.28983	-2.23323	-2.23323	-1.76084	-2.20282	-2.2346	-2.2346	-2.2346	-2.20282	-2.20282	-2.2346	-2.20197	-2.2468	-2.20282	-2.23401	-1.1069	-2.2346	-2.2346	-2.20282	-2.2346	-2.20197
216733_s_at	Hs.75335	glycine amidinotransferase (L-arginine:glycine amidinotransferase)	GATM	-3.36655	-3.45569	-1.27664	-4.02352	-1.73947	-2.48878	-2.81448	-4.1862	-3.25816	-1.75485	-2.06906	-1.64341	-2.13677	-0.863116	-0.217846	-3.35718	-2.23063	-1.52451	-2.39724	-0.931039	-1.2077	-1.21619	-6.14805	-3.69156	-0.138909	-3.68536	-1.94469	-4.43535	-2.57943	-3.47547	-4.33097	-4.01135	-4.53682	-1.68598	-2.18412	-1.70497	-1.79296	-5.64491	-2.00735	-2.24036	-1.75022	-4.11718	-5.36322	-1.92256	-2.054	-2.14714
231179_at	Hs.17253	inositol hexakisphosphate kinase 3	IP6K3	-4.05521	-4.05521	-4.05521	-4.05521	-2.9408	-3.59758	-4.64049	-4.05521	-3.7508	-3.42049	-2.56315	-3.61231	-4.05521	-3.81587	-2.22859	-3.77447	-3.65049	-1.32004	-3.67095	-3.63029	0.197356	-3.77447	-4.05521	-4.05521	-3.44851	-3.77447	-1.72588	-5.47227	-4.05521	-4.05521	-3.77141	-3.25629	-2.22859	-3.05009	-3.28565	-4.0089	-4.05521	-3.77447	-4.05521	-1.61053	-2.83025	-4.05521	-4.05521	-2.43311	-2.37326	-2.66696
203029_s_at	Hs.490789	protein tyrosine phosphatase, receptor type, N polypeptide 2	PTPRN2	0.150763	-0.656524	-0.0721505	-1.74591	-0.664988	-0.816368	0.182174	-0.404517	-1.60468	-0.372265	-0.725766	-1.07167	-0.292574	-0.209299	-0.114195	0.475236	-0.259859	-0.421199	-0.136567	-0.487801	0.0794222	-0.303772	-0.492029	-0.680419	-0.331457	-0.0359072	-0.651154	-0.480663	0.213736	0.419967	-1.89265	0.47261	-1.85151	0.409534	-1.04585	-0.0433599	0.649586	0.111151	-0.131018	-0.332407	0.100238	-0.37797	-0.0661826	-0.794933	-0.357191	-0.331457
231035_s_at	Hs.601151	---	---	-0.523527	-0.496656	0.381135	-1.45426	-0.430985	-1.32186	-0.309652	-1.48795	-1.01276	0.0732071	-1.41996	-1.9956	-0.973928	-0.0131785	0.617975	0.277282	-0.750286	-0.600762	-0.0499679	-0.831236	-1.1175	-0.879008	-0.973426	-0.215434	0.152216	-0.608715	-1.15514	-2.66299	-0.599456	0.488304	-0.944758	-0.662667	-1.90256	-1.31997	-0.497974	-1.02287	-0.668824	-1.36516	0.235965	-0.700023	-0.527806	-1.67972	-1.38294	-0.950986	-0.489173	-0.876357
216866_s_at	Hs.409662	collagen, type XIV, alpha 1	COL14A1	-0.0363698	0.638882	0.424014	-2.17264	-2.17264	-1.71808	-0.76061	-1.4545	-2.19108	-1.4545	-2.17264	-1.4545	-1.4545	-2.19108	-2.17264	-1.79175	-1.4545	-0.619587	-1.50065	0.0698325	0.382404	-1.15275	-1.4545	-1.05239	-1.4545	-1.31318	-1.62785	-2.18127	-1.76581	-1.4545	-2.19108	-1.77315	-1.72538	-1.71081	-0.609436	-0.54022	-1.62377	-1.4545	-1.4545	-0.374181	0.754215	-1.77315	1.23552	0.712142	-2.17264	-1.65975
231047_at	Hs.26579	---	---	-0.127376	-0.779423	0	-1.7551	-0.149301	-1.10883	-0.0918426	-1.23537	-2.59444	-0.0301549	-0.491568	-0.995559	-1.20772	0.704372	0.86775	0.517599	0.052314	0.39647	-0.64066	0.583944	0.313234	0	-1.2537	-1.03235	0.633059	-1.29847	-0.303381	-3.4947	-2.63142	-0.154712	-1.0557	0.663627	-0.166665	-0.251713	-0.774132	-0.698165	-0.332392	-0.995269	0.123494	-1.10883	-0.948565	0.00407144	-0.562615	-1.0861	-0.307435	0
220050_at	Hs.62595	chromosome 9 open reading frame 9	C9orf9	-0.693415	-0.415239	-1.92326	-1.97696	-1.18266	-2.29643	-0.916233	-2.34289	-1.99618	-1.20286	-1.3902	-1.57042	-1.2826	-0.536029	-0.602731	0.406933	-0.844763	-0.580468	-0.180167	-0.115571	-0.633039	-1.85525	-1.85477	-0.408332	-0.630118	-1.73742	-1.99909	-2.85388	-0.84003	-0.44397	-1.69874	-0.212023	-0.30895	-1.98941	-0.256144	-0.341835	-1.53564	-0.660681	-0.851233	-0.660759	-0.832804	-0.106085	-0.389558	-1.01258	-0.497947	-0.570012
204288_s_at	Hs.619806	sorbin and SH3 domain containing 2	SORBS2	-1.07363	-1.25456	-1.02545	-2.36456	-0.79143	-1.46915	-1.07954	-1.65604	-2.59319	-1.16694	0.0967077	-0.982593	-2.14795	-1.8385	-2.34298	-1.7097	-0.188627	0.59426	-2.79125	-2.03529	0.0543255	-0.55008	-1.87101	-1.05523	-1.23945	-1.39551	0.0237444	-1.84149	-2.19802	-2.43629	-1.63031	-1.42985	-1.15398	-0.575661	-1.52346	-0.115645	-1.36424	-1.16298	-1.85225	-0.284433	-0.753004	-1.23967	-1.40202	-1.02823	-2.28344	-1.06445
210264_at	Hs.239891	G protein-coupled receptor 35	GPR35	-2.20643	-2.20643	-2.20643	-2.20643	-2.20643	-2.20643	-2.20643	-2.20643	-2.20643	-2.20643	-2.20643	-2.17334	-1.78819	-2.20643	-2.20643	-2.20643	-2.20643	-2.20643	-2.20643	-2.20643	-2.20643	-2.20643	-2.09883	-2.20643	-2.20643	-2.20643	-2.20643	-2.20643	-1.82805	-2.20643	-2.20643	-2.20643	-1.46177	-2.20643	-2.20643	-2.20643	-2.20643	-2.20643	-2.19157	-2.20643	-2.20643	-2.20643	-2.20643	-2.20643	-2.20643	-2.20643
215923_s_at	Hs.516306	pleckstrin and Sec7 domain containing 4	PSD4	-0.465317	0.212463	-0.101294	-2.34945	-0.298018	-2.49668	-2.18242	-1.07072	-0.812326	-0.557548	-0.557548	-1.0655	-0.557548	-0.218881	0.120962	-0.535748	-0.557548	-0.557548	-0.0139621	-0.77734	-0.557548	-0.942747	-0.557548	-0.557548	-0.673171	-0.708471	-0.247107	-0.98969	0.115635	-0.906539	-2.2027	-0.267611	-0.557548	-0.507543	-0.459993	-0.493819	-1.41274	-1.76491	-0.579156	-0.474508	0.44352	-1.24162	-0.580272	-0.359556	-0.876093	-0.557548
217645_at	Hs.709581	COX16 cytochrome c oxidase assembly homolog (S. cerevisiae)	COX16	-0.511751	-0.232458	-0.372965	-1.77906	-0.711925	-1.15816	0.00582971	-1.08669	-1.4231	-1.21427	-0.703399	-1.30459	-0.865676	1.05776	-0.223054	0.128346	-0.254767	-1.06223	-1.29692	-0.359896	0.0091953	-0.947557	-1.09916	-1.10207	0.694896	-1.31894	-0.986243	-2.4449	-1.33446	-0.260864	-1.37909	0.289047	-1.16091	-0.377089	-0.47999	0.128058	-0.0127039	-0.262247	1.03275	-0.684881	-1.49002	-0.596229	-0.450275	-0.864726	-2.19666	-1.02332
215341_at	Hs.249972	dynein, axonemal, heavy chain 6	DNAH6	-1.93531	-1.93531	-1.93531	-1.93531	-2.20058	-1.93531	-1.93531	-1.94088	-2.12359	-2.10503	-1.93531	-1.93531	-1.96579	-1.93531	-1.93531	-1.93531	-2.22851	-1.93531	-2.65271	-2.19158	-2.20058	-1.93531	-1.93531	-1.93531	-1.76489	-1.93531	-1.93531	-1.93531	-1.93531	-1.93531	-1.93531	-1.93531	-1.93531	-1.93531	-1.93531	-1.93531	-1.93531	-1.93531	-1.84889	-1.93531	-1.93531	-1.93531	-1.93531	-1.93531	-1.93531	-2.09348
217154_s_at	Hs.1408	endothelin 3	EDN3	-1.94483	-1.29698	-2.16854	-2.31345	0.55967	-2.21298	-2.16854	-2.16854	-2.16854	-2.31345	-0.562916	-2.31345	-2.16854	2.77047	2.66063	-1.43357	-2.62123	-2.31345	-2.16854	-2.34323	-1.78721	-2.16854	-2.16854	-1.34466	-1.97651	-2.31345	-2.27713	-2.31345	-2.16854	1.23604	-2.16529	-1.94483	-2.16854	-2.16854	-2.16854	-1.97112	-2.31345	-2.32283	-2.16854	-1.94483	-2.16907	-2.16854	-2.16854	-2.31345	-2.16854	-2.31345
241782_at	Hs.5025	nebulette	NEBL	-0.811561	-1.98406	-0.938201	-2.2274	-0.508674	-1.5909	-1.72655	-2.29962	-3.56775	-0.993682	-1.72419	-4.17439	-2.13789	-2.24427	-0.0916604	-1.42361	-1.6427	-0.913288	-1.7035	-1.35481	-0.391886	-1.37774	-4.5736	-2.71024	-1.3214	-2.93895	-1.62552	-4.49416	-2.78645	-2.14524	-1.35246	-1.24801	-1.37724	-2.65604	-3.62054	-1.23603	-1.4298	-2.15798	-1.16462	-0.976346	-2.71868	-3.54187	-2.64154	-2.39186	-2.06239	-1.63962
239297_at	Hs.202521	chromosome 8 open reading frame 79	C8orf79	-5.17824	-4.45001	-2.56272	-3.66613	-2.23204	-3.95513	-4.70784	-3.46348	-5.74162	-3.22925	-2.22263	-5.09759	-4.55379	-4.59761	-2.82403	-3.85095	-3.24654	-2.22168	-4.16896	-3.56122	-2.65829	-4.07728	-7.63655	-4.66331	-4.01364	-3.89881	-2.69148	-4.24877	-5.19485	-6.20717	-3.13591	-4.58257	-1.52017	-3.38301	-2.64306	-3.83285	-3.94879	-4.34117	-4.28349	-2.56459	-3.32689	-5.02805	-4.94518	-3.49767	-3.04212	-3.22066
214326_x_at	Hs.2780	jun D proto-oncogene	JUND	-1.28727	-1.14093	-1.14334	-2.3342	-1.7991	-2.36588	-1.19468	-2.59231	-1.3938	-1.41813	-1.29917	-1.17104	-0.226943	-1.35722	-1.54366	-0.965922	-1.2967	-1.17104	-1.17104	-1.17104	-1.97115	-2.04768	-1.17104	-0.275504	-1.69105	-1.01882	-1.06486	-1.92491	-0.837033	-1.45638	-1.17104	-1.35803	-1.56831	-1.62736	-1.88885	-0.507387	-1.17104	-0.498309	-1.9431	-0.938529	-1.38157	0.094672	-1.17104	-1.17104	-1.52724	-1.17104
233461_x_at	Hs.145956	zinc finger protein 226	ZNF226	-2.18095	-2.28029	-1.93	-2.31624	-2.29567	-2.29228	-2.69037	-2.04946	-2.08133	-2.32506	-1.8646	-2.24563	-2.59503	-2.71688	-2.77175	-2.48374	-2.55855	-1.97598	-2.55856	-2.52824	-2.12461	-2.43622	-2.53232	-2.48717	-3.1182	-2.45913	-1.9576	-1.58791	-2.36992	-2.62374	-1.45753	-2.48627	-1.67154	-1.81458	-2.49389	-2.6261	-2.60196	-1.95933	-2.62136	-2.03974	-2.09548	-2.89304	-2.33114	-2.12678	-2.38276	-2.41284
236529_at	Hs.567684	scavenger receptor cysteine rich domain containing, group B (4 domains)	SRCRB4D	-2.18788	-1.87926	-1.88501	-1.95756	-2.2564	-1.85526	-1.19626	-1.85526	-1.71219	-1.57271	-2.17315	-2.16261	-1.85526	-2.18826	-2.18788	-1.85526	-1.85526	-1.85526	-0.679804	-2.18788	-2.13304	-2.33532	-0.284072	-1.07443	-2.06731	-1.85526	-1.85526	-1.60945	-0.4548	-1.85526	-1.87926	-1.85526	-0.287582	-1.85526	-0.977807	-1.61555	-1.85526	-1.58096	-1.85526	-1.85526	-0.929412	-1.77509	-1.30335	-1.85526	-1.85526	-1.77773
212494_at	Hs.6147	tensin like C1 domain containing phosphatase (tensin 2)	TENC1	-0.123691	0.214234	-0.931584	-1.61849	-0.697512	-0.984187	-1.39363	-0.698625	-2.13426	-1.2394	-0.537748	-0.968599	-1.35327	-1.10038	-0.647883	0.43641	-0.195947	0.41785	-0.583078	-1.18786	-1.31015	-1.2962	-0.952929	0.793926	-1.42872	-0.811863	-0.862256	-0.517221	-1.4258	-0.447029	-0.74157	-0.897703	0.217295	0.0221988	-1.60169	-0.838279	-0.733984	0.652756	-1.55518	-0.31914	-1.05508	0.279902	-0.314236	-1.67333	-0.868315	-0.174814
221067_s_at	Hs.130692	chromosome 12 open reading frame 39	C12orf39	-2.0105	-2.0105	-1.94921	-2.16197	-1.99686	-2.18493	-2.0105	-2.27345	-2.18493	-2.0105	-1.99686	-2.27369	-2.18493	-1.71997	-0.336687	-1.63284	-2.27369	-2.0105	-2.18493	-2.0105	-1.95059	-2.50637	-2.14926	-2.0105	-2.0105	-2.18493	-2.1688	-2.27369	-2.27369	-2.0105	-2.18493	-1.73002	-1.54858	-2.18493	-1.49649	-2.27369	-2.4154	-2.18493	-2.0105	-2.09468	-2.18493	-2.0105	-2.03257	-2.27369	-2.0105	-2.27369
206043_s_at	Hs.6168	ATPase, Ca++ transporting, type 2C, member 2	ATP2C2	-3.58336	-3.58336	-3.22143	-3.11191	-3.22797	-3.58336	-3.58336	-3.58336	-3.51817	-3.58336	-2.50674	-3.58336	-3.58336	-2.41963	-2.50993	-3.58336	-3.74452	-1.32988	-3.58336	-3.58336	-1.50626	-3.58336	-3.58336	-3.58336	-2.78745	-3.56587	-1.52251	-3.58336	-3.58336	-3.58336	-3.58336	-3.58336	-3.56408	-3.35985	-3.58336	-2.62389	-3.45343	-3.58336	-3.58336	-2.20178	-3.46563	-3.58336	-3.58336	-3.58336	-3.37408	-3.16541
226992_at	Hs.189780	nitric oxide synthase trafficker	NOSTRIN	1.16758	0.533956	-1.57019	-2.57096	-0.219851	-1.44237	-0.580914	0.325277	-2.4802	-2.51985	3.33878	-0.371375	-2.57096	2.37923	-0.0359737	2.0975	-2.37295	-1.87499	-2.57096	0.0306429	-0.893265	-1.50202	-1.30036	0.83988	3.16193	-1.44298	-1.42363	1.98427	-2.51211	1.56542	-0.480848	0.637897	-2.51653	-0.0471442	1.88066	0.195668	0.984005	1.2276	1.54186	-1.71119	-2.57096	-1.65267	-2.23523	-2.0212	-2.57096	-2.57096
217368_at	Hs.524464	ATP synthase, H+ transporting, mitochondrial F0 complex, subunit C2 (subunit 9)	ATP5G2	-1.20914	-1.20914	-1.20914	-1.20914	-1.20914	-1.20914	-0.954427	-1.27395	-1.18186	-0.766891	-1.43606	-1.35628	-1.20331	-1.01759	-1.08651	-0.729405	-1.32856	-2.00735	-1.20914	-1.05993	-1.20914	-1.20914	-1.20914	-1.20914	-1.18036	-1.20914	-1.20914	-1.23313	-1.20914	-1.20914	-1.67091	-1.09148	-2.26299	-1.20914	-0.544114	-1.04555	-1.20914	-1.20914	-0.820858	-1.20914	-1.20914	-1.20914	-1.20914	-1.3184	-1.15267	-1.56553
220608_s_at	Hs.718498	zinc finger protein 770	ZNF770	-0.639499	-0.963341	0.290855	-2.07355	-0.481007	-1.96346	-0.963088	-1.87875	-2.16356	-1.13582	-1.32212	-2.16356	-1.65588	-1.6034	-1.85972	-1.87875	0.254748	-1.03542	-0.76589	-1.75556	-1.0743	-0.494375	-1.60474	-2.40404	-0.860117	-1.67292	-0.971488	-2.89065	-2.12317	-0.736554	-2.89065	-1.87633	-2.89065	-1.85269	-2.45331	-1.09887	-1.25977	-2.23323	-1.482	-1.27266	-1.87633	-2.16356	-2.07355	-1.87113	-2.07355	-0.850666
239388_at	Hs.678236	---	---	-2.31877	-2.46077	-2.15605	-2.28321	-2.46077	-2.23	-2.46513	-2.1673	-2.31902	-2.14107	-1.76058	-2.49066	-2.30483	-2.49066	-2.17529	-2.17529	-2.2514	-1.9138	-2.46077	-2.40618	-2.46077	-2.46077	-2.17529	-2.24635	-2.46077	-2.46077	-2.31468	-1.5969	-2.1673	-2.49066	-2.1673	-2.42334	-2.17529	-2.49066	-2.1673	-2.2699	-2.42117	-2.21588	-2.46077	-2.36318	-2.1673	-2.49066	-2.08886	-2.29866	-2.43916	-2.46077
207961_x_at	Hs.460109	myosin, heavy chain 11, smooth muscle	MYH11	-2.28675	-3.04106	-3.88837	-3.03069	-2.62075	-2.27505	-3.15692	-2.28879	-2.35863	-1.98346	-2.31218	-3.14735	-2.84165	-2.9692	-2.76484	-2.62819	-2.166	-1.49553	-2.93956	-3.65103	-2.60394	-1.82305	-3.26731	-1.67005	-2.78591	-3.41543	-1.51044	-2.76269	-2.60291	-1.14278	-3.13105	-2.98548	-0.735105	-2.71587	-3.46934	-2.02516	-2.48793	-0.630974	-2.65894	-1.43307	-2.63361	-2.12705	-2.22783	-3.93776	-2.42728	-0.833321
203766_s_at	Hs.519075	leiomodin 1 (smooth muscle)	LMOD1	-2.66106	-3.7964	-3.03857	-4.39736	-4.77095	-2.49874	-2.94955	-4.64902	-4.4519	-2.88369	-1.93761	-3.68911	-5.05036	-3.86276	-3.44373	-2.06091	-1.91798	-1.17806	-4.96147	-4.02051	-2.2733	-2.91408	-4.09034	-1.61084	-2.13207	-4.54202	-1.62335	-4.92239	-4.17531	-3.15617	-3.97136	-3.553	-1.66004	-2.96658	-4.3006	-1.55055	-2.79243	-1.26473	-4.34095	-1.6965	-2.98592	-2.00204	-1.66004	-3.36255	-3.43816	-2.73623
221951_at	Hs.448664	transmembrane protein 80	TMEM80	-1.73347	-1.15732	-1.73936	-3.20024	-1.54133	-2.17404	-1.55602	-2.02276	-2.18621	-1.4171	-1.8928	-2.33358	-2.26516	-1.41472	-1.75085	-1.56397	-1.21927	-1.3685	-1.11045	-1.02016	-1.77681	-1.15969	-2.9241	-1.8699	-1.41032	-2.90234	-1.58617	-2.8385	-2.10944	-1.83753	-1.93231	-1.54394	-1.23736	-1.32606	-1.21577	-1.74773	-1.72333	-1.70693	-2.17404	-1.24025	-1.49887	-1.56747	-2.01597	-1.94641	-2.23835	-1.80594
240628_at	Hs.664155	---	---	-2.14774	-2.23506	-1.86396	-2.14774	-2.14774	-2.1196	-2.14774	-1.67368	-2.13653	-2.00921	-0.91528	-2.14774	-2.14774	-2.20645	-2.14774	-2.14774	-2.14774	-2.14774	-2.14774	-2.18303	-2.14774	-2.14774	-2.14774	-2.14774	-2.14774	-2.14774	-2.14774	-2.14774	-2.14774	-2.14774	-1.47982	-2.13273	-1.42461	-2.14774	-2.14774	-2.14774	-2.14774	-2.14774	-2.14774	-2.14774	-2.14774	-2.14774	-2.14774	-2.14774	-0.740334	-2.14774
223636_at	Hs.294009	zinc finger, MYND-type containing 12	ZMYND12	0.0725662	-0.398226	0.164208	-2.75008	-0.154507	-1.26362	0.679566	-1.76151	-3.90343	0.196295	-1.51311	-2.03461	-0.881882	0.701017	0.988237	1.15544	0.322574	0.243963	-0.595412	0.805274	0.775859	0.00804858	-2.36721	-0.689662	1.46115	-1.2503	-0.977306	-3.40016	-1.34737	0.216631	-1.93601	0.515796	-0.951511	-0.435171	0.562013	0.438043	0.0621796	-0.976951	1.73739	-0.611491	-1.35802	-0.211502	-1.14989	-0.928785	-0.612481	-0.116564
235062_at	Hs.420662	PIH1 domain containing 2	PIH1D2	-1.39969	-1.1239	-1.64919	-1.83026	-0.81845	-1.1239	-0.557314	-2.26884	-2.49364	-1.11302	-1.90567	-2.14665	-1.11302	0.611126	-1.11302	-0.601662	-1.11302	-1.10906	-1.64376	-1.11302	-0.40845	-1.20099	-1.11302	-1.14933	0.618401	-1.48625	-2.82834	-2.04654	-2.78692	-1.08224	-1.63329	-1.11302	-1.34408	-1.64551	-0.262805	-1.08224	-1.04412	-1.11302	0.926209	-1.08224	-1.08224	-1.4099	-1.38105	-1.33029	-1.11302	-1.34408
204085_s_at	Hs.30213	ceroid-lipofuscinosis, neuronal 5	CLN5	-0.0810299	-0.369886	-0.319939	-2.47701	-1.07706	-1.88928	-0.372505	-1.59119	-2.41902	-1.20482	-0.343329	-0.716189	-0.884976	0.588331	-1.0522	0.0764971	-1.10715	-0.715723	-1.37092	0.111389	0.132795	-0.95263	-1.44178	-1.28275	0.795364	-1.16846	-0.905467	-2.04961	-1.95406	-0.0505576	-2.26863	-0.0681847	-3.0257	-0.857118	-0.0426736	-0.765932	-0.535081	-2.17001	0.138215	-1.19275	-1.26213	-0.751154	-1.16375	-1.22971	-1.69345	-1.0833
219689_at	Hs.59729	sema domain, immunoglobulin domain (Ig), short basic domain, secreted, (semaphorin) 3G	SEMA3G	0.433316	-0.528222	-1.59803	-1.89033	-0.258979	-0.829147	-1.57311	-0.295724	-2.0474	0.332626	-2.06748	-1.79196	-2.2311	-1.64542	-1.84439	-0.740818	-0.945971	0.332354	-1.31594	-1.33594	-0.359752	0.199595	-1.04774	0.963349	-1.99659	-1.33258	-0.759364	-3.03557	-1.03866	1.31108	-1.60226	-1.99812	0.981257	-0.493922	-2.58646	-0.731996	-0.311137	0.302725	-2.1163	-0.458338	-2.01826	0.15866	-0.0170132	-2.09188	-1.31933	-1.11053
217515_s_at	Hs.1294	calcium channel, voltage-dependent, L type, alpha 1S subunit	CACNA1S	-2.12167	-2.12167	-2.12554	-2.12167	-2.12167	-2.12167	-2.12167	-2.12554	-2.06642	-2.12167	-2.12167	-2.43755	-2.12167	-2.12167	-2.12167	-2.07822	-2.69934	-2.12167	-2.12167	-2.12167	-2.12554	-2.12554	-2.12167	-2.12167	-2.12167	-2.12167	-2.12167	-2.12167	-2.12167	-2.12167	-2.12167	-2.12167	-0.766719	-2.12167	-2.12167	-2.01031	-2.12167	-2.12167	-2.12167	-2.12167	-2.01127	-2.12167	-2.12167	-2.12167	-1.11026	-2.12554
229904_at	Hs.656759	---	---	-2.10464	-2.10464	-2.10464	-2.10464	-2.10464	-2.10475	-2.10464	-2.10464	-2.10464	-1.93866	-2.10464	-2.12493	-2.10464	-2.08886	-2.10464	-2.10464	-2.10464	-2.10464	-2.10464	-2.00149	-2.10464	-2.10464	-2.10464	-2.10464	-2.10464	-2.10464	-2.0895	-2.10464	-1.69804	-2.10464	-2.10464	-2.10464	-1.4552	-2.0976	-1.6068	-1.843	-2.10464	-2.10464	-2.10464	-2.10464	-2.10464	-2.10464	-2.10464	-2.10464	-2.10464	-1.83465
204753_s_at	Hs.196952	hepatic leukemia factor	HLF	1.66956	1.54996	0.237905	-3.70885	0.899588	-1.09627	-1.17056	-0.0715222	-3.70442	-2.26793	0.942575	-1.42519	-0.673137	1.58932	0.281729	1.03861	-0.569967	1.06924	-4.77855	-2.12493	0.717706	0.50174	-4.14869	0.156398	0.978468	-0.128374	-1.07093	-1.24957	-3.98558	1.82008	-1.33151	0.840596	-2.5639	0.398805	-1.78294	0.576924	1.2534	-1.13908	0.204575	0.14484	-2.24053	-0.105763	-3.06537	-2.12493	-4.11633	-1.1751
213846_at	Hs.430075	cytochrome c oxidase subunit VIIc	COX7C	-1.71756	-1.67745	-1.51737	-2.74041	-1.35951	-2.36542	-1.28851	-2.25122	-2.31649	-1.29607	-1.26828	-2.42999	-1.73807	-0.760234	-0.850924	-1.05175	-2.02735	-1.55635	-1.38931	-1.10362	-1.23651	-1.41635	-1.16643	-2.17801	-0.878135	-1.81546	-1.29652	-2.30642	-1.66256	-1.75029	-2.00767	-0.478543	-1.75942	-1.64862	-0.57136	-0.72499	-1.58535	-2.07926	-0.148908	-1.6647	-1.81484	-1.67799	-1.86658	-2.039	-2.26263	-1.43375
203030_s_at	Hs.715864	protein tyrosine phosphatase, receptor type, N polypeptide 2	PTPRN2	0.0962902	-0.667921	0.561465	-1.17774	-0.408524	-1.13979	0.496079	-0.691879	-1.66476	-0.59178	-1.11836	-0.911883	-0.363561	1.0801	0.953397	0.666237	-0.448259	-0.497765	-0.305948	0.34048	0.675278	0.0572618	-0.0272939	-1.23128	0.817597	-0.550165	-0.89723	-0.363559	0.09853	0.269062	-1.90974	0.718973	-1.17404	0.363732	-0.311493	0.823221	0.839244	-0.236419	0.764717	-0.469244	-0.0666212	-0.633594	0.283309	-0.89723	-0.311493	-0.359105
211973_at	Hs.592692	---	---	1.03529	1.10541	1.40561	-0.348305	0.749293	-0.324949	0.281778	-0.616853	-1.01139	0.36143	1.74427	0.251807	-0.0996162	0.151095	0.20799	0.627791	1.36355	0.672122	0.0254233	0.575265	0.362042	0.719249	-0.572854	1.39219	-0.317264	-0.215046	1.09529	-1.53073	0.024449	0.908508	-0.87701	0.875836	0.521222	-0.472762	-0.336058	0.576708	0.249332	1.13776	0.03908	0.697181	0.410441	0.239271	0.856444	0.701702	0.424682	0.517042
238076_at	Hs.4779	GATA zinc finger domain containing 2B	GATAD2B	0.102939	0.487249	-0.318858	-1.45922	-0.145075	-0.667481	-0.68248	-0.860161	-1.18801	-0.495292	-0.432144	-0.511083	-0.701349	-0.73123	-0.0469647	-0.0840769	0.792979	0.541006	-0.646672	-0.623925	-0.429043	-0.14044	-0.697249	0.330277	-0.796215	-0.331548	-0.496757	-0.70242	-0.450922	0.556819	-0.677129	-0.667481	-0.463926	0.646075	-1.25333	-0.0772443	0.384827	0.331902	-0.434616	-0.407967	-0.450922	-0.120621	-0.48783	-0.667481	-0.898385	-0.202322
227730_at	Hs.592921	---	---	-0.189652	-0.113656	0.109991	-1.42891	-0.106586	-0.820198	-0.481245	-0.614755	-1.13192	0.14699	-0.27851	-0.920234	-0.521542	-0.616848	-0.246048	0.0579588	0.0253044	-0.189652	-0.287212	0.294773	0.454668	-0.42405	-0.563608	-0.189652	-0.355202	-0.43383	-0.189652	-1.68803	-0.871696	-0.189652	-0.95813	0.180901	-0.189652	-0.126454	-1.16349	-0.599287	-0.179711	-1.70333	-0.189652	-0.404152	-0.189652	0.488398	0.0387242	-0.219487	-0.345556	-0.189652
229963_at	Hs.47209	brain expressed, X-linked 5	BEX5	-0.758593	-0.566957	0.0364533	-1.59511	-0.33686	-1.08977	0.482481	-1.13832	-3.07884	-1.00103	-0.260593	-2.01312	-1.75705	0.799385	0.322515	0.556927	-0.162165	-0.140749	-1.11892	0.589458	-0.458972	0.387618	-0.795507	-0.639805	0.996454	-3.44539	-0.478084	-3.40041	-1.9024	-1.21622	-1.07995	-0.495057	-1.8782	0.105848	-1.71285	0.138231	-0.836215	-0.834928	0.706256	-0.930877	0.630308	-0.0258506	-0.683042	-0.435974	-1.01623	-0.541652
242931_at	Hs.144266	LON peptidase N-terminal domain and ring finger 3	LONRF3	-2.24018	-1.50413	-0.877365	-2.49433	-1.02934	-2.3214	-2.3408	-2.83554	-3.14573	-1.9338	-1.21166	-2.00758	-2.19064	-1.8956	-0.784528	-1.79797	-1.34519	-1.42856	-1.5873	-2.09013	-1.33498	-2.77338	-2.43158	-0.0595609	-1.20808	-3.35369	-1.19351	-3.02403	-2.93006	-1.89777	-0.89191	-1.96437	-1.60138	-1.51176	-3.07306	-1.16894	-1.42856	-1.66631	-1.56186	-1.98332	-5.38158	-2.33744	-3.00481	-2.2405	-2.11636	-0.240861
220108_at	Hs.657795	guanine nucleotide binding protein (G protein), alpha 14	GNA14	-1.71002	-1.71063	-1.81177	-2.32705	-0.994747	-3.09756	-1.87498	-3.07056	-4.92697	-3.09347	-2.78323	-3.49026	-3.55997	-3.22682	-2.42799	-3.58026	-2.80397	-1.58841	-5.47683	-3.78967	-0.730747	-0.76405	-2.52189	-2.43939	-1.65956	-2.14761	-1.83453	-3.42453	-4.36562	-1.99616	-5.0269	-2.11857	-4.0497	-2.38953	-4.51381	-1.33235	-2.54886	-4.49061	-2.14627	-1.15899	-2.92702	-3.86449	-3.41343	-3.2474	-5.55256	-3.12473
228834_at	Hs.714409	transducer of ERBB2, 1	TOB1	-1.89773	-1.95956	-1.53251	-3.87357	-3.30328	-3.05416	-2.35633	-4.07536	-2.27426	-2.66088	-1.80538	-2.63434	-2.19266	-1.51774	-3.45857	-2.86163	-3.08509	-2.09354	-1.38006	-2.24223	-1.77122	-1.51399	-3.04593	-1.21744	-2.30035	-2.02771	-0.295727	-2.50632	-1.69068	-1.88972	-2.44358	-0.430595	-1.65432	-3.80556	-2.21698	-1.11158	-2.96114	-2.90108	-1.73942	-2.27489	-2.75011	-3.35695	-1.84789	-1.90123	-3.12403	-1.49463
238624_at	Hs.710358	---	---	-1.89455	-2.94446	-1.84936	-1.56611	-2.1052	-2.20761	-2.37585	-2.19241	-2.65814	-2.20439	-2.58434	-2.3708	-1.99343	-1.71288	-1.49541	-1.81474	-2.32775	-1.47865	-2.58434	-2.47808	-0.895922	-1.66818	-2.13265	-2.58434	-1.25008	-1.57484	-2.13132	-2.89006	-2.62506	-1.32824	-2.58434	-1.46778	-2.58434	-2.56946	-2.66969	-1.32142	-1.44355	-2.98233	-1.00177	-1.55645	-1.30806	-2.43368	-2.36848	-2.32705	-2.58434	-1.85263
228380_at	Hs.149996	---	---	0.496795	0.652636	0.92089	-0.802534	0.367689	-0.22237	0.101739	-0.541416	-0.36306	-0.078624	-0.173792	0.189452	0.0224238	0.634055	0.876526	0.61084	0.61433	-0.0666074	-0.606389	0.0300669	0.430128	-0.47402	-1.34024	0.715783	0.0393431	0.287066	0.163106	-0.559127	-1.08353	0.772888	0.113679	0.504083	-0.380212	0.218525	-0.87126	-0.135811	0.195993	0.0379205	0.191322	0.377993	-0.188802	0.20748	0.169142	-1.02201	-0.610874	-0.591706
219910_at	Hs.661891	FIC domain containing	FICD	-0.734341	-1.19054	-1.3442	-1.86734	-1.30063	-0.190304	-1.89206	-0.899891	-0.959772	-0.355145	-0.897397	-0.361972	-1.7374	-1.19045	-1.52273	-0.0638322	-0.246344	-0.0450894	-1.39854	-3.03714	0.812765	-0.553448	-1.69389	0.259151	-1.19336	-0.829261	-1.01554	-0.987968	-0.21918	-1.21342	-0.837547	-0.993865	-0.277959	-1.1647	-1.01055	-0.399254	-1.33356	-0.178392	-1.57164	-1.56297	0.586011	-0.72957	-0.127602	-0.203937	-0.542402	-1.45569
217058_at	Hs.125898	GNAS complex locus	GNAS	-2.10219	-2.10219	-2.10219	-2.10219	-2.10219	-2.10219	-2.10219	-1.8262	-1.95393	-2.10219	-2.10219	-2.10219	-2.10219	-2.10219	-2.10219	-1.78484	-1.78266	-2.39523	-2.07868	-2.10219	-2.46139	-2.10219	-2.10219	-2.10219	-2.10219	-2.10219	-2.10219	-2.10161	-2.10219	-1.8688	-1.74974	-1.74046	-1.26832	-2.10201	-0.672029	-2.10219	-2.04754	-2.10219	-2.10219	-2.10219	-2.10219	-2.10219	-2.07248	-2.1199	-1.824	-2.25694
229806_at	Hs.297389	Glutamine-rich 1	QRICH1	-0.6298	-1.14624	-1.32213	-1.32213	-1.32213	-1.73015	-1.32213	-1.80204	-1.165	-0.67829	-1.32213	-1.72387	-1.32213	-1.32213	-1.32213	-1.28053	-1.07473	-1.16788	-0.965366	-1.32213	-1.32213	-2.59598	-1.00418	-1.32213	-1.09527	-0.309419	-1.10737	-1.98329	-0.68009	-1.32213	-1.32213	-1.32213	-0.875931	-1.74675	-1.32213	-1.32213	-1.32213	-1.42848	-1.32213	-1.37904	-0.629012	-1.70656	-1.31358	-1.51183	-1.32213	-1.32213
241017_at	Hs.469473	ribosomal protein L31 /// TBC1 domain family, member 8 (with GRAM domain)	RPL31 /// TBC1D8	-4.07095	-3.34041	-3.14068	-2.89568	-3.00881	-2.89568	-2.57038	-3.49686	-2.8752	-2.89568	-3.3565	-3.37618	-3.77392	-2.28278	-1.79218	-3.07438	-2.11419	-2.54465	-3.75989	-1.79293	-1.3533	-4.039	-3.55917	-2.98317	0.839786	-3.65544	-2.89568	-3.57541	-3.688	-4.039	-4.07095	-1.87513	-2.47923	-2.75297	-2.79551	-2.19496	-2.67694	-2.77345	-0.247766	-2.18034	-2.55283	-3.12786	-4.07095	-2.37795	-3.45957	-2.89568
206929_s_at	Hs.170131	nuclear factor I/C (CCAAT-binding transcription factor)	NFIC	1.0294	1.24771	0.0627896	-0.299975	0.0465561	-0.845591	-0.593371	-0.0794698	-0.495838	0.296972	-0.680034	-0.372751	-0.851833	-0.717126	-0.160315	0.190259	1.72901	1.8087	1.03277	-0.936124	-0.447296	0.474298	0.993572	2.20287	-1.73668	0.977002	-0.310521	-0.318328	0.891594	0.745943	-0.68501	-0.621503	1.0779	1.31277	0.644078	0.675705	1.10359	1.25447	0.00309856	1.00499	1.04777	0.686223	1.02902	-1.00938	-0.860067	0.719026
224339_s_at	Hs.591474	angiopoietin-like 1	ANGPTL1	-0.461706	-0.646029	0.123797	-3.79064	-1.25464	-2.58893	-0.952334	-2.7209	-3.37467	-2.34003	-0.925247	-2.01783	-2.51749	-0.838544	-1.33956	-0.555363	-1.2591	-1.05503	-5.29983	-0.173749	-1.00095	-0.747069	-4.61964	-1.54657	-1.61219	-3.10599	-0.769667	-3.75466	-5.6906	1.12891	-4.6968	-0.730174	-4.38899	-1.92815	-1.98497	-0.212091	-0.555363	-3.75297	-0.282228	-1.37618	-1.30311	-0.340782	-2.39193	-1.05795	-2.96795	-1.41839
214834_at	Hs.664675	Prader-Willi/Angelman syndrome-5	PAR5	0.224772	0.807759	0.413215	-0.663178	-0.585962	-1.10241	-0.388877	-0.944796	-1.94725	-1.37045	0.971819	-0.735328	-1.46518	-1.35548	-1.37485	-1.37485	0.931145	-0.580854	-1.90308	-0.00159612	-0.292844	2.53861	-1.99994	0.3147	-2.24532	-2.39051	0.625358	-0.575553	-3.27381	-0.137152	-0.123799	-1.37485	-0.605035	0.118008	-1.3044	0.155296	-1.27496	-1.72641	-0.580259	1.40649	-1.03883	-3.27017	-1.72772	0.0287737	0.10593	-0.277328
203908_at	Hs.5462	solute carrier family 4, sodium bicarbonate cotransporter, member 4	SLC4A4	-3.70161	-4.72612	-2.41471	-2.89337	-1.5441	-4.23412	-4.45469	-4.82278	-5.13822	-2.87406	-1.80088	-3.76895	-5.7724	-3.10608	-3.99652	-5.36717	-3.54575	-1.55632	-7.06807	-2.83803	-0.513141	-1.42479	-5.02778	-3.54127	-2.83854	-4.56861	-1.5422	-5.59659	-7.44924	-3.25227	-3.84843	-3.84073	-2.95909	-4.13929	-2.67349	-2.3391	-2.98806	-7.43191	-3.53559	-2.29299	-3.31746	-3.63791	-5.84136	-3.40523	-5.32906	-2.72849
209192_x_at	Hs.397010	K(lysine) acetyltransferase 5	KAT5	-0.877745	-0.372042	-0.905116	-1.77226	-1.04945	-1.61937	-1.35009	-1.34394	-1.67155	-0.992881	-1.42699	-1.21769	-0.955465	-1.00325	-0.646845	-0.205261	-0.51687	-0.579451	-0.608196	-0.539884	-0.905116	-1.17137	-1.22229	-0.969747	-1.05715	-1.04742	-1.47563	-1.52188	-0.75718	-0.606157	-1.77602	-1.25637	-0.981201	-0.765324	-0.905116	-1.01328	-0.858967	-0.909688	-1.05899	-0.878606	-0.671746	-0.548539	-0.870075	-1.00672	-0.9866	-0.89659
206767_at	Hs.696468	RNA binding motif, single stranded interacting protein	RBMS3	-0.78638	-0.18726	0.0971353	-1.31613	-1.31804	-0.998665	-0.621478	-0.926991	-2.45105	-1.26091	-1.35572	-0.101158	-0.407346	-0.8904	-0.751037	-1.32678	-0.860953	-0.270512	-1.71492	-0.277631	-1.02331	-0.090427	-1.41347	0.233884	-1.12207	0.011706	-0.165461	-1.34233	-2.36528	0.499043	-2.42052	-0.69453	-1.14909	0.405099	-0.62379	-0.140465	-0.220581	-1.44936	-0.543055	0.833746	-1.50325	-2.50997	-0.584254	-1.56604	-0.875744	-0.533552
223868_s_at	Hs.461453	WW domain containing oxidoreductase	WWOX	-0.845131	-0.715131	-0.900701	-2.42741	-1.27482	-2.42741	-1.91588	-2.10078	-2.42741	-1.58888	-1.42492	-2.09482	-0.900701	-0.900701	-2.10078	-0.715629	-1.08162	-0.900701	-1.7474	-1.47649	-1.1146	-0.870749	-1.66419	-1.1973	-1.78992	-1.41773	-1.07778	-2.70078	-1.03215	-0.900701	-2.42741	-2.10078	-2.10078	-0.900701	-0.900701	-0.900701	-1.04833	-1.95304	-1.85215	-1.51974	-0.900701	-1.27669	-2.10078	-2.05711	-2.10078	-1.13432
216333_x_at	Hs.42853	tenascin XA pseudogene /// tenascin XB	TNXA /// TNXB	-1.08987	-1.91114	-3.10856	-1.93189	-2.43449	-1.34628	-4.30339	-0.78304	-1.51309	-1.11241	-2.07448	-1.66659	-2.79093	-2.95202	-3.28965	-2.35851	-1.79508	0.0324318	-2.73223	-1.80816	-3.7484	-1.78755	-2.01705	-0.647581	-2.42737	-1.68255	-1.10491	-1.707	-1.24364	-1.17508	-1.52048	-3.269	0.0121885	-1.95159	-3.65329	-1.31903	-1.57814	0.0539444	-3.66998	-0.160044	-1.78017	-1.69972	-1.26567	-1.31903	-1.31903	-0.403869
218723_s_at	Hs.507866	chromosome 13 open reading frame 15	C13orf15	-0.183823	-1.60195	-1.26847	-2.00707	-0.862027	-2.06493	-1.35977	-1.68629	-3.16464	-2.0355	-0.956292	-1.45398	-2.02259	-2.09044	-0.284839	-0.452991	-1.43872	-1.33935	-2.3515	-0.437929	-1.88641	-1.23793	-2.43226	0.163782	-0.866859	-2.9499	-1.49607	-2.44224	-1.65533	-1.1958	-3.42735	-1.67104	-1.77948	-1.42282	-2.47033	-0.848204	-1.18716	-2.08543	-1.94176	-1.72183	-1.91787	-0.884925	-1.48162	-1.92591	-2.97458	-2.74651
200879_s_at	Hs.468410	endothelial PAS domain protein 1	EPAS1	0.170027	-0.872155	0.166973	-2.38654	-1.89617	-1.93079	-2.29673	-1.80614	-2.41869	-1.47198	-1.7603	-1.82662	-1.82306	-1.66477	-2.26683	-1.77228	-1.65919	-0.706764	-1.39376	-1.32291	-1.77228	-0.162433	-2.26683	0.0685644	-2.23276	-1.24564	-1.55579	-2.58349	-1.07847	0.214547	-3.09402	-2.31456	-0.401835	-1.66772	-1.42792	-0.460579	-1.57841	-1.94882	-2.17116	-1.10333	-1.68763	-2.6984	-1.42778	-1.64627	-2.16839	-1.61668
231262_at	Hs.147375	---	---	0.0390549	-1.43933	-2.04725	-2.07133	-2.07716	-2.07916	-2.07716	-2.07716	-2.07916	-2.07716	-0.709976	-2.07716	-2.07716	-2.07716	-2.07716	-2.07716	-2.0516	0.907662	-2.07716	-2.07204	0.219487	-2.03984	1.50415	-1.72634	-2.07716	-2.07916	-2.07716	-2.07716	-2.07916	-2.07716	-2.04725	-2.07716	-2.07716	-2.07716	-2.07916	-2.04725	-2.07716	-2.04725	-2.07716	-2.04725	-2.05345	-2.07716	-2.07716	-2.02418	-2.07916	-1.97085
206093_x_at	Hs.42853	tenascin XA pseudogene /// tenascin XB	TNXA /// TNXB	-1.18316	-1.73911	-2.53499	-2.82799	-2.32347	-1.41984	-2.48958	-1.00616	-1.49262	-1.08431	-2.10192	-1.62123	-2.05148	-2.75243	-3.36093	-2.60133	-1.72457	0.00336949	-2.88279	-2.4294	-3.208	-1.41984	-1.84731	-1.00616	-3.37005	-1.85281	-1.16433	-1.52152	-1.00616	-1.43774	-1.41085	-2.40608	-0.705709	-1.68284	-2.53546	-1.41984	-2.03344	-0.0539331	-2.67897	-0.455132	-1.97451	-1.41984	-1.12855	-1.53416	-1.39221	-0.549531
217275_at	Hs.694070	testis-specific serine kinase 2	TSSK2	-2.07097	-2.07097	-2.07097	-2.07097	-2.07097	-2.07097	-2.07097	-2.07097	-2.07097	-2.07097	-2.07097	-2.07097	-2.07097	-2.07097	-2.07097	-2.07097	-2.07097	-2.07097	-2.07097	-2.07097	-2.07097	-2.07097	-2.07097	-2.07097	-2.07097	-2.07097	-2.07097	-2.07097	-2.07097	-2.07097	-2.07097	-2.04787	-2.07097	-2.06854	-2.07097	-2.07097	-2.07097	-2.07097	-2.07097	-2.07097	-2.07097	-2.07097	-2.07097	-2.07097	-2.07097	-2.07097
235513_at	Hs.664803	---	---	-0.558069	-0.229179	-0.634974	-1.77062	-1.00815	-1.62386	-2.23725	-0.394476	-2.02898	-1.59768	0.379718	-1.66927	-2.16021	-1.1999	-1.56142	-1.11953	-0.400765	-0.128168	-0.726776	-1.69187	-1.45391	-0.93469	-1.03741	-0.879957	-2.27903	-0.657466	-0.715168	-0.159896	-0.731724	-1.04472	-1.99423	-1.22244	-1.35688	0.398736	-2.83183	-0.894587	-1.0486	-0.276831	-1.18111	-0.399486	-0.245896	-0.604884	-1.2236	-1.66752	-1.87827	-0.496057
231254_at	Hs.677493	---	---	-0.329247	0.119728	-0.929367	-2.53158	0.0242005	-1.49344	0.515341	-1.86752	-1.52876	-0.744284	-1.48806	-1.23949	-1.42237	1.77864	-0.026327	0.300074	-0.929367	-0.726886	-1.32375	-0.199276	-1.03289	-0.65512	-1.59808	-0.626095	1.26999	-1.73078	-0.896716	-2.32234	-2.52834	0.48956	-0.31803	0.179923	-0.376896	-0.420424	-0.744537	-0.929367	-0.283916	-0.969525	0.555689	-0.84769	-0.929367	-0.929367	-0.443617	-1.23459	-1.111	-0.946333
206419_at	Hs.256022	RAR-related orphan receptor C	RORC	-2.31404	-1.55524	-1.65104	-2.13076	-1.55524	-2.59067	-2.29222	-1.74582	-1.65104	-1.65104	-1.55524	-2.31404	-1.65104	-1.47538	-0.947794	-1.65104	-1.18194	-0.861192	-1.68729	-1.55524	-1.7151	-2.05385	-1.55524	-1.65104	-2.05285	-1.62063	-1.55524	-2.07874	-1.65104	-1.8946	-2.07058	-1.12349	-1.54684	-1.55524	-1.55524	-1.55524	-2.03235	-2.07058	-1.65104	-1.55524	-0.867671	-1.65104	-2.02735	-1.65104	-1.65104	-1.5246
209552_at	Hs.469728	paired box 8	PAX8	-1.641	-1.41192	-1.49818	-2.7705	-1.9738	-2.52074	-2.12238	-1.55439	-2.48981	-1.49347	-1.54271	-2.53073	-2.37475	-3.41772	-1.80919	-1.52524	-0.921801	-0.894622	-1.52544	-2.43988	-1.3341	-1.34635	-1.96752	-1.21712	-2.85203	-2.28324	-0.899708	-2.68874	-2.33785	-2.63688	-1.75497	-1.66712	-1.49811	-1.29771	-1.76359	-1.55742	-1.90639	-1.53487	-2.4385	-0.824219	-1.30768	-0.872238	-1.25516	-1.43924	-2.37072	-1.23269
242523_at	Hs.437397	---	---	0.712507	0.714654	1.187	-0.67533	1.14767	-0.0802066	0.347945	-0.00941188	-1.49932	-0.212482	0.502184	-0.274121	-0.60046	0.117014	1.55289	0.916299	0.817469	0.826342	-1.30593	0.552132	0.310569	0.384839	-0.629717	0.69525	0.601767	-0.327631	0.0651952	-0.854928	-2.62423	1.15357	-0.120417	0.487647	-1.58826	0.346235	-2.00106	0.0843472	0.20051	0.150048	0.642483	0.627648	-3.59195	-0.184801	-0.226821	-0.362495	-0.330925	0.815503
206399_x_at	Hs.501632	calcium channel, voltage-dependent, P/Q type, alpha 1A subunit	CACNA1A	-2.0535	-2.0535	-2.0535	-2.0535	-2.16442	-2.0535	-2.0535	-2.0535	-2.0535	-1.89549	-2.0535	-2.53794	-2.02436	-2.0535	-1.18753	-1.42534	-2.0535	-2.0535	-1.09629	-1.45231	-2.32533	-2.56302	-1.66168	-1.94094	-1.16704	-0.868877	-2.0535	-2.68015	-1.71654	-2.0535	-1.95736	-2.0535	-0.371198	-2.0535	-2.0535	-1.89276	-2.51493	-1.95761	-2.0535	-2.0535	-2.0535	-1.70471	-2.0535	-2.0535	-1.94628	-2.0535
238805_at	Hs.97013	chromosome 11 open reading frame 52	C11orf52	-0.489055	-0.528414	-0.24369	-2.17693	-0.69306	-1.23049	-0.563855	-1.40627	-1.90736	-1.00226	-1.02539	-1.14984	-0.52062	-0.00457385	0.00192394	0.320588	-0.37926	-0.44605	-1.06792	-0.50836	-0.219217	-0.240368	-0.96293	-0.807066	0.496795	-1.07406	-0.749753	-1.65436	-1.30967	-1.06602	-2.16092	-0.484671	-2.33903	-0.373123	-1.39204	-0.166349	-0.803654	-1.49788	-0.241468	-0.786292	-0.825872	-0.946894	-1.16978	-0.354787	-1.36503	-0.432313
230552_at	Hs.635932	hypothetical protein LOC100131606 /// hypothetical protein LOC100134317 /// hypothetical protein LOC284412	LOC100131606 /// LOC100134317 /// LOC284412	-0.911783	-2.9527	-2.50488	-1.5229	-2.01505	-2.50488	-1.47943	-0.728145	-2.55317	-0.976341	-1.69264	-2.10502	-1.83439	-1.15382	-2.50837	0.224001	-2.30723	-0.313764	-2.96698	-2.03816	-0.24151	-0.276389	-2.50488	-2.20764	-0.165988	-2.95936	-1.4411	-2.43265	-2.95936	-1.19499	-2.4937	-0.772351	-2.12446	-1.74224	-1.53473	-1.97294	-1.10967	-2.73702	-1.06172	-0.43912	-1.92365	-1.76155	-2.50488	-2.2729	-2.95936	-1.168
238242_at	Hs.671456	---	---	-2.04393	-2.04393	-2.04393	-2.04393	-2.04393	-2.04393	-2.04393	-2.04393	-1.90376	-2.04393	-2.04393	-2.08939	-2.04393	-2.03352	-2.04393	-2.08939	-2.04393	-2.04393	-1.76901	-2.04393	-2.04393	-2.04393	-2.04393	-1.87507	-1.9909	-2.04393	-2.0392	-2.04393	-1.90104	-2.04393	-2.04393	-2.04393	-2.04393	-2.04393	-0.425837	-2.00915	-1.95743	-1.92405	-1.59111	-2.04849	-0.668478	-2.04393	-1.4959	-2.04849	-1.95249	-1.95676
231069_at	Hs.633622	---	---	-0.06137	0.485213	0.992197	-0.883342	0.688426	-0.335501	0.189433	-0.291857	-0.229535	0.420201	-0.0447041	-0.143009	-0.101425	0.0363381	0.491781	0.480695	0.808625	0.623052	-0.158494	0.321754	0.856063	-0.0108366	-2.19073	0.101025	0.0454292	-0.123353	0.396082	-1.50504	-0.624542	0.435087	-0.248081	-0.17248	0.670594	0.694522	-0.891099	-0.0980684	0.629194	0.618077	-0.0768589	0.0628999	0.251599	0.14634	-0.448177	0.315235	-0.00418982	0.0733209
202350_s_at	Hs.189445	matrilin 2	MATN2	-3.00368	-3.18556	-2.24718	-3.37375	-1.80285	-3.27871	-3.06707	-3.88252	-3.94737	-2.51375	-1.80285	-4.16558	-4.07313	-3.35257	-1.82799	-3.41841	-2.95943	-1.04028	-4.27664	-2.67827	-1.65874	-2.10593	-4.92032	-3.60934	-2.35432	-3.68452	-1.52289	-4.1475	-5.05181	-3.22878	-2.83607	-2.71735	-2.10086	-2.98271	-2.23883	-1.50487	-2.72751	-3.61807	-3.71337	-1.64857	-3.45994	-3.20678	-3.75376	-3.18739	-3.35629	-2.06041
243121_x_at	---	---	---	-2.03974	-2.03974	-2.03974	-2.03974	-2.03974	-2.03974	-2.03974	-2.03974	-2.03974	-2.03974	-2.03974	-2.03974	-2.03974	-2.03974	-2.03974	-2.03974	-2.03974	-2.03974	-2.03974	-2.03974	-2.04189	-2.03974	-2.03974	-1.86572	-2.03974	-2.03974	-2.04189	-2.03974	-2.03974	-2.03974	-2.03974	-2.03974	-2.03974	-2.03974	-2.03974	-2.03974	-2.03974	-2.03974	-2.03974	-2.03974	-2.03974	-2.03974	-1.58125	-2.03974	-2.03974	-2.03974
207637_at	Hs.143591	WSC domain containing 2	WSCD2	-2.04099	-2.04099	-2.04099	-2.04099	-2.04099	-2.04099	-2.04099	-2.04099	-2.04099	-2.04099	-1.99563	-2.04099	-2.04099	-2.04099	-2.04099	-2.04099	-2.04099	-2.00337	-2.04099	-2.04099	-2.04099	-2.04099	-2.04099	-2.04099	-2.04099	-2.04099	-2.03456	-2.04099	-2.00461	-2.04099	-2.04099	-2.04099	-2.04099	-2.04099	-2.04099	-2.04099	-2.04099	-2.04099	-2.04099	-2.04099	-2.04099	-2.04099	-2.04099	-2.04099	-2.04099	-2.04099
1556667_at	Hs.471039	hypothetical protein LOC348751	LOC348751	-2.04073	-1.90067	-2.04073	-2.1815	-2.03877	-2.80409	-1.44007	-2.04073	-2.39231	-2.00535	-1.29632	-2.04073	-2.03877	-2.35709	-2.04073	-2.87456	-2.03877	-2.03877	-2.04073	-2.02206	-0.111889	-1.54307	-2.04073	-2.54354	-1.29418	-2.04073	-2.00123	-2.87456	-2.04073	-2.56651	-2.07575	-1.64029	-1.87922	-2.8745	-2.04073	-2.20262	-2.03877	-2.04073	-2.02502	-0.973236	-2.04073	-2.04073	-2.81287	-2.03479	-2.04073	-0.960408
1561106_at	Hs.510098	chromosome 6 open reading frame 217	C6orf217	-0.145336	-0.126373	0.119023	-1.96498	-0.402348	-0.61429	0.475341	-0.973301	-2.82149	-0.402348	-0.679943	-1.29534	-0.402348	-0.522748	0.290568	0.126236	0.433231	0.460058	-1.79667	-0.0336915	0.103446	0.167324	-2.20897	-0.397785	1.15113	-2.30099	-0.877793	-2.82131	-1.04135	-0.722787	-2.32823	-0.402348	-0.752729	-0.555721	-1.14762	0.0795138	-1.17743	-0.517053	-0.162147	-0.293692	-0.207717	-0.643867	-0.478447	-0.476154	-0.569307	-0.250445
203638_s_at	Hs.533683	fibroblast growth factor receptor 2	FGFR2	-2.61744	-2.83539	-1.16419	-3.11187	-2.15974	-2.9675	-2.39517	-3.51278	-3.24454	-1.84272	-2.60907	-3.13419	-3.05165	-3.83295	-1.59485	-3.51518	-1.80015	-1.14274	-2.57616	-0.950034	-1.71356	-1.9075	-3.24589	-2.46834	-2.87046	-3.66722	-1.15126	-3.57081	-3.0197	-3.70205	-2.56502	-2.11732	-2.132	-1.84979	-2.64733	-2.3606	-3.00817	-3.16085	-2.40145	-1.64668	-2.37349	-3.28622	-3.09049	-1.45892	-2.13593	-1.73375
225305_at	Hs.578109	solute carrier family 25, member 29	SLC25A29	-2.02478	-1.06408	-0.485629	-2.71238	-0.389775	-1.78011	-2.03682	-1.20278	-2.26169	-1.00822	0.0343836	-1.51939	-1.67084	-2.63402	-0.438536	-1.42969	-0.149444	0.115192	-1.39349	-1.5176	-1.0817	-0.496255	-1.73421	-0.733848	-1.85418	-1.80272	-0.60579	-1.53996	-2.19013	-2.7815	-0.800076	-2.17926	-0.960754	-0.431136	-0.96831	-1.46444	-1.71624	-0.548414	-1.4151	-0.349411	-0.788891	0.590849	-0.369072	-0.277218	-0.903407	-1.14521
237585_at	Hs.549398	chromosome 4 open reading frame 47 /// hypothetical protein LOC100288644 /// hypothetical protein LOC100290403	C4orf47 /// LOC100288644 /// LOC100290403	-2.03365	-1.83453	-1.35928	-1.35928	-1.381	-1.29414	-1.35928	-1.35928	-1.52452	-1.40782	-1.13737	-1.41901	-2.1717	-1.35928	-1.35928	-1.35928	-1.56552	-1.35928	-1.35928	-1.15464	-0.803752	-1.35928	-1.35928	-1.59116	-1.35928	-1.35928	-1.72875	-1.52177	-1.45501	-1.9655	-1.39262	-1.35928	-1.27567	-1.35928	-1.35928	-1.35928	-1.93492	-1.35928	-1.43386	-1.03894	-2.11461	-1.35928	-1.35928	-1.35928	-1.35928	-1.35928
210404_x_at	Hs.351887	calcium/calmodulin-dependent protein kinase II beta	CAMK2B	2.12935	1.59072	1.95463	-2.03557	0.54579	-1.42528	-0.279388	0.386747	-2.03557	-0.384108	0.852076	-0.828125	-1.37149	-2.02647	-1.45723	1.29917	1.88559	1.66362	1.12095	0.272875	-0.448582	-1.00979	-0.477026	1.69534	-1.86875	-1.88929	-0.440293	-2.38143	-0.823249	1.73076	1.26687	0.984492	1.3947	1.75608	-0.822621	-0.368519	-1.21338	2.39803	0.814961	-0.127926	-0.829497	2.5707	1.00963	0.232854	-0.422254	-0.152689
243815_at	Hs.156317	piggyBac transposable element derived 4	PGBD4	-1.05975	-1.64151	-0.37207	-1.70094	-1.18565	-1.21259	-1.29241	-1.32805	-1.72944	-0.995388	-1.30922	-1.88843	-1.11687	-0.45843	0.114733	0.252711	-1.10895	-1.15774	-1.21259	-1.18565	-1.18565	-2.03522	-1.18565	-0.716355	-0.310323	-1.70094	-1.15875	-2.03522	-1.33929	-0.233339	-1.02701	0.459906	-0.993448	-1.21259	-0.0422838	-1.18565	-0.998448	-1.18158	1.33791	-1.21259	-1.83495	-0.453132	-1.18565	-1.27969	-1.27882	-1.18219
1556026_at	---	hypothetical LOC100131434	LOC100131434	-1.31866	-2.37111	-2.12997	-2.37111	-0.453859	0.183027	-1.58862	-0.568709	-2.12562	-1.55008	-1.84966	-1.37244	-1.92359	-2.22672	0.197429	-0.820433	-1.03958	-1.71257	-2.37111	-2.17268	-1.62261	-0.912786	-1.84966	-2.30148	-1.84966	-2.37127	-1.80153	-0.68051	-2.41882	-2.47158	0.993871	-2.35478	0.429337	-1.89416	-1.74286	-2.38454	-2.12478	-0.804413	-2.38454	-1.84966	-2.23868	0.454487	-1.46012	-0.77592	-1.24872	-1.63325
204042_at	Hs.635221	WAS protein family, member 3	WASF3	-0.558087	-1.45362	-0.659958	-2.26454	0.115206	-2.03519	-1.07796	-1.61461	-3.16926	-2.17953	-0.926633	-2.10056	-1.91636	-1.41293	-1.15371	-0.613147	-1.25641	-0.855526	-2.93716	-1.51973	-0.728545	-0.629133	-2.50544	-1.44045	-0.569589	-3.64608	-1.32027	-4.66689	-3.6262	-0.639939	-2.6196	-1.36941	-1.43666	-0.899507	-1.9361	-0.809612	-1.51971	-2.14098	-1.08903	-1.84762	-4.07421	-1.37802	-1.99208	-1.98962	-2.73806	-1.2918
222520_s_at	Hs.412196	intraflagellar transport 57 homolog (Chlamydomonas)	IFT57	-0.391056	-0.216528	0.214156	-1.28734	0.0167993	0.0193555	0.333122	-0.736536	-1.28734	-1.00088	-0.0212961	-0.919087	0.0136273	1.38645	0.265276	1.27354	0.390572	-0.182182	-1.61747	1.19539	-0.0455868	-0.964984	-0.919087	0.314044	1.09882	-0.919087	-0.184974	-1.41591	-1.25604	0.0760666	-0.919087	0.12927	-1.18352	-0.532693	-1.70873	-0.306441	0.246736	-0.0889546	0.0856883	-0.698685	-0.919087	-0.680378	0.0109097	-0.13677	-0.604402	-0.952687
224820_at	Hs.715571	family with sequence similarity 36, member A	FAM36A	-0.551061	-0.287162	-1.14318	-2.02607	-0.75829	-1.70419	-0.372204	-1.24626	-2.41193	-1.59781	-0.573252	-1.65719	-1.42976	0.235188	-0.262638	-0.053257	-0.497678	-0.657457	-2.24303	-0.963158	-0.557974	-1.17535	-1.84106	-1.14464	0.453634	-1.79028	-1.06532	-1.86242	-2.34741	-0.341094	-1.67636	-0.0549758	-1.47983	-0.791973	-1.39127	-0.523625	-0.697027	-1.02322	0.194045	-1.01037	-1.2178	-0.856497	-1.09131	-1.40785	-1.78218	-1.0239
228312_at	Hs.25391	peptidase inhibitor 16	PI16	-2.02238	-2.02238	-2.02238	-2.02238	-2.11106	-2.00017	-2.11106	-2.11106	-2.02238	-1.93629	-2.0806	-2.26925	-2.11106	-2.11106	-2.03557	-2.11106	-2.11327	-1.81851	-1.63408	-2.11106	-2.65153	-2.10299	-2.02238	-1.90513	-2.07271	-2.05551	-2.02238	-1.90308	-2.02238	-2.11106	-2.02238	-2.02238	-1.2422	-2.11106	-1.90513	-1.92575	-2.02238	-1.53078	-2.03405	-1.91488	-1.33706	-2.02238	-1.7872	-1.98596	-2.11106	-1.90513
208138_at	Hs.2681	gastrin	GAST	-2.01654	-2.01654	-2.01654	-2.01654	-2.01654	-2.01654	-2.01654	-2.01654	-2.01654	-2.01654	-2.01654	-2.01654	-2.01654	-2.01654	-2.00328	-2.01654	-2.01654	-2.01654	-2.01654	-2.01654	-2.01654	-2.01654	-2.01654	-2.01185	-2.01654	-1.61178	-2.01654	-2.01654	-2.01654	-2.04638	-2.01654	-2.01654	-1.44094	-2.01654	-1.58661	-2.01654	-2.04638	-2.01654	-2.01654	-2.01654	-1.95426	-2.01654	-2.01654	-2.01654	-2.01654	-2.01277
223964_x_at	---	---	---	-1.13006	-1.15213	-0.820674	-1.73666	-0.956471	-1.62739	-0.948236	-1.55113	-1.98669	-0.796809	-1.48651	-1.36928	-0.729785	-0.494679	-0.547086	-0.324219	-0.893852	-1.03423	-1.27896	-1.62726	-1.07125	-1.07329	-0.887571	-1.5765	-0.761314	-1.29066	-0.988733	-1.86707	-1.13691	-0.8978	-1.63391	-1.49564	-2.04637	-1.19445	-1.33333	-1.46653	-1.03363	-1.81532	-1.19129	-1.14455	-1.20514	-0.535654	-1.44189	-1.12573	-1.21571	-1.15372
209325_s_at	Hs.413297	regulator of G-protein signaling 16	RGS16	-3.42221	-4.07051	-2.0503	-2.44521	-4.18807	-3.64511	-3.66853	-4.29371	-3.04958	-2.94922	-2.04179	-2.70187	-3.12442	-1.75534	-3.14364	-3.53075	-2.37833	-1.89261	-3.63611	-3.12851	-2.27905	-1.95456	-4.24294	-3.25763	-3.4904	-3.46626	-1.34481	-2.70683	-3.09471	-3.85482	-3.15881	-4.72377	-2.78628	-2.60572	-3.39229	-2.83178	-3.1982	-1.80941	-2.73185	-3.30936	-2.07354	-3.13569	-3.95296	-1.94288	-3.45246	-1.98539
229132_at	Hs.607776	MYC induced nuclear antigen	MINA	-0.804792	-1.40876	-0.896558	-1.85574	-0.832673	-1.10689	-1.14292	-1.71104	-2.42555	-0.806761	-1.1555	-2.11486	-2.02391	-0.90918	-1.62337	-0.890939	-0.97224	-0.829971	-1.66397	-1.17659	0.15736	-0.575438	-1.86264	-1.1555	0.119659	-2.37247	-1.08632	-2.13478	-1.6907	-1.18202	-1.40174	-1.22785	-1.1555	-0.663117	-2.06173	-0.333047	-0.89037	-1.59459	-0.089249	-0.96017	-1.85076	-1.12981	-2.14572	-1.1683	-1.86543	-0.847753
221990_at	Hs.469728	paired box 8	PAX8	-1.25037	-0.155061	-0.240306	-1.53605	-0.388456	-1.02945	-0.912483	-0.412195	-1.20278	-0.324355	-0.0308384	-0.738922	-1.15048	-2.15273	-0.673014	0.024952	0.464578	0.0321631	-1.06325	-0.605147	-0.2617	-0.269879	-0.270128	-0.292121	-1.01358	-1.40515	0.119608	-1.7381	-1.39798	-0.984769	-0.486335	-0.255238	0.483539	0.152554	-1.34352	-0.320396	-0.0772587	-0.341606	-0.788126	-0.0698463	-0.593015	0.694442	-0.116458	-0.379549	-0.959559	-0.337025
206912_at	Hs.159234	forkhead box E1 (thyroid transcription factor 2)	FOXE1	-0.447103	-0.741365	-0.667633	-1.36055	-0.823007	-1.11461	-0.633767	-1.08089	-1.36088	-0.380455	-1.00418	-0.805923	-0.870532	-1.79252	-1.56627	-0.770814	-0.515303	-0.247484	-1.19801	-1.45112	0.093069	-0.198058	-1.57204	-1.35355	-1.12985	-1.00178	-0.33061	-2.35152	-0.927695	-1.24664	-1.16853	-0.845478	-0.534652	-0.094498	-0.856036	-0.972379	-0.701487	-1.22	-1.10759	-0.28227	-1.2998	-1.49638	-0.857591	-0.729876	-1.16919	-0.178931
228854_at	Hs.586747	---	---	0.32051	-0.754416	-2.14512	-2.46115	-2.10832	-2.48246	-4.2046	-3.33589	-3.97659	-2.97981	0.298445	-2.29205	-4.31618	-3.31352	-1.82014	-2.26999	-1.20742	0.439903	-2.3459	-2.41362	0.258954	-1.47821	0.733061	-0.0472202	-2.5496	-4.09772	-1.77826	-2.74719	-2.96745	-3.69963	-0.490038	-2.37098	-1.73637	-2.12391	-4.50369	-2.1318	-2.41727	-0.805341	-2.5697	-0.781656	-2.3137	-1.98966	-3.12888	-0.360447	-2.88351	-0.236122
231728_at	Hs.584744	calcyphosine	CAPS	1.58344	1.75196	0.208125	-2.50053	-0.414506	-2.27664	-0.316017	-1.83422	-0.677731	0.124317	-1.01417	0.245427	1.45562	0.619826	-0.886184	0.919071	0.69189	0.931815	1.33317	1.73514	0.00736246	0.412955	0.844681	-0.680702	1.00648	1.05453	1.33652	-0.774714	-1.79719	-1.20098	-1.79719	0.966777	-2.50053	-0.718089	-0.467475	0.767822	0.737191	0.84261	1.43439	0.0966742	-0.565814	-0.425008	1.20307	0.146244	-0.197555	-0.294111
235024_at	Hs.12420	PHD finger protein 17	PHF17	0.167184	0.0798759	0.622758	-1.21887	-0.0105874	-0.478745	-0.0897478	-1.34418	-1.72846	-0.0165495	0.00589299	-0.963166	-0.122481	-0.379107	0.417342	0.357376	0.438498	0.487662	0.0762852	0.487812	0	-0.306421	-0.839774	-0.205874	0.665195	-0.938341	0	-1.86864	-0.794578	-0.212297	-0.328273	0	-0.847189	0.191358	-1.04094	-0.420096	-0.0108503	-0.143167	0.168566	-0.0889552	-0.838355	-0.233159	-0.144179	-0.600126	0	0.0969232
240806_at	Hs.381219	Ribosomal protein L15	RPL15	-0.125119	-0.424756	-0.550653	-1.5557	-0.430021	-1.11429	0.145137	-0.68721	-1.61863	-1.28165	-0.375876	-1.24561	-2.12219	-0.0504266	-0.0494139	0.375434	0.285969	-0.424756	-0.262129	-0.55562	-1.61863	-1.05296	-2.11949	0.371002	-0.214653	-1.95462	-1.43672	-1.69732	-1.34923	-0.0686116	-1.47463	0.00977614	-0.232903	-1.33449	-2.49061	-1.3529	-0.532501	-0.727203	-0.553198	-0.854235	-1.18179	-0.770737	-0.959457	-1.19322	-2.0605	-0.612596
1556846_at	Hs.668411	---	---	-1.98602	-1.92094	-1.98602	-1.8748	-1.91935	-1.98602	-1.98602	-1.98602	-1.83967	-1.52838	-1.98602	-1.98602	-1.98602	-1.98602	-1.94751	-1.98602	-1.98602	-1.96454	-0.977367	-1.12832	-1.07515	-1.96332	-1.98602	-1.78421	-1.98602	-1.98602	-1.98602	-1.98602	-1.98602	-1.98602	-1.57467	-1.98602	-1.98602	-1.98602	-1.13816	-1.89254	-1.98602	-1.98602	-1.98602	-1.98602	-1.98602	-1.85499	-1.98602	-1.97926	-1.87978	-1.98602
231334_at	Hs.660672	---	---	-1.97701	-2.36717	-2.28752	-1.98561	-1.97701	-1.98561	-2.40987	-1.98561	-1.98561	-1.97275	-1.95117	-2.25593	-2.40987	-1.98561	-0.423332	-1.42026	-1.98561	-1.57398	-1.97701	-1.97275	-1.58089	-1.98561	-1.97701	-2.40987	-1.97275	-1.97701	-1.98399	-1.97275	-1.97275	-0.814928	-1.98421	-1.97275	-1.97701	-1.98561	-1.97275	-1.97275	-1.97275	-1.97701	-2.14908	-1.97701	-1.97701	-1.95117	-1.98561	-1.97701	-1.98561	-2.40987
211215_x_at	Hs.202354	deiodinase, iodothyronine, type II	DIO2	-1.80816	-1.92043	0.526064	-2.23521	-1.43417	-1.92043	-1.38827	-2.20475	-1.86952	-0.401225	-1.66204	-1.30031	-1.92043	-1.92043	-1.66204	-1.92043	-0.249586	0.229678	-1.78648	0.0759176	-0.37796	0.386768	-2.23791	-1.66204	-2.23791	-2.23791	-0.288307	-2.33272	-1.82814	-1.98612	-2.09786	-2.23791	-2.03072	-1.43616	-0.26172	-1.22167	-1.66204	-2.3302	-1.66204	-0.689911	-0.195929	-2.23791	-1.66204	-0.341642	-1.66204	-1.66204
204487_s_at	Hs.95162	potassium voltage-gated channel, KQT-like subfamily, member 1	KCNQ1	-0.731059	-0.383955	-0.913571	-1.87261	-0.391929	-1.94946	-1.5117	-1.45649	-1.70998	-1.19936	-0.930289	-1.46415	-1.47863	-0.943053	-0.222499	-0.354687	-0.626633	-0.285387	-1.71539	-0.973853	-0.569274	-1.3187	-1.70561	-1.04373	-1.19247	-1.18528	-0.973397	-2.35068	-1.94132	-1.89961	-1.23511	-1.40271	-1.27374	-1.17959	-1.0029	-1.56183	-0.963986	-0.711126	-1.70953	-1.07091	-1.48173	-0.66195	-0.908818	-1.42078	-1.87235	-1.57439
233580_at	Hs.677278	---	---	-1.99623	-2.00694	-2.00465	-2.13335	-2.07941	-1.98327	-1.48307	-1.24938	-1.98327	-1.77543	-1.95843	-2.60241	-1.98327	-1.98327	-1.98327	-1.98327	-1.79555	-1.84212	-1.72218	-2.00222	-2.00694	-1.98327	-1.98327	-1.95472	-2.00694	-1.98327	-1.98327	-1.01249	-1.98327	-1.98327	-1.19869	-1.58854	-0.581965	-1.98327	-0.0524259	-1.85527	-1.98327	-1.8717	-1.87672	-2.00653	-1.98327	-1.99538	-1.98327	-2.13335	-0.610363	-1.70022
203953_s_at	Hs.647023	claudin 3	CLDN3	-1.72673	-0.918004	-0.930549	-3.10743	-2.21259	-3.59861	-2.09061	-3.28365	-2.83309	-1.03842	-1.31879	-2.6507	-1.34552	-1.94124	-1.3887	-1.59539	-0.927399	-1.09051	-0.469595	-0.984934	-2.62618	-1.90818	-2.03982	-1.79737	-2.59708	-1.7724	-1.21778	-3.15176	-1.26388	-2.9866	-1.97722	-0.993374	-1.85625	-1.01802	-1.04835	-1.23397	-2.028	-1.73583	-2.15218	-0.55428	-1.78912	-1.36093	-1.79151	-1.49841	-1.65746	-1.18091
221795_at	Hs.494312	neurotrophic tyrosine kinase, receptor, type 2	NTRK2	-0.0219036	0.179498	-0.0437572	-1.95424	-0.858848	-0.192119	-0.250607	0.0754404	-0.837332	-0.555023	0.693938	-0.192823	-0.551169	-1.21549	-0.676311	-0.0442072	0.320653	-0.0268994	-2.3586	-1.12569	-1.11646	-0.441571	-0.440765	1.04489	-0.849262	-0.600749	-0.330936	-0.186844	-1.73523	0.408372	-0.537532	0.0166477	-0.331846	0.0458686	-0.560776	-0.216013	0.532428	0.465453	-0.488699	-0.691406	-0.704776	0.362821	-0.0473432	0.176392	-0.731612	-0.482359
217792_at	Hs.316890	sorting nexin 5	SNX5	0.234964	0.168087	0.596459	-2.2115	-0.360653	-1.30143	-0.0650484	-0.988753	-1.78004	-0.595938	0.135024	-0.62709	-0.8025	-0.212206	-0.792331	0.0161944	0.00303845	-0.0646845	-0.373239	0.536236	-0.699623	-0.147321	-1.12514	-0.317369	-0.120576	-0.877519	-0.311976	-1.74085	-0.821323	0.106784	-0.779456	0.17525	-1.58649	-0.624247	-0.286158	0.062186	-0.448022	-0.493932	0.387522	-0.769413	-0.617116	-0.226986	-0.421634	-0.414212	-0.926698	-0.539619
242015_x_at	Hs.517969	N-acylaminoacyl-peptide hydrolase	APEH	-1.30574	-0.838684	-1.43631	-2.53219	-1.30809	-2.12137	-1.43631	-1.50622	-1.82101	-1.43631	-1.43631	-1.91309	-1.51138	-1.25046	-0.892155	-0.947297	-1.43631	-1.43631	-1.40385	-1.43631	-1.43631	-1.52119	-1.43631	-1.19966	-1.43631	-1.43631	-1.43631	-2.2968	-1.43631	-1.43631	-1.25777	-0.956975	-1.11257	-1.32138	-1.39459	-1.77497	-1.43631	-0.605978	-1.6002	-1.48689	-1.98441	-0.809976	-1.03356	-1.6002	-1.21895	-1.82942
1556748_x_at	Hs.93825	---	---	-1.97373	-1.97373	-1.97373	-1.97373	-1.97373	-1.97373	-1.97373	-1.97373	-1.97373	-1.97373	-1.97373	-1.97373	-1.97373	-1.97373	-1.97373	-1.97373	-1.95893	-1.97373	-1.97373	-1.97373	-1.97373	-1.97373	-1.97373	-1.97373	-1.97373	-1.97373	-1.97373	-1.97373	-1.97373	-1.97373	-1.97373	-1.97373	-1.97373	-1.97373	-1.97373	-1.97059	-1.97373	-1.97373	-1.97373	-1.97373	-1.97373	-1.97373	-1.9641	-1.97373	-1.65815	-1.97373
221147_x_at	Hs.461453	WW domain containing oxidoreductase	WWOX	-1.72146	-1.44586	-1.72146	-2.12378	-1.97359	-2.10216	-1.97359	-2.12378	-2.0628	-2.12378	-1.72146	-2.12378	-1.97359	-1.72146	-1.89314	-1.43311	-1.85377	-1.72146	-1.72146	-1.72146	-1.72146	-1.80422	-2.12378	-1.72146	-1.72146	-1.71372	-1.72146	-2.18203	-1.80809	-1.72146	-1.97359	-1.72146	-1.97359	-1.75005	-1.72146	-1.72146	-1.97359	-2.12378	-1.72146	-1.72146	-1.72146	-2.11705	-2.11796	-1.97359	-1.97359	-1.72146
1559995_at	Hs.567769	Sterile alpha motif domain containing 14	SAMD14	-1.95382	-1.96315	-1.96315	-1.96315	-1.3076	-1.95382	-1.94089	-1.96156	-1.95382	-1.95382	-1.94047	-1.96315	-1.96315	-1.95382	-1.95382	-1.14855	-1.95382	-1.95382	-1.95382	-1.96315	-1.46344	-1.96261	-1.97241	-1.94449	-1.92872	-1.95382	-1.95382	-1.95382	-1.95382	-1.95382	-1.96315	-1.9271	-0.864023	-1.95382	-1.95382	-1.95382	-1.95382	-1.73354	-1.25811	-1.96315	-1.95382	-1.95382	-1.95382	-1.96315	-1.76222	-1.96315
219317_at	Hs.438533	polymerase (DNA directed) iota	POLI	-2.04443	-1.75032	-2.13203	-2.50491	-2.34133	-2.10684	-2.22378	-2.35056	-2.48899	-2.62662	-1.14181	-2.27039	-2.13191	-1.6893	-2.304	-1.99468	-1.97432	-1.81043	-2.77951	-2.23468	-1.64819	-1.38562	-3.15248	-1.84675	-1.10304	-2.8949	-1.58656	-2.14712	-2.6484	-2.21847	-1.35478	-1.7274	-1.70056	-2.36474	-1.86	-1.71779	-2.15617	-2.96476	-1.61907	-2.013	-1.91094	-2.80757	-2.75244	-2.07817	-2.9654	-1.97716
1556180_at	Hs.348292	hypothetical protein LOC729678	LOC729678	-1.76029	-1.36839	-1.19159	-3.38766	-1.11665	-2.3053	-1.47356	-2.41643	-2.06068	-1.35303	-2.72077	-2.07419	-2.01164	-1.14266	-0.741025	-1.0591	-1.56109	-1.74079	-1.55485	-1.17346	-1.70219	-1.61139	-2.51611	-2.05281	-1.23249	-1.63573	-1.75879	-2.71997	-1.67955	-1.5063	-3.0977	-1.63367	-2.20662	-1.35964	-0.802196	-1.53838	-1.47885	-2.88717	-0.987845	-1.92315	-2.08072	-1.95613	-1.75714	-1.57425	-1.75733	-2.08072
242277_at	Hs.701344	---	---	-1.20664	-1.13229	-1.67763	-3.08977	-2.67635	-3.12828	-2.74677	-3.14412	-3.79099	-2.8614	-1.65142	-2.81302	-3.03818	-2.93816	-3.97135	-3.74934	-2.36632	-1.70587	-2.18686	-2.48153	-2.5032	-1.58569	-3.29417	-2.90162	-2.94892	-2.35789	-1.54111	-3.36059	-2.18041	-0.957521	-4.42427	-1.97597	-3.78568	-3.03287	-2.39095	-1.60556	-2.44886	-3.85859	-2.57487	-2.354	-2.27891	-4.48569	-3.70997	-2.44915	-2.97088	-1.60406
213451_x_at	Hs.42853	tenascin XA pseudogene /// tenascin XB	TNXA /// TNXB	-1.05256	-1.21309	-2.4841	-2.15443	-2.41437	-1.15039	-3.71824	-0.702373	-1.39572	-1.0151	-2.165	-1.5599	-2.48571	-3.86551	-3.49446	-2.64446	-1.73917	0.320595	-1.94141	-1.77488	-2.72715	-1.61128	-1.98196	-0.750517	-2.87335	-1.64951	-0.954492	-1.43782	-0.952704	-1.18666	-1.2526	-3.12531	-0.663815	-1.65186	-2.83173	-1.14955	-1.74503	0.215295	-3.3881	-0.0696236	-1.43614	-1.3895	-0.832086	-1.21413	-1.35836	-0.372092
210471_s_at	Hs.654519	potassium voltage-gated channel, shaker-related subfamily, beta member 1	KCNAB1	-0.838616	-1.78152	-0.686151	-1.95017	2.02166	-1.44451	0.0939495	0.832964	-0.837654	-2.46335	-1.09229	-0.527963	1.20373	0.909515	3.24705	-2.1651	-1.09588	0.98884	-5.11618	0.568375	1.94087	-1.73637	-4.03616	-0.678081	1.19867	1.68539	-0.959476	-0.570878	-1.22468	-0.188141	-3.66734	-1.66256	-2.70344	1.33142	-4.95747	-0.714094	0.858457	-4.87002	-3.67557	-0.0143759	-2.03116	-1.07394	-2.99549	-1.87144	-3.10866	-2.15864
207232_s_at	Hs.409210	DAZ interacting protein 3, zinc finger	DZIP3	-0.996134	-1.47188	-0.735	-3.44896	-2.0799	-2.13234	-2.13234	-2.6274	-2.32633	-1.69134	-1.8926	-2.24398	-2.13234	-1.29357	-2.31558	-1.61199	-1.34915	-0.963999	-1.99111	-1.62597	-0.97109	-1.29856	-2.79607	-2.13234	-1.01387	-1.88674	-1.61978	-1.86062	-1.47615	-1.47403	-2.79358	-2.13234	-2.15204	-1.61275	-1.06706	-1.44271	-1.53903	-2.20056	-1.53315	-1.46956	-2.08658	-2.24725	-2.29863	-1.64767	-2.48773	-1.42093
229506_at	Hs.592572	---	---	-0.205002	-0.483131	-0.0991865	-2.0786	1.44763	-1.14345	-0.865725	-0.9082	-1.83957	-1.40984	-0.775226	-1.14009	-2.08659	-0.503225	-0.455216	-0.366022	-0.863743	-0.319	-2.27526	-1.24895	1.11294	0.567599	-1.45123	0.192865	-0.407072	-2.14812	-0.311337	-1.75149	-2.37957	0.258018	-0.681357	-1.42179	-1.27057	-1.53402	-0.998114	-0.774035	-0.802863	-1.53402	-0.746702	-1.26339	-2.14812	-0.490508	-2.14115	-0.335883	-2.14812	-2.0279
237444_at	Hs.94499	---	---	-0.176121	0.0701937	-0.928239	-1.10677	-0.160935	-0.368751	-0.959515	-1.0269	-0.00173717	-1.03364	-0.726767	-1.089	-1.33693	-0.855552	-0.599654	-0.266932	-0.723867	-0.506683	-0.674742	-1.89373	-0.576392	-1.4371	0.278362	-0.56401	-0.587823	0.330974	-1.218	-1.73335	-1.67832	0.0578778	-1.81683	-0.494777	-1.8953	-1.24936	-0.778099	-1.50208	-0.506866	-0.384563	-1.29474	-0.355097	-0.24968	-1.36211	-0.942865	-1.22893	-1.63015	-0.923865
207838_x_at	Hs.505806	pre-B-cell leukemia homeobox interacting protein 1	PBXIP1	-0.799652	-0.475015	0.30645	-1.71205	-0.575222	-1.87193	-1.96232	-1.0693	-1.42811	-1.8852	-0.732222	-0.547167	-0.77434	0.386391	0.205789	-0.914187	0.138069	0.21098	-1.83793	-0.867952	-0.508589	-0.374323	-1.5424	0.274022	-1.98294	-1.24904	-1.62526	-1.88779	-1.11118	-1.23243	-2.85607	-1.69152	-3.65649	-1.01225	-1.96232	-1.02593	-0.882425	-1.81535	-2.12423	-0.239717	-0.493346	-0.439588	-1.18862	-0.634506	-1.6439	-1.27852
1556706_at	Hs.625012	---	---	-1.57307	-1.51613	-1.70763	-1.75065	-1.57307	-1.98746	-1.98746	-1.96072	-3.49448	-1.74157	-1.9437	-1.96422	-1.56434	-0.601823	1.14466	-0.845214	-1.50669	-0.448728	-1.98746	-1.38102	-1.56866	-0.986048	-1.75065	-1.98235	-0.892676	-1.56869	-2.31597	-2.44106	-1.73471	-1.81688	-1.75065	-1.14736	-1.75065	-1.66798	-1.35201	-2.46931	-1.91389	-2.43012	-1.40981	-1.45413	-1.57307	-1.90596	-1.70072	-2.96546	-1.98746	-1.58052
203226_s_at	Hs.632708	tetraspanin 31	TSPAN31	-0.36798	0.110124	0.031597	-1.94234	-1.16512	-2.14229	0.158767	-1.80376	-1.59497	-1.21401	-0.678147	-1.29961	-0.203978	1.29672	0.0715979	0.023714	-0.68444	-0.672479	-0.535881	0.264461	-1.01764	0.0402534	-1.35316	-1.28392	-0.116329	-0.867743	-0.351536	-1.33619	-0.497383	-0.112892	-2.44296	-0.457259	-1.86	-0.706555	-0.0460097	-0.111633	-0.44605	-1.71772	-0.116567	-0.784192	0.0677811	-1.40217	-1.28821	-1.12045	-1.31057	-0.581702
218792_s_at	Hs.614517	B-box and SPRY domain containing	BSPRY	-1.00194	-0.737967	-0.780107	-2.32958	-0.623117	-1.06619	-1.22722	-1.67635	-1.51179	-0.00141235	-1.2789	-1.39319	-1.06619	-0.753701	-0.673734	-1.06473	-0.265937	-0.67893	-0.521908	-0.781533	-1.03153	-0.796984	-1.2625	-1.32838	-0.618065	-1.09958	-1.06619	-2.01482	-1.37005	-2.86692	-0.840876	-1.16955	-1.06619	-0.479696	0.157268	-1.1342	-0.876711	-1.34065	-0.867198	-1.0357	-0.644107	-1.18149	-1.06619	-1.27977	-0.807705	-0.491367
204388_s_at	Hs.183109	monoamine oxidase A	MAOA	1.02779	0.962816	1.17094	-1.77895	1.10768	-0.412175	0.431707	-0.121254	-3.44625	-0.014607	0.305837	-0.745861	-0.369161	0.793004	1.42543	1.13661	0.39828	-0.342163	-0.615382	0.573243	0.680283	0.730134	-0.772382	0.138751	0.822403	-0.998442	0.0220335	-2.63307	-1.85978	1.16392	-0.881756	0.847967	-1.49357	1.09677	0.735504	0.678637	0.538473	-0.91294	0.462584	-0.02996	-1.03256	0.41871	0.358515	-0.54448	-0.84603	0.659522
218523_at	Hs.527748	phospholysine phosphohistidine inorganic pyrophosphate phosphatase	LHPP	0.377799	0.798179	0.686075	-2.30399	-0.661851	-0.473549	0.51123	-0.678802	-1.22315	0.15327	-0.134647	-0.499274	-0.299491	-0.168548	0.496121	1.50495	1.33626	0.72557	-0.518889	0.286763	0.0352634	-0.179868	-1.07056	-0.33242	0.178574	-0.150533	-0.353662	-2.11639	-2.14602	0.131627	-0.712821	0.00961885	0.0428295	0.69194	0.335396	-0.163945	-0.0382849	0.85324	-0.156991	-0.156991	-0.0905342	1.56236	0.0281848	0.200613	-0.0704589	0.310402
219222_at	---	ribokinase	RBKS	-0.29779	-0.0237711	-0.0457691	-1.51818	-0.949697	-1.26359	-0.218521	-1.66215	-1.61001	-0.170582	-1.04691	-0.85568	-0.932496	0.149927	-0.221392	0.695712	0.103199	-0.174765	-0.226769	0.243968	-0.693625	-0.140704	-0.277169	-0.583196	0.524304	-1.12637	-0.568567	-1.99477	-1.28791	-0.0622561	-1.72944	-0.550071	-1.08204	-0.294953	-0.463503	-0.441161	-0.440447	-1.34737	-0.122031	-0.631779	-0.50309	-0.435032	-0.948343	-0.486357	-1.28489	0.160528
220282_at	Hs.231850	resistance to inhibitors of cholinesterase 3 homolog (C. elegans)	RIC3	0.00124962	-0.265496	0.51859	-2.2291	-1.35982	-2.1709	-1.48338	-2.0686	-2.21355	-2.02882	-2.00897	-1.73481	-0.835371	0.449315	-1.20782	-0.0745474	-1.42763	-1.44839	-2.0349	-0.802531	-1.43187	0.230763	-2.2396	-2.01217	-0.701071	-1.23747	-0.374475	-2.0095	-2.03433	-0.497683	-0.784324	-1.22395	-2.03433	-1.79637	-1.83685	-1.28087	-2.0686	-1.90865	-1.63688	-1.75647	-2.0686	-2.03433	-1.9894	-1.01772	-2.02837	-1.255
225395_s_at	Hs.350364	family with sequence similarity 120A opposite strand	FAM120AOS	-1.10645	-0.982475	-0.902939	-2.25087	-1.04209	-1.55566	-0.877347	-1.82373	-2.11568	-0.877628	-1.21236	-1.63253	-0.99173	-0.598113	-0.681193	-0.622468	-1.08884	-0.979332	-0.962668	-0.989001	-1.10139	-1.22337	-1.37131	-1.34652	-0.908134	-1.32976	-1.16425	-2.0333	-1.09795	-0.945988	-1.72029	-0.727013	-1.54985	-0.954149	-1.15721	-1.039	-1.07726	-1.79947	-0.62042	-1.11273	-1.56508	-1.28027	-1.20599	-1.29119	-1.69293	-0.989072
229397_s_at	Hs.509447	Glucocorticoid receptor DNA binding factor 1	GRLF1	-0.986424	-0.812588	-0.41796	-1.1361	0.0676078	-0.343269	-0.499381	-0.814481	-1.38525	-0.246038	-1.05075	-1.48091	-1.02426	-1.0885	-0.714623	-0.527667	-0.472337	-0.865581	-1.45059	-1.45532	-0.672573	-1.5126	0.00383128	-1.0049	-1.95542	-0.816781	-0.754788	-2.29389	-1.64498	-0.460775	-1.05075	-1.68258	-0.711371	-1.05075	-1.97282	-1.50706	-0.716823	0.12154	-1.50337	-0.98339	-1.05075	-1.2002	-0.640571	-0.374135	-1.05075	-1.00724
242223_at	Hs.687688	---	---	-1.98202	-2.06832	-2.09681	-1.92164	-2.09681	-2.09681	-1.87087	-1.91251	-2.09681	-2.09681	-0.455902	-2.14246	-2.06946	-2.09681	-2.09681	-2.09681	-2.09681	-2.01247	-2.09681	-2.09681	-2.17484	-1.85433	-2.09681	-2.09681	-2.09681	-2.09681	-2.09681	-0.178821	-2.0677	-2.09681	0.360173	-2.18241	-0.898413	0.638776	-1.31836	-2.09681	-2.03887	-1.35273	-2.09681	-1.67013	-1.67021	-1.76261	-1.97089	-2.09681	-1.32968	-2.06886
228958_at	Hs.660076	zinc finger protein 19	ZNF19	-1.36508	-1.01542	-0.68838	-1.75122	-1.21059	-1.51218	-1.37698	-2.65736	-2.84982	-1.24222	-1.54515	-1.97481	-1.21268	-0.792098	-1.33159	-0.681729	-1.05202	-1.24776	-1.70314	-1.03418	-0.991921	-1.66418	-1.55001	-1.37376	-0.661924	-1.38648	-1.55386	-3.04796	-1.88552	-1.11231	-2.0732	-0.831404	-1.24776	-1.22168	-1.24776	-1.24776	-1.55876	-1.21979	-1.43355	-1.37275	-1.26173	-1.56861	-1.19041	-1.32067	-1.24776	-1.24776
230419_at	Hs.714093	hypothetical gene supported by AK094963 /// hypothetical protein LOC727973	FLJ37644 /// LOC727973	-1.62974	-2.71121	-1.94222	-2.73902	-2.09968	-2.09968	-2.06857	-0.806919	-2.87172	-2.09968	-1.68345	-2.85918	-2.87172	-0.680642	-2.44592	-1.54163	-2.14126	-1.77826	-2.87172	-1.99137	-0.98439	-2.7016	-2.87172	-0.120185	-1.01866	-2.07884	-1.73674	-2.87172	-2.87172	-1.86643	-2.0908	-1.58818	-2.85651	-2.43655	-1.85393	-1.85393	-2.01097	-0.244144	-1.01047	-2.08886	-2.62552	-2.09968	-2.87172	-2.87172	-2.68809	-1.85795
208272_at	Hs.531752	RAN binding protein 3	RANBP3	-1.93716	-1.93716	-1.93716	-1.93716	-1.93716	-1.93716	-1.93716	-1.93431	-1.93716	-1.93716	-1.93716	-1.93716	-1.93716	-1.93716	-1.93716	-1.93716	-1.93716	-1.93716	-1.80764	-1.93716	-1.93716	-1.93716	-1.93716	-1.57664	-1.89058	-1.93716	-1.93716	-1.93716	-1.93513	-1.93716	-1.80743	-1.93716	-1.45262	-1.93716	-0.240921	-1.92397	-1.93716	-1.92977	-1.33462	-1.93716	-1.79538	-1.93716	-1.91645	-1.93716	-1.0202	-1.84902
209376_x_at	Hs.715491	splicing factor, arginine/serine-rich 2, interacting protein	SFRS2IP	-0.727448	-0.716665	0.163381	0.472338	0.296448	0.584504	-0.00234615	-0.403212	0.83443	0.382456	-0.423332	-0.195809	-0.193219	-0.253497	-0.0932735	-0.387663	-0.448421	-0.51515	-0.990958	-0.607354	0.180127	-0.495648	-1.36757	0.0719959	-1.43433	-0.840541	-0.404319	-0.22453	0.256111	-0.478946	-0.14773	-1.68845	0.234191	-0.649054	-0.865107	-0.476122	-0.64953	-0.0396001	-0.848993	-0.275241	-0.293616	-0.540928	0.674842	-0.00258276	0.577011	-0.624196
222054_at	---	peptidylprolyl isomerase E pseudogene	LOC728448	-1.76553	-1.92892	-2.33955	-3.41797	-2.50835	-2.48175	-2.09391	-1.92892	-2.18277	-2.01545	-1.57852	-2.12777	-1.92892	-2.50835	-2.50835	-2.49826	-1.95756	-1.28739	-1.92892	-2.32328	-2.50835	-1.77509	-2.50835	-2.49033	-2.12224	-2.39387	-1.31507	-1.92892	-2.50835	-2.6693	-1.57141	-2.05325	-1.98833	-1.92892	-1.92892	-1.92892	-2.4292	-1.92892	-2.50835	-1.92538	-2.50835	-2.00897	-2.50835	-2.87969	-1.92892	-2.50835
222953_at	Hs.272385	G protein-coupled receptor 83	GPR83	-3.8009	-2.71132	-1.26165	-2.29485	-2.29485	-3.04281	-3.59547	-2.0058	-3.62774	-2.73236	-1.11694	-2.57954	-3.03148	-2.65405	-2.70576	-3.18419	0.00842551	-0.794096	-3.75059	-1.26165	-0.610624	-1.98354	-3.46614	-3.98041	-0.737526	-3.8136	-2.14801	-3.81271	-3.09462	-2.908	-3.04281	-3.04281	-2.29485	-1.07379	-2.29485	-1.46382	-2.60164	-2.29485	-2.65931	-1.55513	-1.90168	-3.68624	-3.04281	-2.15116	-2.29485	-1.88557
209368_at	Hs.212088	epoxide hydrolase 2, cytoplasmic	EPHX2	0.463394	0.327795	0.710074	-3.37252	0.326733	-1.37203	0.314993	-0.905078	-1.00912	0.263023	-0.0242775	-0.658173	-0.593818	0.305236	-0.246379	0.771905	0.51855	0.449237	0.205653	0.855551	0.855465	0.943957	-0.952332	-0.941293	0.319211	-0.505369	0.160179	-2.553	-0.118865	0.601277	-1.00833	-0.0813887	-2.34917	0.561447	0.0233525	0.39555	-0.186102	-0.881269	-0.00574572	-0.0930157	0.384829	-0.151469	-0.271073	-0.151072	-0.51988	0.149894
212743_at	Hs.48297	ring finger and CHY zinc finger domain containing 1	RCHY1	0.0579095	0.62754	0.435001	-1.16384	-1.09446	-1.0059	0.873876	-1.09446	-1.75344	-1.16384	-0.215917	-0.539416	-0.10798	1.70674	0.151384	-0.0618002	-0.116939	0.21005	0.0537258	0.51966	-1.08166	0.550696	-1.09446	-1.16384	1.83848	-0.506411	-1.14548	-1.16384	-0.605384	0.484375	-1.16384	-0.200583	-1.40539	-1.16384	-0.67264	0.117421	0.295453	-1.24265	0.962258	-0.229402	0.0867295	-1.54587	-1.16384	-1.05731	-1.16384	-0.318256
35846_at	Hs.724	thyroid hormone receptor, alpha (erythroblastic leukemia viral (v-erb-a) oncogene homolog, avian)	THRA	-0.882394	-0.610612	-0.915829	-2.51275	-0.715329	-1.27171	-1.42667	-1.27274	-1.60874	-1.37376	-0.731181	-1.40976	-1.11791	-0.863243	-0.966416	-0.354698	-0.239793	0.0402747	-0.94042	-0.233205	-0.947999	-1.11589	-1.90227	-0.854249	-1.09426	-0.910585	-1.58881	-2.30139	-1.41677	-0.687808	-1.65201	-0.74432	-1.23133	-1.25918	-1.49445	-1.45601	-0.935703	-0.490356	-1.34335	-1.38718	-0.99365	-0.00665507	-1.12556	-0.907772	-0.891826	-1.0064
214057_at	Hs.719112	Myeloid cell leukemia sequence 1 (BCL2-related)	MCL1	-1.78696	-1.63933	-1.36112	-1.65216	-1.11925	-1.03711	-1.41696	-1.67691	-0.919358	-0.812411	-1.35819	-2.28097	-0.864344	-1.95097	-1.37319	-1.29849	-1.76197	-1.58062	-1.35089	-2.27784	-1.91627	-1.85664	-0.369034	-1.12382	-1.50725	-1.20934	-1.43764	-1.07983	-1.27287	-1.66427	-1.03874	-1.46241	-0.986458	-1.31774	-1.80365	-1.65297	-1.60533	-0.676276	-1.92733	-1.40029	-0.631087	-1.70091	-1.52294	-1.14415	-1.63065	-0.989143
203751_x_at	Hs.2780	jun D proto-oncogene	JUND	-0.848905	-0.577351	-0.276191	-1.78272	-0.974963	-1.50766	-0.75136	-1.92878	-0.945509	-0.707852	-0.911315	-0.668302	0.356758	-0.822515	-0.956313	-0.533809	-0.668302	-0.487611	-0.546337	-0.707852	-1.42035	-1.34186	-0.707852	0.331393	-1.5185	-0.379318	-0.707852	-1.13562	-0.14322	-1.01542	-0.707852	-0.89789	-1.11096	-1.31137	-1.44313	0.0928097	-0.736063	0.243111	-1.12508	-0.707852	-0.737544	0.526135	-0.668302	-0.642817	-1.11096	-0.364614
242848_x_at	Hs.657117	---	---	-1.91018	-1.89394	-1.91018	-1.91018	-1.87956	-1.88945	-1.9001	-1.91018	-1.91018	-1.81182	-1.84078	-1.91861	-1.80732	-1.9179	-1.91018	-1.91018	-1.91018	-1.91018	-1.90052	-1.91018	-1.91018	-1.91018	-1.91018	-1.91018	-1.94089	-1.91861	-1.91861	-1.91018	-1.91018	-1.91018	-1.90468	-1.47898	-0.74568	-1.91018	-1.82949	-1.91018	-1.91018	-1.91018	-1.91018	-1.9178	-1.7413	-1.91018	-1.91018	-1.91018	-1.09449	-1.91018
220168_at	Hs.407771	cancer susceptibility candidate 1	CASC1	-0.585486	-0.334051	0.65242	-2.11972	1.3222	-1.05076	-0.0769971	-1.46322	-2.11972	-1.05076	-0.409708	-2.01993	-1.77697	0.502268	0.709137	0.19495	0.438677	0.34428	-2.11972	0.491181	0.492181	0.546967	-1.39317	-0.335596	1.64096	-2.29493	-0.00220969	-2.27289	-2.86266	-1.05076	-1.6197	-1.74525	-1.88388	0.183987	0.134791	0.314508	0.527898	-0.0833591	1.52971	-0.139849	-1.22203	-1.86424	-1.05076	-0.56349	-1.83631	-0.651563
227043_at	Hs.631636	coiled-coil domain-containing-like	hCG_29977	0.752813	0.718392	0.102851	-3.23549	-0.0112897	-1.07742	-0.0688637	-0.716775	-1.26031	0.257565	-0.0469808	-0.542317	-0.363317	0.38884	0.177434	1.0748	0.0540608	0.349578	0.565031	0.378817	0.0899402	0.163581	-0.299834	-0.157371	0.174634	-0.344826	-0.178567	-1.74101	0.231345	0.855653	-0.167338	0.857735	-0.276673	0.369457	0.224405	0.228008	-0.067345	0.259665	0.454137	-0.178567	-0.178567	0.751987	-0.118586	-0.431426	-0.178567	0.272427
209843_s_at	Hs.376984	SRY (sex determining region Y)-box 10	SOX10	-1.91401	-1.91401	-1.91401	-1.91401	-1.91401	-1.70805	-1.91401	-1.91401	-1.91401	-1.91401	-1.91401	-1.91401	-1.91401	-1.91401	-1.91401	-1.91401	-1.91401	-1.91401	-1.91401	-1.91401	-1.91401	-1.91401	-1.91401	-1.91401	-1.91401	-1.91401	-1.91401	-1.91401	-1.91401	-1.91401	-1.91401	-1.91401	-1.91401	-1.91401	-1.7813	-1.91401	-1.91401	-1.91401	-1.91401	-1.91401	-1.91401	-1.91401	-1.91401	-1.91401	-1.91401	-1.91401
215933_s_at	Hs.118651	hematopoietically expressed homeobox	HHEX	-0.894321	-0.978377	0.428809	-2.00734	-0.482924	-1.46183	-1.00172	-1.6263	-2.14953	-1.15884	-1.40611	-1.27775	-1.08656	-0.0629945	0.129718	-0.722349	-0.797944	-0.115876	-1.41888	-0.177906	-0.116238	-0.0282835	-2.6182	-1.73109	-0.565114	-1.17007	-0.42854	-1.9192	-1.38277	-0.736634	-2.74413	-1.21847	-2.98901	-0.268181	-1.07282	-1.2996	-1.10143	-2.69475	-0.357147	-0.24591	-0.308672	-1.29544	-1.45835	-0.748386	-1.54524	-0.678443
233527_at	Hs.675422	---	---	-1.30929	-0.548175	-0.44359	-3.13573	0.311716	-3.30698	-2.40179	-1.89082	-3.88345	-0.205103	-0.186309	-3.15744	-3.34804	-0.166706	0.0603273	0.0982743	-1.17319	-0.333792	-2.36081	-1.63832	-0.0538883	-1.67663	-3.74037	-1.59988	0.670019	-3.88345	-0.818951	-3.83299	-3.60719	-3.25172	-0.0969638	0.314447	0.308442	-0.0110348	-1.15607	-0.95225	-2.84917	-0.127257	-0.637458	-1.20659	-1.67157	-2.01495	-2.16115	-3.17232	-2.62037	-0.832537
231804_at	Hs.591686	relaxin/insulin-like family peptide receptor 1	RXFP1	-1.16358	-1.47273	-1.02891	-1.4649	-1.48671	-1.4649	-1.09051	-1.48671	-1.40794	-1.4649	-1.43567	-1.46777	-1.47273	-1.47273	-1.48671	-1.4649	-1.4466	-1.4649	-1.46946	-1.47273	-1.4649	-1.4649	-1.4649	-1.45507	-0.670155	-1.48671	-1.32921	-1.47218	-1.4649	-1.20058	-1.47273	-1.26887	-1.4649	-1.27026	-1.4649	-1.09172	-1.47273	-1.4649	-1.47206	-1.48671	-1.4649	-1.56356	-1.48671	-1.65604	-1.41376	-1.47273
215938_s_at	Hs.170479	phospholipase A2, group VI (cytosolic, calcium-independent)	PLA2G6	-1.69504	-1.75262	-1.90638	-2.03646	-1.98378	-2.03646	-1.67184	-2.02657	-1.93225	-1.90638	-1.04353	-1.90638	-1.77567	-1.62228	-1.90638	-1.57346	-1.1382	-1.34965	-1.85548	-1.90638	-1.90638	-2.03646	-1.90638	-1.90638	-1.61345	-1.90638	-1.2823	-2.35293	-1.90638	-2.20857	-0.243275	-1.90638	-1.90638	-1.90638	-1.90638	-1.90638	-1.90638	-1.44883	-1.02521	-1.90638	-1.77545	-1.4329	-2.03646	-1.90638	-2.01397	-1.53338
204691_x_at	Hs.170479	phospholipase A2, group VI (cytosolic, calcium-independent)	PLA2G6	-1.82148	-1.82148	-1.60124	-1.92886	-2.33353	-1.92886	-1.75825	-1.82148	-1.92886	-1.82148	-1.82148	-2.15233	-1.71519	-1.82148	-1.3639	-1.76795	-1.59217	-1.38997	-1.82148	-1.82148	-2.16359	-1.87629	-1.83848	-1.82148	-2.20199	-1.82148	-1.73326	-1.92886	-1.78006	-2.14527	-1.23054	-1.78847	-0.655786	-1.82148	-1.82148	-1.82148	-2.01078	-1.82148	-1.45848	-1.82148	-1.82148	-1.37932	-1.92886	-1.82148	-1.92886	-1.20815
205882_x_at	Hs.501012	adducin 3 (gamma)	ADD3	-0.842536	-1.10947	-0.88678	-2.46104	-2.33042	-1.71751	-0.948155	-2.10695	-1.10184	-1.92751	-1.04759	-1.47007	-2.29484	-0.39114	-3.01401	-1.69149	-0.622673	-0.730206	-1.85007	-1.16174	-2.09951	-1.10148	-1.83808	-1.70224	-1.0995	-1.73048	-0.916778	-1.14534	-1.46965	-1.38022	-2.489	-1.4639	-2.05978	-1.49969	-1.74613	-0.987002	-1.70349	-1.59272	-1.2295	-1.94134	-1.50118	-1.33142	-1.30404	-1.08241	-1.94853	-1.21015
204719_at	Hs.58351	ATP-binding cassette, sub-family A (ABC1), member 8	ABCA8	-1.38782	-2.21969	-0.31717	-3.21562	0.13818	-1.35164	-3.15993	-2.08984	-1.59472	-2.53239	-0.600524	-2.75974	-1.99592	1.13735	1.20184	-2.13649	-2.71312	-1.1422	-4.71248	-0.355895	-1.37469	-1.45083	-3.91748	-1.25469	-1.09392	-3.76722	-2.38312	-2.01329	-3.38692	-0.48908	-2.9919	-2.14288	-3.55669	-0.919983	-2.38128	-1.59237	-0.524116	-1.45224	-1.33412	-1.37081	-1.1634	-0.50359	-3.38974	-1.48179	-2.83152	-2.26635
241114_s_at	Hs.600066	---	---	0.729147	-0.265792	1.2083	-1.17804	0.70592	-2.28803	0.439922	-0.874748	-1.45839	0.676904	0	-0.528984	-0.504306	0.498216	0.897152	1.09477	0.279517	0.3615	0	1.50102	0.116852	0	-0.470051	0.740367	0	-0.486125	0	-3.23388	-0.540676	0.374826	-0.33495	0.538366	0	1.16929	-2.06632	0.178479	0.154497	-2.29022	0.629739	0.235993	0	0.433554	0.797375	0.633602	-1.08108	0.752846
213494_s_at	Hs.388927	YY1 transcription factor	YY1	-1.28941	-0.505935	-0.0225792	-1.43842	-0.366269	-1.38302	-1.05424	-2.01142	-1.10653	-0.0640454	-0.231201	-1.43993	-1.26769	-0.913182	-0.897859	-1.00864	-0.149572	-0.672214	-0.770814	-1.1229	-1.33746	-1.10487	-0.97066	-0.268861	-1.17809	-1.2297	-0.573547	-1.7072	-0.790339	-0.844123	-1.18819	-1.73538	-0.908575	-1.16926	-1.4915	-0.752577	-0.863844	-1.22056	-1.33751	-0.788022	-0.771035	-2.51449	-0.684644	-0.406176	-0.957562	-0.975683
229862_x_at	Hs.515662	zinc finger and BTB domain containing 45	ZBTB45	-0.827113	-0.809674	-1.47608	-1.17077	-0.845036	-1.29536	-1.29905	-1.77965	-0.385849	-0.473119	-2.31608	-1.438	-0.881822	-1.27156	-1.36685	-0.858756	-0.53561	-0.165457	-0.1397	-0.912468	-1.1132	-1.3696	-1.15723	-0.897025	-1.43757	0.00677451	-1.76706	-1.93504	0.33108	-1.24269	-2.11882	-0.905789	-1.36847	-1.23864	-2.13144	-1.69474	-1.12365	-1.25141	-1.71679	-0.926825	-0.586538	-0.238687	-1.69367	-1.05035	-0.873436	-0.439595
216036_x_at	Hs.469154	WD and tetratricopeptide repeats 1	WDTC1	-1.46641	-1.21205	-1.38016	-1.98828	-1.30914	-1.38016	-1.23734	-1.50147	-1.15623	-1.032	-1.64486	-2.25991	-0.694155	-1.38016	-0.929374	-1.22482	-1.33893	-1.38016	-1.2926	-0.841571	-1.4455	-1.38016	-1.0696	-0.710076	-1.06695	-0.672312	-1.49855	-2.60359	-0.49053	-1.38016	-1.05259	-1.33992	-0.571509	-1.83103	-1.90333	-1.00592	-1.38016	-1.25704	-1.60531	-1.61306	-0.430218	-0.434179	-1.38016	-0.810799	-0.913455	-1.06211
217391_x_at	---	---	---	-2.11983	-1.89205	-1.89205	-1.89205	-1.825	-1.93536	-1.90387	-2.28058	-1.89205	-1.59062	-1.94087	-2.46546	-1.89205	-1.42506	-1.73879	-1.89205	-1.89205	-1.89205	-1.75694	-1.89205	-1.81754	-1.89205	-1.67528	-1.89205	-1.73158	-1.89205	-1.92777	-1.89205	-1.94118	-2.25901	-1.88471	-1.86972	-1.89205	-2.27449	-1.8848	-1.89205	-1.89205	-1.89205	-1.89205	-1.89205	-1.73287	-1.89205	-1.89205	-1.91086	-1.63338	-1.89205
206896_s_at	Hs.515544	guanine nucleotide binding protein (G protein), gamma 7	GNG7	-0.991093	-0.999961	-1.06695	-1.98011	-0.637964	-0.418218	-1.07365	-1.13693	-0.346428	-0.73671	-2.07514	-0.975847	-0.78882	-1.48243	-0.31978	-0.737398	-1.29038	-1.10026	-1.4955	-1.10768	-0.62751	-0.751942	-0.483787	-2.00012	-1.2357	-1.30354	-1.55376	-0.602432	0.187173	-1.35931	-1.90156	-1.54021	-2.54778	-0.87633	-0.193875	-0.0904188	-0.631809	-1.38581	-1.02749	-1.00776	0.429372	-0.581505	-1.38725	-0.711023	-1.27625	-1.23652
204139_x_at	Hs.399810	myeloid zinc finger 1	MZF1	-0.739646	-0.798428	-0.710222	-2.22851	-0.467674	-1.48877	-1.09519	-0.789987	-0.983948	-0.91824	-1.06383	-1.2479	-0.48913	-0.868943	-0.652391	-0.178467	-0.196527	-0.173254	-0.938126	-1.02681	-0.927482	-0.322365	-1.21074	-0.749355	-1.33226	-0.56886	-0.86541	-1.33383	-1.08029	-1.17524	-0.580518	-0.941804	-0.74725	-0.678488	-1.31281	-1.39933	-1.18156	-0.738828	-1.39923	-0.849394	-0.848357	-0.185856	-0.278085	-1.15975	-0.999329	-0.353939
228798_x_at	Hs.23650	MYC-associated zinc finger protein (purine-binding transcription factor)	MAZ	-2.71174	-1.80431	-1.88898	-1.88931	-1.88931	-1.90796	-1.92185	-1.88607	-1.48984	-1.88931	-1.88931	-1.90796	-1.88931	-1.17843	-1.61397	-1.88931	-1.88931	-1.88931	-1.7621	-1.88931	-1.88931	-1.88931	-1.88931	-1.88931	-1.88931	-1.90796	-1.53955	-1.88931	-1.56512	-1.88931	-1.8878	-1.88931	-1.42663	-1.88931	-1.01761	-1.88931	-1.88931	-1.90796	-1.88931	-1.88931	-1.41435	-1.88931	-1.43401	-1.88931	-1.88931	-2.16915
216246_at	---	---	---	-2.0198	-1.95941	-1.5773	-1.95399	-2.12067	-1.95399	-1.56379	-1.46393	-1.89586	-1.53485	-1.31213	-2.81736	-1.79201	-1.52771	-1.9415	-1.91248	-1.71121	-2.04565	-1.893	-2.00944	-1.99043	-2.29581	-1.2569	-1.95399	-1.95399	-2.13614	-1.95399	-1.95399	-1.95399	-1.78981	-1.55239	-1.95399	-1.79104	-1.95399	-1.95399	-2.01094	-2.05396	-1.91206	-1.95399	-1.94568	-1.95399	-2.08852	-1.83348	-1.95399	-1.7703	-2.15178
203671_at	Hs.444319	thiopurine S-methyltransferase	TPMT	0.548666	0.538949	0.889698	-1.72913	0.703082	0.108144	0.408521	-0.381405	-1.09558	-0.516531	1.10185	-0.458472	-0.116749	0.252297	0.470551	1.18328	0.809639	0.725146	-0.862649	0.476847	0.774396	0.691617	-0.622148	0.540952	1.32351	-0.372742	0.0629097	-0.927815	-1.31404	0.228615	-0.422948	0.386953	-0.981894	0.607386	-0.535628	0.355115	0.531963	0.748195	0.874412	-0.367121	0.217212	0.869096	-0.0685668	0.0466516	-0.815894	-0.463215
217337_at	---	---	---	-1.89093	-1.48656	-1.97136	-2.07964	-1.9733	-1.9733	-1.78989	-2.2311	-2.06894	-1.82435	-1.82435	-1.4696	-1.5969	-1.11935	-1.18971	-1.65551	-1.81831	-1.82435	-1.44945	-1.89056	-1.32205	-1.89411	-1.82435	-1.45525	-1.82435	-1.95842	-1.82435	-2.23436	-1.9733	-1.57737	-1.89411	-1.29459	-2.07964	-1.89411	-0.691775	-1.82435	-2.11349	-2.07302	-1.85495	-2.07964	-1.95321	-2.07964	-1.83401	-1.89411	-1.89411	-1.77815
233924_s_at	Hs.655657	exocyst complex component 6	EXOC6	-0.219605	0.0525157	0.868976	-2.31185	-0.927023	-1.72941	-0.415394	-2.15668	-2.63246	-0.724181	-1.1176	-0.529982	-0.7368	0.817444	-0.917297	-1.15938	-1.03779	-0.266783	0.0868222	0.0337662	-0.421591	0.0364215	-1.39983	-2.11353	0.612863	-0.690833	-0.726625	-2.59057	-0.700442	-0.0721689	-4.101	-0.807131	-4.79274	-1.05459	0.0464103	-0.391032	-0.980777	-4.56811	0.054425	-0.504883	-0.334877	-2.35484	-1.17251	-0.720399	-1.7142	-0.261758
237438_at	Hs.636189	---	---	-1.88446	-1.88446	-1.83206	-1.88446	-1.88446	-1.874	-1.88446	-2.12807	-1.78272	-1.88446	-1.88446	-1.88446	-1.88446	-1.88446	-1.88446	-1.88446	-1.88446	-1.88446	-1.19609	-1.88446	-1.88446	-1.88446	-1.88446	-1.95167	-1.62418	-1.88446	-1.83478	-1.88446	-1.81536	-1.88446	-1.48276	-1.88446	-0.614439	-1.90248	-1.88446	-1.88446	-1.90989	-1.46672	-1.88446	-1.88446	-1.28523	-1.88446	-1.69839	-1.9352	-1.72152	-1.88446
203682_s_at	Hs.449599	isovaleryl Coenzyme A dehydrogenase	IVD	-0.444065	-0.512616	-0.139554	-2.93222	-0.552239	-2.67542	-0.716082	-2.39853	-2.91703	0.196588	-0.521157	-1.10873	-0.925594	-0.578056	-0.120237	-0.329834	-0.603079	-0.545236	-0.808389	-0.9296	0.503811	-0.138956	-1.57885	-0.725562	-1.06705	-1.26901	-0.67039	-3.14748	-0.84459	-0.551663	-1.39215	-0.732966	-1.83765	-0.673034	-0.244723	-0.420765	-1.26864	-1.25083	-1.54173	-0.903743	-0.615641	-0.868437	-0.731707	-1.14701	-1.86332	-0.553197
230092_at	Hs.432503	UBX domain protein 10	UBXN10	-0.462465	-0.684839	-0.216472	-0.784507	0.231563	-1.28827	-0.963455	-2.20985	-1.2179	-0.775825	-1.05801	-1.20357	-2.26074	-0.417959	0.230452	-0.456862	-0.391828	-0.488474	-0.769663	0.00823321	-1.70507	-0.971395	-1.14826	-0.767292	-0.541557	-1.41394	-0.921236	-3.1774	-2.08152	-0.519184	-0.956942	-0.967991	-1.94526	-1.07904	-0.86131	-0.961451	-0.722203	-0.921899	-0.265197	-1.099	-0.449602	-0.631409	-1.70483	-1.19827	-0.594298	-1.08935
1559266_s_at	Hs.350848	chromosome 10 open reading frame 140	C10orf140	-0.964202	-0.439177	0.395673	-0.979787	1.48558	-0.534476	-0.0790949	-0.712927	-2.83701	-0.31672	-0.360853	-1.11381	-1.13371	-0.398706	0.592065	1.18131	0.455626	0.185158	-0.239648	1.21784	0.578697	0.354782	-1.96176	-1.50023	0.504294	-1.25002	-0.034275	-1.82806	-1.04263	-0.575171	-0.736212	-0.456352	-1.51898	0.189781	-0.755448	-0.662043	-0.344455	-0.818971	0.046474	-0.542504	-0.544408	1.15222	-0.0790949	0.23027	-0.778441	0.146329
243270_at	---	hypothetical protein LOC259308	C9orf144B	-1.84787	-1.84787	-1.84787	-1.84787	-1.85137	-1.84787	-1.8047	-1.85137	-1.84787	-1.37153	-1.84787	-1.84787	-1.76413	-1.84787	-1.84787	-1.84787	-1.84787	-1.84787	-1.61711	-1.84787	-1.85523	-1.84787	-1.84787	-1.79742	-1.84787	-1.84787	-1.85137	-1.84787	-1.84787	-1.84787	-1.84787	-0.984748	-1.81585	-1.84787	-1.84787	-1.84787	-1.84787	-1.84787	-1.84787	-1.84787	-1.84787	-1.66147	-1.37696	-1.84787	-1.6771	-1.84787
226644_at	Hs.593430	mindbomb homolog 2 (Drosophila)	MIB2	-1.67055	-1.09995	-0.665522	-2.26941	-0.578571	-2.08352	-1.44514	-1.75568	-3.34858	-1.70151	-2.35743	-1.72919	-2.06384	-0.58446	-1.06012	-0.22246	-1.36969	-0.715417	-2.2378	-1.20652	-0.842601	-1.3048	-2.69961	-2.13865	-1.40335	-2.32014	-1.63614	-3.5466	-3.27828	-1.28842	-2.95129	-1.43229	-0.899382	-1.93909	-3.15111	-1.65378	-1.68556	-2.18362	-1.41151	-0.919182	-1.93826	-1.33739	-1.19544	-2.3055	-2.24675	-0.823886
244366_at	Hs.633391	---	---	-1.9748	-1.87778	-1.9748	-1.87778	-1.87778	-1.87778	-1.87778	-1.97432	-1.58642	-1.59693	-1.87778	-1.9748	-1.74437	-1.87778	-1.80276	-1.84743	-1.87778	-1.87778	-1.87778	-1.87778	-2.40854	-1.87778	-1.8169	-1.87778	-1.85502	-1.87778	-1.87778	-1.87778	-2.47563	-1.8747	-1.87778	-1.87778	-1.56975	-1.87778	-1.57315	-1.70896	-1.87778	-1.87778	-1.86742	-1.87778	-1.87778	-1.87778	-1.8102	-2.26473	-1.72659	-1.87778
227827_at	Hs.481342	---	---	-1.69522	-3.52912	-1.33965	-2.5472	-1.83371	-2.40778	-2.85548	-2.84496	-3.98585	-1.35114	-0.788515	-2.55232	-3.82447	-4.05008	-2.30321	-2.35599	-1.94572	-0.477557	-3.13428	-2.12295	-0.537491	-1.02943	-3.76399	-0.740364	-2.01516	-4.07785	-0.693584	-3.3817	-4.55704	-0.0883922	-1.58972	-2.17357	-1.23223	-2.01676	-3.97904	-0.897221	-2.68125	0.199764	-3.03145	-0.863559	-3.70688	-1.14808	-1.9282	-3.37502	-2.18144	-0.967478
229720_at	Hs.377484	BCL2-associated athanogene	BAG1	-1.10464	-1.69635	-1.17297	-1.43653	-0.473422	-1.23927	-1.11184	-2.60826	-0.582474	0.766606	-1.58688	0.202339	-0.426483	-1.35355	-0.271722	-0.659688	-0.150862	-0.48062	0.610294	-0.692004	-0.497401	-1.29376	-1.14665	-0.41814	-0.743192	-0.372116	-0.241134	-0.486939	-0.10025	-1.73372	0.386275	-0.81882	0.343284	-0.585563	0.789742	-0.943705	-0.593069	-0.457784	-0.351263	-0.60835	-0.0848237	-1.98319	-1.30605	-1.47386	-0.396813	-1.20494
237860_at	Hs.221436	---	---	-0.5414	-0.16814	0.329404	-1.02207	-1.00012	-1.36296	-0.568704	-1.64693	-2.79291	-2.09171	-1.654	-1.54922	-1.02689	-1.07757	-1.58469	-1.96983	-1.07726	-1.02588	-2.26566	-2.65777	-1.37802	-0.232597	-2.8835	-1.17426	-1.40656	-0.0340992	-1.02454	-2.49187	-2.70339	0.243927	-3.31021	-1.79161	-2.99311	-2.48133	-1.25773	-0.40757	-0.919528	-3.31021	-1.06086	-0.488841	-0.873013	-2.82223	-2.80359	-1.02689	-1.02689	-0.933373
203126_at	Hs.367992	inositol(myo)-1(or 4)-monophosphatase 2	IMPA2	-1.89575	-1.69837	-1.88621	-1.93692	-0.146829	-3.12966	-2.0932	-3.46843	-2.61668	-1.19011	-1.63466	-2.83071	-2.63756	-2.10733	-0.534467	-1.32603	-1.28773	-0.676522	-1.77281	-2.27351	-0.57605	-1.24901	-1.63821	-2.62307	-1.43207	-2.3161	-1.52032	-4.85101	-1.55434	-3.62992	-4.78009	-2.043	-4.87309	-1.11073	-4.23974	-1.51566	-2.10733	-4.37349	-2.1628	-1.1945	-1.11006	-0.530828	-4.58398	-1.08341	-3.67942	-1.15664
222968_at	---	---	---	-2.28304	-1.86974	-1.86974	-2.45823	-1.5716	-2.3058	-1.67011	-1.88646	-2.26881	-1.73381	-1.62142	-2.58673	-2.60448	-1.34995	-1.54084	-1.88646	-1.51453	-1.67617	-1.85167	-1.86974	-1.69334	-2.2276	-1.28737	-1.88646	-1.16856	-1.86974	-1.88646	-2.78205	-2.10228	-1.67245	-2.45422	-1.68477	-2.54224	-1.8377	-1.86974	-1.88646	-1.86974	-2.22138	-1.09946	-1.87092	-1.56952	-2.36746	-1.86974	-1.83369	-2.14547	-1.93355
230185_at	Hs.582050	THAP domain containing 9	THAP9	-1.62079	-0.921007	-1.19915	-1.99325	0.392648	-1.32223	-0.700074	-1.72068	-2.21361	-1.33415	-1.35833	-1.91798	-1.06537	-0.203871	-0.443061	-1.08206	-1.04201	-0.619782	-2.36939	-0.586634	-0.600691	-1.2276	-1.46704	-1.16248	0.280291	-1.14587	-1.31612	-2.24844	-1.95432	-0.625085	-1.59466	-0.283183	-1.29506	-1.19489	-1.89594	-0.881408	-0.392467	-1.27858	0.167769	-1.09593	-0.78798	-1.25862	-2.12191	-1.61102	-1.68667	-1.29946
226156_at	Hs.631535	v-akt murine thymoma viral oncogene homolog 2	AKT2	-1.11871	-1.08266	-0.351659	-2.30495	-0.772541	-1.6638	-2.12658	-0.747433	-2.28072	-1.23377	-0.0350193	-1.00222	-1.58681	-1.28203	-0.985985	-0.501968	-0.217551	-0.494175	-1.74251	-0.747433	-0.733027	-1.93662	-2.29931	-0.718293	-2.10853	-1.61414	-0.621904	-1.2555	-2.44229	-1.80866	-0.239299	-1.64506	-1.02652	-1.26083	-2.34099	-1.57835	-1.8612	-0.553353	-1.24818	-0.91833	-1.22823	-0.252411	-0.844442	-0.905454	-1.83904	-1.29647
205766_at	Hs.514146	titin-cap (telethonin)	TCAP	-1.86818	-1.78342	-1.86818	-1.90182	-1.86818	-1.86818	-1.86818	-1.86818	-1.86818	-1.72418	-1.82521	-1.86818	-1.86818	-1.86818	-1.86818	-1.86818	-1.86818	-1.86818	-1.86818	-1.86818	-1.86818	-1.86818	-1.86818	-1.86818	-1.86818	-1.86818	-1.78263	-1.86818	-1.83271	-1.86818	-1.86818	-1.86818	-1.45064	-1.86818	-1.86818	-1.86818	-1.86818	-1.86818	0.449236	-1.86818	-1.86818	-1.86818	-1.86818	-1.86818	-1.61985	-1.86818
232711_at	Hs.697188	---	---	-2.42161	-2.79187	-2.57766	-1.87965	-2.55066	-2.45868	-2.57766	-0.316199	-2.53365	-2.7371	-2.4905	-2.49688	-2.57766	-2.84308	-2.65035	-2.49688	-1.04988	-0.840073	-2.57766	-2.53365	-1.12227	-2.45369	-2.45868	-2.42569	-2.66354	-2.49688	-2.57766	-2.12319	-2.57766	-2.49688	-2.38263	-2.53365	-0.923715	-2.75558	-2.53365	-2.53365	-2.55919	-0.699725	-2.57766	-0.541262	-2.49688	-2.04025	-2.481	-2.48965	-2.57766	0.0533552
240236_at	Hs.477315	syntaxin binding protein 5-like	STXBP5L	-1.667	-3.35954	-0.373415	-2.49457	0.489674	-2.58917	-2.3457	-2.8213	-3.357	-1.79663	-0.927945	-3.27594	-3.12893	-3.35954	-1.21305	-3.27693	-1.71906	0.73159	-3.35954	-3.35954	2.08891	1.64909	-3.27709	-3.2289	-0.55596	-2.48485	0.803219	-2.93721	-3.35954	-1.49739	-2.89101	-0.891198	-1.84531	-1.51507	-2.53692	-0.49334	-1.79948	-3.02387	-1.86831	0.173011	-2.81669	-2.25999	-3.25803	-2.95919	-3.35954	-1.21305
221995_s_at	---	---	---	-1.59976	-1.34049	-1.13053	-1.13865	-0.671715	-0.967231	-0.262532	-1.37378	-1.13865	-0.687409	-1.43753	-1.69962	-1.13865	-0.0634309	0.343051	-0.213353	-1.42133	-1.60137	-0.971748	-1.13865	-0.796705	-1.73536	-0.134657	-1.8638	0.536083	-1.43753	-1.13865	-2.58969	-1.55632	-1.13865	-0.684069	-1.09098	-0.00658155	-1.73449	-1.03203	-1.24615	-1.13865	-0.707099	-0.00889232	-1.22485	-1.15902	-1.15807	-0.647044	-1.21069	-0.818685	-1.3615
1554755_a_at	Hs.22287	KIAA0774	KIAA0774	-1.53396	-1.84565	-1.84565	-1.80771	-1.809	-1.33315	-1.64665	-1.86303	-1.80762	-1.86303	-1.84565	-1.82468	-1.80762	-1.7904	-1.80762	-1.09216	-1.84565	-1.86293	-1.80762	-1.75143	-0.175582	-1.76644	-1.80762	-1.46627	-1.56881	-1.5048	-1.80762	-1.80762	-1.80762	-1.84565	-1.84565	-1.80762	-1.80762	-1.3826	-0.367865	-1.80762	-1.80762	-1.80762	-1.77124	-1.80762	-0.728409	-1.79142	-1.66163	-1.80762	-1.76728	-1.76346
226146_at	Hs.655606	---	---	-0.996319	-0.782619	-0.872976	-2.18608	-1.1661	-1.86625	-1.44972	-1.62913	-2.2864	-1.26287	-1.47309	-1.77606	-1.4588	-1.0408	-1.02944	-0.745785	-0.777586	-0.514983	-1.47365	-0.998019	-0.916757	-1.41971	-1.67917	-1.06184	-1.2666	-1.38217	-1.39873	-2.3615	-1.00692	-1.49499	-1.65655	-1.02105	-1.23854	-1.30382	-1.17135	-1.18333	-1.4096	-1.65032	-0.991644	-1.14373	-0.949972	-0.685411	-1.33951	-1.30061	-1.27837	-1.23925
242863_at	---	---	---	-1.85824	-1.85824	-1.85666	-1.85824	-1.85824	-1.85824	-1.85824	-1.85824	-1.85824	-1.85824	-1.85824	-1.87621	-1.85824	-1.85848	-1.85824	-1.85824	-1.85824	-1.84879	-1.85824	-1.85848	-1.85824	-1.81911	-1.85848	-1.85824	-1.85824	-1.85848	-1.85824	-1.85753	-1.85824	-1.85848	-1.85703	-1.85824	-1.77932	-1.71445	-1.54134	-1.85531	-1.85824	-1.85824	-1.85824	-1.85824	-1.85824	-1.85824	-1.85824	-1.85824	-1.85824	-1.85519
51158_at	Hs.27373	family with sequence similarity 174, member B	FAM174B	0.353128	0.36468	0.123616	-1.16439	0.324181	-0.479254	-0.1659	-0.474458	-0.983112	0.33908	0.0065238	-0.488121	0.0473662	0.119945	0.97466	0.991015	0.523563	0.158657	0.0451229	0.0499494	1.70752	-1.38796	-0.154215	0.527677	0.283218	0.215585	0.0322511	-1.36235	-0.89295	0.421404	0.551986	0.667547	0.493851	0.0796698	-0.65546	-0.215716	-0.0669697	0.0940419	-0.0998414	0.170942	0.0451229	0.859552	0.0451229	-0.136358	-0.140687	-0.308208
228309_at	---	---	---	-1.97059	-1.7545	-1.33088	-2.03797	-1.36729	-1.90437	-0.970363	-1.92923	-1.80951	-0.658158	-1.46221	-2.1963	-1.34787	-1.95791	-1.27099	-1.26258	-0.957039	-1.07131	-1.32396	-1.90712	-1.34787	-1.49319	-0.450764	-1.32396	-0.946186	-1.32396	-0.894959	-2.34388	-1.22111	-1.9838	-1.52901	-1.64486	-1.42191	-1.35204	-1.32396	-1.35584	-1.67006	-1.32396	-1.26505	-0.535122	-0.908458	-1.96975	-1.66647	-0.92506	-1.32396	-0.825337
232885_at	Hs.651480	non-protein coding RNA 81	NCRNA00081	0.166681	0.249469	0.51005	-1.55814	0.365583	-0.381045	0.221564	0.127859	-1.96939	-1.7668	2.50465	-1.51566	-1.56376	0.0763171	0.387033	-0.171702	0.495054	-0.607908	-2.05241	-0.769676	-0.2642	-0.152714	-2.53222	-0.301111	-0.876294	-1.91992	0.712334	0.0348141	-2.44367	-0.520105	1.02605	-0.618499	-0.806456	1.41198	-2.47099	-0.899166	-1.10206	0.973328	-0.919303	0.157239	-1.28752	-0.721386	-0.201342	-1.34023	-0.986739	-0.686284
240199_x_at	Hs.362324	zinc finger protein 345	ZNF345	-1.41402	-1.41343	-1.86414	-1.8296	-1.85342	-1.85342	-1.34139	-1.90326	-1.85342	-1.74688	-1.85342	-1.85342	-1.85342	-1.41724	-1.77961	-1.69914	-1.83082	-1.85342	-1.76935	-1.85342	-1.85342	-1.98474	-1.84068	-1.85342	-1.85342	-1.80802	-1.87718	-1.85342	-2.13632	-1.9123	-1.75145	-1.45399	-1.73575	-1.85342	-1.65696	-1.85342	-1.85342	-2.01353	-1.85342	-1.55641	-1.85342	-1.85342	-1.85342	-1.85342	-1.67614	-1.90326
205353_s_at	Hs.433863	phosphatidylethanolamine binding protein 1	PEBP1	-0.436252	-0.285417	-0.400391	-1.80647	-0.0696684	-0.702733	-0.622763	-0.666094	-1.41991	-0.138279	-0.264969	-1.15682	-0.468166	-0.815343	0.0971121	0.228087	-0.201289	-0.117196	-0.779514	-0.426505	0.0606408	-0.299836	-1.10719	-0.106173	-0.771079	-1.18656	-0.398423	-1.64368	-1.49186	-0.691552	-0.279899	-0.385184	-0.00295764	0.0430969	-0.593834	-0.416676	-0.439625	0.0249276	-0.825238	-0.387167	-0.942416	0.314975	-0.203551	-0.436397	-0.574611	-0.60569
209469_at	Hs.75819	glycoprotein M6A	GPM6A	-2.14236	-2.26289	-2.68102	-4.01172	-1.87891	-4.70879	-4.04965	-4.91921	-5.89083	-2.95725	-0.594318	-5.44919	-5.89083	1.24649	0.21229	-3.83983	-4.52539	-1.75502	-6.35748	-0.362212	-1.25813	-5.7605	-5.84473	-3.91253	-1.30833	-4.64819	-2.23197	-6.49239	-5.91112	-4.92614	-3.80849	-2.38235	-3.61001	-4.5929	-1.43764	-1.56594	-2.16662	-6.29788	-2.52706	-3.22316	-4.90269	-5.69307	-6.27798	-4.0586	-6.03706	-3.04194
222643_s_at	Hs.502914	Bardet-Biedl syndrome 1 /// dipeptidyl-peptidase 3	BBS1 /// DPP3	-0.0414598	0.227293	0.249459	-1.9757	-0.815461	-1.76267	-1.15655	-1.9757	-2.07675	-1.87793	-0.627122	-0.713751	-0.647696	-0.647696	-1.24148	-1.06782	-0.818996	-0.229831	-0.647696	-0.69427	-0.647696	-0.104987	-1.2774	-1.08848	-1.22912	-0.669239	-0.647696	-1.66238	-0.69427	-0.647696	-1.68122	-1.14925	-1.9757	-0.668494	-0.647696	-0.647696	-0.971111	-1.37376	-1.28403	-0.0712032	-0.754587	-0.854763	-1.01115	-1.08848	-1.08848	-0.594495
226599_at	Hs.132629	FH2 domain containing 1	FHDC1	-2.82703	-2.67089	-1.1209	-2.90676	-0.471209	-2.44177	-2.98283	-3.13474	-2.6025	-1.55068	-0.944417	-2.84839	-1.66315	-2.38221	0.0868222	-2.90812	-1.1736	-0.524778	-2.4493	-0.897684	-1.42462	-1.88668	-4.49554	-2.49549	-1.59498	-2.08846	-1.40591	-2.94412	-2.2885	-3.48845	-1.07074	-2.65832	-1.81344	-2.23554	-2.2159	-1.76506	-2.47291	-3.23422	-2.48568	-1.20006	-1.39094	-2.66299	-2.67345	-1.66622	-1.55785	-1.43219
203394_s_at	Hs.250666	hairy and enhancer of split 1, (Drosophila)	HES1	0.400083	-0.178705	-0.759633	-2.14235	-0.410841	-1.27699	-1.81205	-1.11982	-1.59732	-1.22416	-0.81128	-0.34596	-1.16381	-0.333605	-0.30633	-0.0450478	-0.0027898	0.146454	-0.975077	-2.15833	-0.556566	0.468963	-0.581644	0.582994	-1.55101	-0.0916756	-0.887612	0.174523	-1.83222	-0.166775	0.207379	-0.443443	-0.107317	0.299265	0.282436	-1.23423	-0.259473	-0.0487224	0.242305	0.130697	-1.07897	-0.0339585	-0.311641	-2.60901	-2.65172	-1.46793
235211_at	Hs.525015	---	---	-0.608037	0.229182	-0.355135	-1.29766	-0.263938	-1.12302	-0.532222	-1.92645	-1.25287	-0.560484	-0.475774	-1.16777	-1.52457	-0.617319	-0.617319	0.138978	-0.304961	-0.438969	-0.961051	0.211967	-0.701347	-0.420405	-1.12302	-0.621922	-0.542042	-0.617319	-1.32427	-1.25315	-1.12302	-0.617319	-1.92645	-0.52388	-1.12302	-0.617319	-1.12302	-0.623894	-1.09639	-1.12302	-0.266199	-1.04998	-1.12302	-0.617319	-0.617319	-0.593319	-1.12302	-0.188124
227207_x_at	Hs.115284	zinc finger protein 213	ZNF213	-1.38916	-0.974038	-1.33566	-1.9503	-1.22319	-1.63581	-0.916986	-1.92028	-1.16344	-1.00024	-2.73476	-1.8532	-1.37867	-1.73586	-1.43323	-0.882815	0.057918	-1.09166	-0.857113	-1.50187	-1.75928	-1.93498	-1.72079	-0.804376	-1.9503	-1.24684	-1.73373	-2.79869	-0.984583	-0.984694	-1.40597	-1.34409	-0.143958	-1.91958	-1.12896	-2.20999	-1.49533	-0.682075	-1.8681	-1.76521	-0.808545	-0.529731	-0.688145	-1.57812	-1.19382	-0.903976
236553_at	Hs.649477	---	---	-1.93314	-1.52968	-2.0907	-2.46834	-2.40368	-2.0907	-1.14395	-1.89222	-2.0907	-1.83909	-1.39098	-2.46834	-2.0907	-0.519929	-1.73883	0.362599	-1.2859	-0.2082	-2.0907	-1.77784	-1.9406	-1.95926	-2.40966	-2.07078	-2.44897	-1.93314	-1.93314	-1.93314	-1.93314	-2.0907	-1.04991	-1.93314	0.897424	-1.93314	-2.0907	-2.13603	-2.0907	-0.186086	-2.25153	-1.37485	-1.70594	-1.10257	-0.727466	-2.12013	-1.93314	-1.52607
212226_s_at	Hs.715848	phosphatidic acid phosphatase type 2B	PPAP2B	0.615471	0.88099	1.06921	-0.580224	1.02939	0.319549	0.652081	0.485428	-0.520644	0.555573	0.944535	0.347337	0.508896	0.255763	0.757163	1.10905	1.12853	0.926814	-0.165962	0.591603	0.731923	0.903536	0.0129976	0.912801	0.322326	0.492344	0.829292	-0.392581	-0.253071	0.209789	0.203416	0.536899	0.498189	0.91471	-0.158953	0.385644	0.690922	1.10336	0.28882	0.553876	0.626706	0.963943	1.09183	0.537189	0.3388	0.947688
219181_at	Hs.465102	lipase, endothelial	LIPG	0.435564	-0.152779	0.334088	-2.92226	1.28517	-0.775427	-0.681775	-0.564043	-3.2142	-0.551685	0.0131441	-0.845865	-0.405689	-1.48654	0.205454	-0.136085	-0.552078	0.471947	-2.55878	0.475609	0.126248	0.443556	-4.04889	-0.495225	0.318643	-1.72164	-0.355275	-2.8736	-2.21335	-1.15104	-0.688775	-0.612467	-1.11385	0.923138	-0.550974	-0.115727	-0.0414399	-1.9969	-0.287163	-0.407912	-1.20925	-0.53973	-0.933584	-0.235621	-1.67238	-0.716677
238752_at	Hs.658612	---	---	2.03607	2.0234	1.38572	-2.20246	1.85246	0.595109	1.62551	0.354385	-0.884208	-0.268435	0.953062	0.225829	-0.698196	0.511353	2.47681	0.760152	1.07196	1.30653	-0.373873	1.40226	2.04374	-0.623419	-0.690364	1.49539	0.91011	0.585297	0.406094	-1.05236	-0.960291	1.37096	0.232162	1.84389	0.713907	1.93785	-1.77906	0.522377	0.920947	0.354385	1.83825	-0.306869	0.681436	1.49789	-0.76192	1.18612	1.05306	0.922376
234091_at	Hs.677185	---	---	-2.41699	-2.41699	-2.1642	-2.41699	-2.41699	-2.41699	-2.4	-1.98391	-2.35909	-2.41699	-1.54993	-2.41699	-2.41699	-2.41699	-2.34275	-2.41699	-1.79173	-2.41699	-2.41699	-2.41699	-2.41699	-2.41699	-2.41699	-2.41699	-2.41699	-2.41699	-2.36203	-2.28371	-2.41699	-2.41699	-1.53021	-2.41699	-1.65487	-2.11218	-2.41699	-2.42166	-2.41699	-2.41699	-2.41699	-2.41264	-1.97582	-2.41699	-2.41699	-2.41699	-2.41699	-2.41699
228821_at	Hs.98265	ST6 beta-galactosamide alpha-2,6-sialyltranferase 2	ST6GAL2	-0.102533	-0.0714829	0.298763	-1.58534	2.94064	0.581317	0.577599	0.114592	-2.31423	-0.143885	0.728432	-0.47578	0.327155	0.501979	1.91005	-0.406634	1.11023	0.274116	-1.261	0.423323	1.78405	2.07446	-1.59984	1.05028	1.25189	0.132859	-0.240465	-0.888174	-0.487188	0.951846	-1.97402	0.0750808	-1.57274	1.89727	-0.137214	-0.118966	1.92992	-0.587288	-0.345384	1.96661	1.631	-0.0848791	-1.02787	0.183524	0.502116	-0.0377893
230884_s_at	Hs.185597	spastic paraplegia 7 (pure and complicated autosomal recessive)	SPG7	-1.12248	-0.477273	-0.309333	-3.91486	-1.95487	-2.87266	-2.42685	-1.69971	-1.85053	-2.08798	-1.05733	-1.70443	-1.3456	-1.5823	-2.08074	-1.34959	-1.31987	-1.25035	-1.87662	-1.95487	-1.34257	-1.02907	-2.12238	-1.94876	-2.47497	-1.76216	-0.679476	-1.08942	-1.7019	-1.22825	-1.76193	-1.49944	-2.18685	-0.670633	-1.95487	-1.56361	-1.76018	-2.55338	-2.89573	-1.14351	-0.902625	-1.69466	-1.85147	-1.57231	-2.11574	-1.17324
224415_s_at	Hs.70573	histidine triad nucleotide binding protein 2	HINT2	-1.14286	-1.36621	-1.39423	-2.35388	-1.2221	-1.80131	-1.48981	-2.06213	-1.87208	-1.36628	-1.70597	-1.75912	-1.56504	-0.548538	-0.788809	-0.484539	-1.28521	-0.822603	-1.24249	-1.14426	-1.13233	-1.41981	-1.59903	-1.5236	-0.714632	-1.41575	-1.61785	-2.45523	-1.24308	-1.50029	-2.14299	-0.797114	-1.58894	-1.59626	-1.27815	-1.25335	-1.43581	-1.64045	-1.12449	-1.50437	-1.30562	-0.522089	-1.64045	-1.63295	-1.69057	-1.41137
211453_s_at	Hs.631535	v-akt murine thymoma viral oncogene homolog 2	AKT2	-0.735348	-0.170432	-0.462674	-1.59757	-0.689314	-1.43293	-1.41483	-1.41483	-1.57356	-1.60217	-1.43293	-1.41483	-1.08464	-1.24745	-1.41483	-1.43293	-0.735348	0.725619	-0.735348	-1.27912	-0.735348	-0.730061	-1.01932	-0.735348	-1.41483	-0.717366	-1.19422	-1.41483	-0.735348	-0.735348	-1.41483	-1.43261	-1.12222	-1.40566	0.364479	-0.735348	-0.968894	-1.42345	-0.735348	-0.735348	-0.617337	-1.41483	-1.36619	-0.910916	-1.19241	-0.735348
1558686_at	Hs.406337	---	---	0.534967	-0.106109	0.0790652	-1.03368	0.197884	-1.05576	0.594021	-0.38261	-1.21043	-0.684468	-0.236377	-1.03922	-1.52426	-1.55025	-0.236213	0.354664	0.354474	-0.389433	-1.3433	-0.0466817	0.349037	-0.269654	-1.87421	0.528686	-0.102721	-2.65461	-0.124883	-0.674502	-1.31377	-0.494565	-0.239167	0.293285	-0.0520293	0.760379	-0.702728	-0.827325	-1.36961	0.350988	0.267521	-0.578002	-1.7067	-0.086601	-1.07147	-0.664308	-0.245255	0.884897
219945_at	Hs.420263	DEAD (Asp-Glu-Ala-Asp) box polypeptide 25	DDX25	-2.65588	-2.65588	-2.45821	-2.5688	-2.65588	-3.78956	-3.52534	-2.59689	-2.86727	-1.46505	-2.65588	-2.65588	-2.65588	-1.54494	-1.74463	-1.70015	-1.66894	-0.416105	-2.65588	-0.973284	-1.66894	-0.994349	-2.65588	-2.65588	-2.03808	-2.65588	-2.00297	-3.22112	-2.12743	-2.65588	-2.65588	-2.42046	-2.65105	-2.48488	-2.65588	-1.87947	-2.65588	-2.65588	-2.86727	-2.50426	-3.09959	-2.65588	-2.65588	-2.64296	-2.65588	-1.67199
225817_at	Hs.148989	cingulin-like 1	CGNL1	0.649978	-0.671433	-0.633883	-2.63116	0.102885	-0.469853	-1.09157	-0.047807	-2.56659	-1.27195	0.411587	0.0215031	-0.474145	-1.44573	-1.30705	-0.219444	-0.643088	0.505278	-2.17439	-3.78718	0.972175	0.314916	-1.27029	0.077722	-1.17244	-0.677397	-1.06475	-3.06428	-4.37088	1.24648	-0.632448	0.164431	-0.768686	0.336314	-1.01287	0.622857	-0.543791	-0.872447	-0.170985	-0.868785	-2.24255	0.730341	-0.343458	-0.562124	-2.12158	1.01155
230863_at	Hs.657729	low density lipoprotein-related protein 2	LRP2	-0.729454	-0.801689	-1.25572	-3.17987	-0.515058	-1.7901	-0.518085	-0.484633	-4.22462	-1.18001	-0.181356	-1.31892	-2.07769	-0.915689	-1.42136	-0.242533	-1.37836	-1.14942	-4.74115	-1.71272	-0.474583	-0.6578	-1.80351	-0.783656	-0.228933	-2.04755	-0.95024	-3.27273	-3.59128	-1.34002	-1.98494	-0.456579	-0.262338	-0.408138	-0.915141	-0.611361	-0.517176	-0.906181	-0.789799	-0.570303	-1.57649	-1.32685	-1.09203	-1.50035	-3.529	-1.91675
210157_at	Hs.466391	chromosome 19 open reading frame 2	C19orf2	-0.477728	-0.837779	-0.0274641	-0.920206	0.0639175	-0.996603	-0.165962	-1.2727	-1.56304	-0.370381	-1.08095	-1.09072	-0.734015	-0.562049	-0.961902	-0.390219	-0.454011	-0.05996	-0.824985	-1.30803	-0.221635	-0.725401	-0.979688	-1.24537	-0.241073	-0.532653	-1.0147	-1.69578	-1.24537	-0.415639	-1.62606	-1.00739	-1.24537	-1.11176	-0.901212	-0.38697	-0.460073	-1.19471	-0.214021	-1.01995	-0.475244	-0.569918	-0.538104	-0.354379	-1.06996	-0.363255
202731_at	Hs.711490	programmed cell death 4 (neoplastic transformation inhibitor)	PDCD4	0.923439	1.06155	1.22402	-0.717027	0.466786	-0.522246	0.408689	-0.666335	-1.23647	-0.0137358	1.02516	0.555595	0.291886	1.24988	0.360474	0.344929	0.43101	0.190413	-0.0758335	0.500076	0.905759	1.32542	-0.395925	-0.336707	0.172258	0.0484475	0.657257	-0.286711	-0.426132	1.08485	-0.544304	0.197639	-1.45116	1.27431	0.535783	0.579645	0.422559	-0.886832	0.0459666	0.906692	0.258299	-0.666778	-0.0974624	-0.205918	-0.463871	0.288327
214680_at	Hs.494312	neurotrophic tyrosine kinase, receptor, type 2	NTRK2	1.07	1.5862	2.00553	-1.95148	-0.943761	-0.317423	1.146	0.614146	-0.661758	-0.24153	1.58224	1.08574	-0.0303367	-0.246286	-1.02559	0.187239	1.00747	0.71221	-2.2781	0.379137	-0.671469	0.957623	-0.418844	1.63528	-0.0942947	0.415915	0.737499	0.163095	-1.12565	1.92831	-1.93065	0.0522778	-1.37493	0.604387	0.409052	1.02061	1.60584	-0.406466	0.517908	-0.220298	-0.0450826	0.457666	0.770883	1.10043	-0.415387	0.0635589
206913_at	Hs.284712	bile acid Coenzyme A: amino acid N-acyltransferase (glycine N-choloyltransferase)	BAAT	-1.81564	-1.81564	-1.81564	-1.81564	-1.81564	-1.81564	-1.81564	-1.81469	-1.81564	-1.66097	-1.81564	-1.81564	-1.81564	-1.81564	-1.81564	-1.81564	-1.81564	-1.81564	-1.81564	-1.81564	-1.81564	-1.81564	-1.81564	-1.81564	-1.81564	-1.81171	-1.81564	-1.81564	-1.81564	-1.81564	-1.81564	-1.81564	-1.39573	-1.81564	-1.44318	-1.81564	-1.81564	-1.81564	-1.81564	-1.81564	-1.81564	-1.81564	-1.76942	-1.81564	-1.81564	-1.80066
211534_x_at	Hs.490789	protein tyrosine phosphatase, receptor type, N polypeptide 2	PTPRN2	-1.20109	-1.22191	-0.947633	-1.7613	-1.36555	-1.6274	-1.0513	-1.42498	-1.40404	-1.21468	-1.40627	-1.62234	-0.84221	-0.731824	-1.21256	-0.592661	-1.42042	-1.33173	-1.1298	-1.17436	-1.17193	-0.837172	-1.45592	-1.39442	-1.38631	-1.27035	-1.34599	-1.42056	-1.17824	-0.307014	-1.42056	-1.23577	-1.37109	-0.904989	-1.17193	-0.444716	-0.494479	-1.37109	-1.06598	-1.37109	-1.17193	-1.42056	-0.836127	-1.37714	-1.32566	-1.25973
207468_s_at	Hs.279565	secreted frizzled-related protein 5	SFRP5	-1.81468	-1.81468	-1.81468	-1.81468	-1.81468	-1.81468	-1.81468	-1.81468	-1.70065	-1.76908	-1.81468	-1.81468	-1.81468	-1.61632	-1.81468	-1.81468	-1.81468	-1.81468	-1.48573	-1.69812	-1.81468	-1.81468	-1.81468	-1.81468	-1.81468	-1.81468	-1.81468	-1.81468	-1.81468	-1.81468	-1.68824	-1.81468	-1.38396	-1.81468	-1.54341	-0.967546	-1.81468	-1.77321	-0.638441	-1.81468	-1.80369	-1.81468	-1.81468	-1.81468	-1.6113	-1.81468
232373_at	Hs.495554	NADPH oxidase activator 1	NOXA1	-1.69677	-0.86233	-1.67349	-2.24696	-1.66839	-1.93698	-1.45181	-1.66839	-1.66839	-1.49577	-1.57914	-2.08597	-1.66839	-1.69677	-1.69677	-0.841978	-0.896663	-0.863721	-1.42244	-1.27913	-2.44393	-1.69677	-1.66839	-1.59459	-1.74468	-1.78384	-1.66839	-1.84618	-1.66103	-1.95141	-0.844362	-1.69677	-0.771432	-1.47378	-1.66839	-1.94308	-1.7191	-0.628945	-1.53159	-1.87392	-1.00217	-0.861248	-0.508598	-1.89564	-1.66839	-1.39852
221496_s_at	Hs.719120	transducer of ERBB2, 2	TOB2	0.336984	0.506434	-0.469863	-1.08809	-0.25204	-0.152035	-0.425799	-0.164935	-0.0931556	-0.216031	0.513576	-0.632648	-0.363928	-1.51494	-0.101829	0.046189	0.71341	0.107486	-0.722798	-0.935267	0.39022	-1.39408	0.782602	1.61479	-1.13283	-0.22227	-0.0757537	-0.731097	-0.245904	-0.359274	0.72795	-0.0562321	0.75447	0.18941	-0.486128	-0.481272	0.243751	1.72842	-1.05714	-0.239924	-0.35835	1.05621	0.184706	0.169691	-0.344117	-0.271976
200671_s_at	Hs.503178	spectrin, beta, non-erythrocytic 1	SPTBN1	-0.367839	-0.421359	0.167195	-0.421359	-0.421359	-0.677476	-1.32579	-0.677476	-0.899376	-0.715496	-0.677476	-0.424938	-1.54617	-1.29744	-0.54049	-0.421359	-0.677476	-0.595911	-1.81268	-0.422307	-0.349515	-0.444323	-1.74201	-0.404105	-1.81268	-1.24347	-0.286926	-1.72751	-0.676303	-0.0188663	-0.651039	-1.12185	-0.421359	-0.332955	-0.2655	-0.364066	-0.401269	-0.677476	-1.70395	-0.677476	-1.81268	-0.421359	-0.421359	-0.913311	-0.801319	-0.684161
228528_at	Hs.445414	---	---	-1.7135	-2.66303	-0.6742	-1.38077	0.201124	-1.031	-1.68101	-0.373447	-3.02327	-1.96066	0.49345	-1.38077	-1.86286	-0.43065	-0.037063	-1.38077	-1.72995	-0.57256	-1.81738	-1.81851	-0.179016	-0.418263	-1.61642	-1.12238	-2.04217	-2.54843	-1.05442	-0.603686	-2.0411	-2.35414	-0.460856	-2.07681	-0.415277	-0.471002	-2.35726	-1.28045	-2.35726	-1.54318	-1.30306	-0.550118	-1.56519	-1.38077	0.212097	-1.38077	-1.58065	-1.38077
213642_at	---	---	---	-3.23466	-2.83282	-2.37616	-2.35187	-2.30068	-2.17117	-2.23387	-1.91049	-2.19569	-2.07151	-1.53926	-3.9918	-2.48584	-1.90372	-1.79303	-2.26842	-2.55376	-2.68387	-2.50908	-3.01261	-2.6712	-3.02989	-1.3117	-2.64837	-2.21412	-2.75718	-2.18134	-2.63956	-2.90086	-3.1245	-1.78477	-2.18563	-1.76547	-2.57102	-2.49888	-2.8073	-2.66565	-1.43343	-2.36775	-2.10862	-2.44814	-2.91513	-2.24069	-2.15193	-2.36195	-2.91301
224821_at	Hs.420796	abhydrolase domain containing 14B	ABHD14B	-0.36611	-0.100774	-0.403	-2.65012	-0.316595	-1.43861	-1.00597	-1.04696	-1.08277	-0.308126	-0.835561	-1.14655	-0.746035	-1.29194	-0.201849	0.142441	-0.06535	-0.197288	-0.334873	-0.619556	-0.350602	-0.773233	-0.82017	0.309844	-0.850622	-1.15773	-1.00322	-2.10271	-0.43254	-0.497533	-0.678174	-0.623121	-0.274065	-0.236244	-0.136946	-0.832956	-0.601872	0.107689	-0.860417	-1.03609	-0.657598	0.937257	-0.0781407	-0.500152	-0.69254	-0.767506
226522_at	Hs.708197	podocan	PODN	-3.31902	-3.33799	-4.14012	-2.54775	-3.85174	-2.39387	-4.19558	-2.54775	-2.78268	-3.10842	-3.91794	-3.34128	-3.63976	-4.14357	-2.96451	-4.14357	-4.03758	-2.06057	-2.6657	-3.34128	-3.9867	-4.09743	-2.54775	-3.7862	-3.31731	-3.46489	-2.81919	-3.54619	-3.46041	-3.34128	-3.27158	-3.31037	-1.01961	-4.06185	-3.23457	-3.26279	-3.33834	-2.10313	-4.03573	-2.54775	-3.34128	-3.19139	-4.13503	-3.19591	-2.49925	-1.97431
207971_s_at	Hs.709257	centrosomal protein 68kDa	CEP68	-1.33941	-1.35922	-1.33635	-2.3599	-2.20648	-2.14249	-2.3599	-1.99783	-1.72636	-1.5765	-2.3599	-1.75915	-2.49606	-2.3599	-3.5322	-3.43152	-0.774953	-1.1167	-2.3599	-2.49606	-1.34353	-1.64119	-2.33798	-0.813994	-2.70643	-1.50273	-0.929494	-1.55414	-0.668566	-1.87019	-2.76615	-1.83181	-2.43242	-1.29513	-3.62444	-1.87449	-1.43736	-1.75295	-2.3599	-0.665096	-1.72903	-2.3599	-2.3599	-2.3599	-2.18029	-0.928616
211027_s_at	Hs.597664	inhibitor of kappa light polypeptide gene enhancer in B-cells, kinase beta	IKBKB	-1.56889	-1.78759	-1.84082	-1.89023	-1.89023	-1.92294	-2.28382	-2.20308	-1.84082	-1.86694	-1.84082	-1.84082	-1.89023	-1.84082	-1.86694	-1.89023	-1.84082	-1.59275	-1.84082	-1.86694	-1.84082	-0.836971	-2.4342	-1.89023	-1.89023	-1.84082	-1.85108	-1.80324	-0.44976	-1.59365	-1.89023	-1.89023	-1.86694	-1.84082	-1.89023	-1.86694	-2.17806	-1.89023	-1.86694	-1.47107	-1.84082	-1.89023	-2.081	-1.86694	-2.18277	-1.84082
207914_x_at	Hs.369879	even-skipped homeobox 1	EVX1	-1.94606	-1.79967	-1.79967	-1.69351	-1.93915	-1.79967	-1.63252	-1.79967	-1.79967	-1.79967	-1.79967	-1.84716	-1.79967	-1.79967	-1.79967	-1.79967	-1.79967	-1.79967	-1.79967	-1.79967	-1.74715	-1.79967	-1.79967	-1.79967	-1.79967	-1.79967	-1.79967	-1.79967	-1.79967	-1.79967	-1.79967	-1.79967	-0.501787	-1.79967	-1.79967	-1.79967	-1.79967	-1.79967	-1.79967	-1.79967	-1.79967	-1.78928	-1.79967	-1.35021	-1.79967	-1.79967
221837_at	Hs.517419	kelch-like 22 (Drosophila)	KLHL22	-0.156866	-0.115866	-0.467963	-2.28867	-1.34133	-1.33267	-1.23354	-1.33267	-1.34042	-0.858591	-0.579535	-1.40977	-0.639696	-0.228227	-0.593313	-0.0386978	-0.336148	-0.140563	-0.350821	-0.776975	-1.03128	0.217207	-1.04865	-1.1437	-1.62377	0.0885064	-0.215188	-1.32562	0.0735924	0.0429848	-2.43305	-1.15665	-1.33267	-0.582201	-0.26055	-0.64809	-0.573766	-1.18068	-1.25507	-0.553745	0.275945	-0.975088	-0.583356	-1.15665	-1.15665	-0.404945
201752_s_at	Hs.501012	adducin 3 (gamma)	ADD3	-0.819425	-1.10719	-0.974791	-2.2106	-2.42548	-1.69426	-1.0146	-1.6217	-1.05565	-2.01057	-1.02315	-1.42702	-2.26986	-0.496435	-3.01212	-1.70672	-0.668102	-0.625044	-1.86933	-1.19914	-2.04885	-0.997718	-1.85729	-1.64591	-1.32501	-1.85618	-1.00295	-1.14464	-1.44199	-1.36857	-2.4133	-1.57014	-2.16949	-1.58129	-1.62547	-1.07212	-1.69113	-1.37859	-1.24105	-1.87118	-1.47114	-1.42044	-1.4082	-1.2566	-1.79338	-1.11482
224427_s_at	Hs.387471	poly(A) polymerase gamma	PAPOLG	-0.643286	-0.366362	0.0986984	-1.5296	-0.654908	-1.13338	-0.444206	-1.15235	-2.31892	-1.72622	-2.87515	-0.461732	-0.157297	0.333035	-0.308486	-0.470382	-1.03739	-0.270309	-0.80924	-0.00370553	-0.661688	0.396086	-2.85754	-1.03812	-0.0297328	-0.467828	-0.971065	-1.74581	-0.296054	0.338472	-2.41203	-0.481651	-1.22585	-0.976369	-0.395112	-0.250522	-0.0497179	-2.56861	-1.32906	-0.18215	0.091061	-2.61645	-0.523285	-0.822254	-0.423216	-0.720926
228420_at	Hs.367900	programmed cell death 2	PDCD2	-1.1415	-0.929942	-0.909156	-1.916	-1.35791	-1.0997	-0.822243	-1.56169	-1.76402	-0.931524	-0.763704	-1.59693	-1.63603	-0.174727	-0.404026	-0.9644	-0.958144	-0.770321	-1.4099	-0.246614	-1.38367	-1.85589	-1.88761	-1.33681	-0.225096	-1.51824	-1.06391	-1.7477	-0.828988	-0.887526	-1.67092	-0.615398	-1.21715	-0.859092	-1.66799	-0.935908	-1.22171	-1.53218	-0.383357	-0.942367	-0.893142	-2.29369	-1.79699	-1.37773	-1.78474	-1.14983
200811_at	Hs.634522	cold inducible RNA binding protein	CIRBP	-0.329212	-0.0438634	0.716492	-1.45798	-0.102157	-0.370237	-0.192419	-0.509059	-1.31524	-0.113145	-0.0604156	-0.967145	-0.271727	-0.264247	-0.239348	0.370285	0.4306	0.339669	-0.643108	0.433113	0.311195	0.361967	-0.966869	-0.0622021	-0.767213	-0.843622	-0.065935	-1.33769	-1.18562	-0.0277701	-1.07986	-0.616346	-0.76219	0.150997	-1.3335	-0.113043	-0.0438634	-0.516789	-0.542625	0.0122818	-0.347946	0.290999	-0.0499305	-0.0368489	-0.336367	-0.197243
237779_at	Hs.116822	---	---	-1.79297	-1.79297	-1.79297	-1.79297	-1.79297	-1.79297	-1.79297	-1.79297	-1.7632	-1.79297	-1.79275	-1.79297	-1.79297	-1.5534	-1.79297	-1.60756	-1.79297	-1.79297	-1.79297	-1.79297	-1.79297	-1.79297	-1.79297	-1.79297	-1.79297	-1.79297	-1.79297	-1.79297	-1.79297	-1.79297	-1.79297	-1.79297	-1.6636	-1.79297	-1.79297	-1.79297	-1.79297	-1.79297	-1.79297	-1.79297	-1.77442	-1.79297	-1.79297	-1.79297	-1.79297	-1.79297
219174_at	Hs.145402	intraflagellar transport 74 homolog (Chlamydomonas)	IFT74	-1.66591	-1.30568	-2.26009	-1.2898	-0.613618	-1.36204	-1.00155	-1.61968	-1.62626	-1.85344	-0.770395	-1.93621	-1.98846	-1.23467	-1.06476	-1.43513	-1.23387	-1.31366	-1.90871	-1.13311	-0.466825	-0.816413	-1.67104	-1.3454	-0.893041	-2.38058	-1.1644	-1.66548	-2.57654	-1.22471	-0.34722	-0.900353	-1.38347	-1.67337	-1.97225	-1.09427	-1.57783	-1.00975	-0.393541	-0.816151	-2.27661	-2.08996	-1.56828	-1.24382	-1.34084	-1.06755
226309_at	Hs.525445	dynein, axonemal, light chain 1	DNAL1	-1.28574	-1.21988	-1.15091	-1.58804	-0.90819	-1.0303	-1.10639	-1.65442	-2.15128	-0.910616	-0.90819	-1.6674	-1.72714	-0.751211	-1.28224	-0.484556	-0.748887	-0.725671	-1.64353	-0.691037	-0.90819	-0.846397	-1.80917	-1.05196	-0.370579	-1.77859	-1.08373	-2.18809	-2.50596	-1.29829	-1.40576	-1.64351	-1.50249	-1.18862	-1.49222	-0.995351	-1.40592	-1.40193	-0.90369	-0.90819	-3.28878	-1.26632	-0.90819	-1.447	-1.8465	-1.26616
215527_at	Hs.519794	KH domain containing, RNA binding, signal transduction associated 2	KHDRBS2	-2.07626	-1.69528	-1.58371	-2.04586	-0.838447	-2.07626	-2.42968	-1.90796	-1.78885	-2.07626	-1.56162	-2.07626	-2.07626	-2.07626	-0.375822	-2.0673	-1.83317	-1.47116	-2.25489	-1.88609	-0.581447	0.292894	-2.07626	-2.07626	-1.85536	-1.78885	-0.4566	-2.07626	-2.51671	-2.07626	-1.98862	-1.62322	-2.07626	-1.78885	-2.45565	-1.13328	-2.07626	-1.77372	-2.07626	-1.43007	-1.78885	-1.62322	-1.47116	-1.62322	-2.07626	-1.78885
230900_at	Hs.41101	coiled-coil domain containing 110	CCDC110	-1.36939	-1.34636	-1.859	-1.36939	-1.72641	-2.24667	-1.23419	-1.80182	-3.46925	-1.80182	-1.49604	-1.80182	-3.11637	-1.39314	-1.80182	-1.36939	-1.29708	-1.36939	-1.80182	-1.7498	-0.350521	-1.36947	-1.77393	-1.80182	0.174441	-2.72979	-1.79688	-2.30694	-1.80346	-1.50791	-2.27688	-0.364779	-1.78555	-1.49337	-0.553585	-1.26333	-2.22099	-1.80182	0.244273	-1.80182	-1.80182	-1.80182	-1.80182	-1.74178	-1.80182	-0.454171
203323_at	Hs.212332	caveolin 2	CAV2	-1.143	-1.17971	-1.53177	-2.3614	-2.76754	-2.48107	-0.362349	-2.66757	-3.41354	0.194002	-1.33853	-2.38631	-2.37903	-2.24802	-3.21095	-2.46049	-1.7775	-1.3174	-0.65322	-0.495437	-1.12558	-1.96854	-1.70463	-1.81409	-1.38019	-2.58486	-0.453027	-3.42796	-1.93721	-2.52996	-1.03861	-0.718147	-0.0716822	-1.1673	-1.0788	-0.465224	-1.48926	-2.23029	-0.637847	-0.611832	-1.88897	-2.44769	-2.59231	-1.60456	-1.63621	-0.702646
205249_at	Hs.1395	early growth response 2	EGR2	-2.70162	-1.21568	-1.00518	-1.27384	-1.01187	-1.73921	0.00351641	-2.62385	-2.43614	-1.64226	-1.14329	-0.606946	-2.10297	-2.08019	-3.3222	-2.65549	-1.33879	-1.11701	-1.16329	-0.626349	-1.93718	-1.328	-3.26325	-0.758522	-1.04359	-1.67023	-1.00032	-1.76374	-1.14472	-1.61128	-0.934595	-1.45521	-1.18597	-1.19098	-3.91532	0.505312	-1.66759	-0.945627	-2.33926	-1.09533	-0.483052	-0.98152	-1.7067	-0.756099	-1.08015	0.0576357
229634_at	Hs.17558	transmembrane protein 139	TMEM139	-2.49912	-2.48246	-2.49912	-2.3371	-2.17538	-2.19555	-2.4836	-2.4836	-2.31634	-2.23552	-2.47969	-0.66028	-2.49912	-2.49912	-2.46397	-2.49912	-2.4836	-1.63529	-1.78377	-1.64609	-1.78377	-2.3492	-1.57386	-1.82765	0.575108	-1.5304	-1.55139	-2.50479	-2.52636	-2.4836	-2.49912	-2.29179	0.0953934	-2.49883	-2.4836	-1.56443	-2.46765	-2.4836	-1.78377	-2.4836	-2.89961	-2.17366	-1.62402	-1.1455	-1.75557	-2.28019
202730_s_at	Hs.711490	programmed cell death 4 (neoplastic transformation inhibitor)	PDCD4	0.887199	1.09265	1.33832	-0.798132	0.510358	-0.453731	0.713433	-0.124237	-1.10829	0.13878	1.00826	0.541582	0.374022	1.26003	0.482071	0.401655	0.702758	0.0908524	-0.0255559	0.460696	0.855658	1.08473	-0.0131951	-0.305752	0.482826	0.0899809	0.76451	-0.464132	-0.870665	0.99431	-0.135859	0.395359	-0.953053	1.31729	0.209658	0.80389	0.59626	-0.655858	0.55513	0.804014	0.144845	-0.565228	-0.0409027	0.0364869	-0.732416	0.326952
212952_at	Hs.593218	---	---	-0.942057	-0.985666	-0.888683	-1.62631	-1.96814	-2.10471	-1.02225	-1.75264	-1.09939	-0.776432	-0.639618	-1.7192	-0.875154	-0.818091	-1.02333	-1.01473	-1.70866	-0.417842	-1.00713	-0.673004	-1.36691	-1.16618	-0.795618	-0.712371	-1.40437	-1.01362	0.241468	-1.53057	-1.61231	-1.95762	-0.565829	-0.543931	-1.01835	-0.533196	-1.86168	-1.78722	-1.00294	-0.804302	-0.710527	-0.225484	-1.43523	-1.77678	-0.677992	-1.31502	-0.365326	-0.159642
221542_s_at	Hs.705490	ER lipid raft associated 2	ERLIN2	-0.609381	-0.0113608	-0.182024	-3.07057	-0.490403	-0.982042	0.0220816	-0.993375	-1.48445	-0.379517	-0.772452	-0.425567	-0.71425	0.275312	-0.253919	-0.225146	0.031592	-0.248854	-0.394392	-0.14852	-0.203987	-0.364679	-1.1386	-0.451128	0.0490881	-0.712776	-0.881065	-1.41341	-1.09631	-0.391585	-1.85441	-0.920198	-1.74711	-0.115065	-0.521521	-0.573449	-0.476376	-1.24853	-1.13775	-0.417704	-0.671366	-0.511209	-0.898019	-0.864512	-1.14315	-0.104882
203700_s_at	Hs.202354	deiodinase, iodothyronine, type II	DIO2	-2.68225	-2.2797	-1.30703	-1.56388	-1.27036	-1.98431	-2.06847	-2.1151	-2.16913	-1.27529	-1.48982	-1.89834	-2.65852	-3.67452	-1.88577	-3.93198	-0.384105	-0.363079	-2.96883	-1.82704	-0.940058	-1.21663	-4.54518	-1.72129	-1.65424	-2.89049	-0.624095	-2.87369	-3.0196	-3.6054	-2.16892	-3.37546	-3.3879	-1.17926	-1.08828	-1.81896	-1.93217	-2.30505	-1.58217	-1.26016	-0.913957	-1.12009	-2.72872	-0.679834	-1.14045	-1.61942
211475_s_at	Hs.377484	BCL2-associated athanogene	BAG1	-1.14365	-1.01109	-1.0044	-1.43174	-1.25807	-1.82494	-1.44615	-1.71766	-1.45236	-0.148311	-1.54822	-1.38899	-0.960356	-0.884197	-1.13954	-0.993878	-0.888276	-0.882762	-0.535419	-0.919002	-0.489186	-0.959661	-0.732332	-1.66114	-0.977566	-1.12886	-0.727393	-1.51039	-1.1725	-1.04949	-1.98772	-0.910084	-1.98067	-1.03599	-0.462162	-0.771647	-1.19215	-1.98324	-1.1741	-0.617053	-2.9979	-1.14191	-1.35937	-1.26968	-1.21639	-1.03686
220055_at	Hs.99724	zinc finger protein 287	ZNF287	0.557665	0.807027	0.687842	-1.71745	0.190624	-1.71745	-0.740101	-1.71745	-2.48256	-0.589732	0.293011	-1.56799	-0.998333	-0.796677	-0.338441	0.129376	-0.290741	0.826553	-1.71745	1.0118	1.75895	0.107361	-1.84292	-1.02617	0.218127	-1.30824	-0.174724	-2.60853	-1.71745	0.520905	-0.422674	0.30319	-1.12508	-1.45668	-1.75251	-0.830723	-0.589912	-0.920642	-0.53731	-0.421566	-0.764064	-0.743924	0.413503	-0.956939	-1.61834	-0.699747
220417_s_at	Hs.435759	THAP domain containing 4	THAP4	-1.61431	-1.33112	-1.6347	-1.94127	-2.03257	-1.88234	-2.22309	-2.24724	-1.78255	-1.02796	-1.49128	-1.94723	-1.41835	-1.8276	-1.66432	-1.50034	-1.15732	-1.1224	-1.50573	-1.64117	-1.4832	-2.03633	-1.343	-1.25751	-1.77673	-1.09739	-1.455	-1.86878	-1.43864	-1.79894	-2.18806	-1.69238	-2.02574	-1.52058	-1.53475	-1.71463	-1.48449	-1.80885	-1.94127	-1.39027	-0.939451	-1.2999	-1.77889	-1.46275	-1.86721	-1.40427
221136_at	Hs.279463	growth differentiation factor 2	GDF2	-1.76522	-1.76522	-1.76522	-1.76522	-1.76522	-1.80537	-1.80537	-1.76522	-1.76522	-1.76148	-1.76522	-1.76522	-1.76522	-1.76522	-1.76522	-1.76522	-1.76522	-1.76522	-1.76522	-1.76522	-1.76522	-1.76522	-1.76522	-1.76522	-1.76522	-1.76522	-1.76522	-1.76522	-1.76522	-1.31838	-1.76522	-1.76522	-1.76522	-1.76522	-1.76522	-1.76522	-1.76522	-1.76522	-1.76522	-1.76008	-1.76522	-1.76522	-1.76522	-1.76522	-1.76522	-1.76522
220364_at	Hs.591264	hypothetical FLJ11235	FLJ11235	0.145847	-0.0905059	-0.825236	-1.9345	-0.419405	-1.80714	-0.421946	-1.89385	-1.90069	-1.22227	-1.70363	-1.3537	-1.5854	-0.766069	-0.811668	0.137565	-0.881939	-0.79043	-1.01824	0.438805	-1.34104	-0.971332	-0.678339	-0.00327692	-0.072769	-1.00625	-1.83847	-2.8082	-1.26709	0.282	-1.83156	-0.419796	-0.635927	-1.23065	-1.72668	-1.04918	-0.182343	-0.737293	-0.792754	-1.22944	-1.38105	0.297466	-1.33067	-1.05969	-1.4271	-1.8661
205342_s_at	Hs.436123	sulfotransferase family, cytosolic, 1C, member 2	SULT1C2	-3.19316	-4.37861	-1.17037	-3.92319	-4.42091	-3.03695	-2.56856	-3.31271	-5.99676	-1.61618	-1.31175	-2.44034	-3.41178	-5.05669	-3.85105	-2.43858	-1.70548	-1.19086	-1.85751	-1.3462	-1.62829	-2.37871	-3.1105	-2.74559	-1.90962	-3.30379	-2.37163	-3.55286	-2.66236	-2.30535	-1.66063	-3.44554	-2.5941	-3.19229	-0.808382	-3.0339	-3.10731	-2.4552	-2.36385	-2.37384	-2.38928	-1.81031	-1.71061	-1.76268	-2.37848	-3.26044
232419_at	Hs.118552	transmembrane protein 132A	TMEM132A	-1.76233	-1.76233	-1.76233	-1.76233	-1.45517	-1.79195	-1.49508	-1.76233	-1.76233	-1.76233	-2.00854	-2.00734	-1.51041	-1.76233	-1.76233	-1.76233	-1.76233	-1.76233	-1.60528	-1.76233	-1.77915	-2.02127	-1.47367	-1.76233	-1.76233	-1.62826	-1.76233	-1.89273	-1.76233	-1.86115	-1.76233	-1.26535	-0.394344	-1.76233	-0.593806	-1.76233	-1.76233	-1.67746	-1.56229	-1.76233	-0.920356	-1.76233	-0.705428	-1.79195	-1.76233	-1.32161
201694_s_at	Hs.326035	early growth response 1	EGR1	-2.34956	-1.28236	-1.62445	-2.18015	-1.30739	-2.12189	-1.0412	-2.26843	-1.93335	-1.01491	-0.977333	-1.557	-1.83042	-1.66741	-3.07468	-1.3017	-1.37174	-1.60438	-1.93039	-1.96431	-2.3249	-1.36114	-2.4581	-0.491196	-1.78891	-2.03877	-1.44666	-1.57253	-2.27223	-1.90051	-0.417821	-1.7144	-0.532892	-1.01845	-2.16797	-0.967062	-2.24141	-0.586942	-1.99259	-1.17858	-1.32473	-1.12672	-1.15895	-1.23149	-1.52265	-1.60639
214364_at	Hs.159556	MTERF domain containing 2	MTERFD2	-1.43805	-1.82569	-1.62928	-1.82569	-1.67875	-1.23258	-1.80482	-1.9292	-1.81577	-1.5637	-1.87433	-1.76198	-1.19972	-0.0998052	-1.07332	-1.18555	-1.82569	-1.19073	-1.82569	-1.82569	-1.54621	-1.27464	-1.82569	-1.82569	-1.18632	-1.82569	-2.17307	-1.32432	-1.13521	-1.63438	-1.74729	-1.82569	-1.82569	-2.32222	-1.64673	-1.15694	-1.75361	-2.52726	-0.703424	-2.10599	-0.503755	-2.1603	-2.03546	-1.82569	-1.82569	-1.73275
235748_s_at	---	hypothetical protein LOC100287052	LOC100287052	-1.17236	-1.07972	-1.04002	-1.17236	-1.17236	-1.17236	-0.799292	-1.17236	-1.19717	-1.04254	-1.18226	-1.49929	-1.17236	-0.293218	-0.249726	-0.377985	-1.08289	-1.17236	-1.07119	-1.17236	-1.17236	-1.81257	0.311129	-1.33484	0.534954	-1.17236	-1.50946	-1.91795	-1.33484	-1.17236	-0.237268	-0.530575	-1.17236	-1.54561	-0.238772	-0.812187	-1.19717	-1.17236	0.296271	-1.32973	-1.17236	-1.17236	-1.17236	-1.18292	-1.17236	-1.17236
230780_at	Hs.659905	hypothetical protein LOC730091	LOC730091	0.275815	-0.380727	-0.379481	-1.8868	0.624297	-1.14516	0.100047	-1.96851	-1.19555	-1.26807	0.26307	-2.44943	-0.732605	0.431339	0.205838	0.332569	-0.0849471	-0.507566	-1.96851	-0.12227	-0.149567	-0.379662	-2.11949	-0.379662	0.598204	-1.9752	-1.32365	-2.38202	-1.8506	-0.544593	-0.686016	-0.944305	-0.958057	-0.211261	-0.192159	0.00386299	-0.0284348	-2.35534	0.0614311	-0.679145	-0.657289	-0.373243	-0.592321	-1.26419	-1.20251	-0.352419
237334_at	Hs.257368	---	---	-1.29976	-1.64836	-1.50081	-1.63725	-1.63725	-1.72885	-1.21533	-1.47791	-1.66652	-1.69776	-1.67324	-1.67777	-2.10388	-1.50081	-1.15288	-1.65228	-1.73534	-1.43714	-1.65862	-1.69776	-1.19136	-1.50081	-2.17217	-1.50081	-1.35345	-1.63725	-1.17379	-1.58319	-1.54551	-1.50081	-1.50081	-1.19121	-0.79833	-1.67629	-1.33555	-1.69776	-1.13333	-1.38823	-1.567	-1.50081	-1.3847	-1.63725	-1.50081	-1.63725	-1.63725	-1.69776
229238_at	Hs.499607	chromosome 17 open reading frame 97	C17orf97	-1.59267	-0.692489	-1.75	-2.8468	-0.515841	-1.42535	-2.20046	-3.56408	-2.92594	-0.915947	-2.0556	-2.25628	-0.812777	-1.66646	-2.0075	-0.360311	-0.173206	-0.320828	-0.968656	-1.30155	-1.00052	-1.65248	-1.34876	-1.46892	-2.41721	-2.1607	-1.53541	-4.69605	-2.47196	-1.39609	-1.6145	-0.900675	-1.00052	-1.00052	-1.05856	-1.57629	-0.918614	-1.00052	-0.706073	-1.5588	-1.61694	-1.60825	-0.748479	-0.954128	-1.01371	-1.54202
223784_at	Hs.129614	transmembrane protein 27	TMEM27	-0.708763	-0.669016	-1.12928	-1.72611	-1.0085	-0.909774	0.164162	-1.61108	-1.84456	-1.37974	-2.67239	-1.7967	2.06144	1.7044	1.00433	0.571017	-0.816015	-0.468645	-2.36964	0.522881	0.211199	-2.45215	0.261615	-0.728568	0.216732	0.072372	-0.567526	-1.61692	-2.37814	0.88818	-0.296235	1.09726	-1.15479	-1.61692	-0.424201	-0.0585436	0.57267	-1.47855	2.01497	-0.366908	-0.112419	-1.5295	-1.88379	-1.05605	-0.978318	-0.881372
219877_at	Hs.591850	zinc finger, matrin type 4	ZMAT4	-1.59966	-3.63236	-3.86879	-3.70473	-4.12083	-3.96917	-4.40656	-2.15826	-4.6358	-3.7813	-1.978	-4.23562	-4.12334	-4.40656	-4.35746	-2.52297	-4.6358	0.0474286	-4.45799	-4.19166	0.715137	-4.02793	-4.40972	-4.3627	0.258029	-3.77471	-1.56764	-3.5702	-4.6358	-2.88542	-4.40656	-2.24257	-1.90103	-1.95216	-3.3837	-1.74142	-3.31814	-4.40656	-4.6358	-1.56869	-3.91072	-4.62983	-4.2377	-4.40656	-4.09648	-2.4881
201562_s_at	Hs.633539	sorbitol dehydrogenase	SORD	-2.13141	-1.49212	-0.129842	-2.8476	-4.08463	-2.90011	-0.699465	-2.89443	-2.48185	-1.11308	-1.11447	-1.65401	-2.78597	-2.37122	-2.84428	-3.61326	-0.286219	0.0771005	-0.966759	-0.247348	-1.10301	-1.93649	-2.3224	-2.59886	-0.950535	-3.26001	0.256783	-3.15598	-1.59343	-3.28939	-4.13368	-2.05478	-2.90177	0.515638	-0.145318	-0.998988	-1.35384	-3.58379	-1.92605	0.0551771	-0.316346	-1.24191	-4.14199	0.441505	-1.62221	-0.979609
1568752_s_at	Hs.497220	regulator of G-protein signaling 13	RGS13	-1.75575	-1.75575	-1.75575	-1.75575	-1.75575	-1.75575	-1.75575	-1.73903	0.0674735	-1.75575	-1.75575	-1.73298	-1.07894	-1.75575	-1.75575	-1.75575	-1.75575	-1.75575	-1.75575	-1.75575	-1.75575	-1.75575	-1.75365	-1.75575	-1.75575	-0.659927	-1.75575	-1.68579	-1.75575	-1.75575	-1.75575	-1.75575	-1.75575	-1.75575	-1.75575	4.94374	3.02293	-1.75575	-1.71982	-1.75575	0.606149	-1.75575	-1.75575	-1.75575	-1.75575	-1.75575
212123_at	Hs.438991	tectonic family member 3	TCTN3	-0.518285	1.06796	-0.137043	-1.15145	0.00637055	-0.690354	0.173979	-0.913127	-1.73199	0.399978	-0.795348	-0.680139	-0.357572	-0.0375541	-0.61945	-0.0673067	0.236753	0.722707	0.470576	-0.151058	1.12256	-0.0708077	-0.379741	0.542746	0.840793	0.103765	-0.221878	-1.60442	-0.914722	-0.68169	-1.39007	-0.68195	-1.22105	0.641695	-0.248428	0.569103	-0.0862662	-0.266943	0.481846	0.593911	0.322977	-0.550895	-0.314963	0.81485	-0.370869	-0.361079
222585_x_at	Hs.469254	lysine-rich coiled-coil 1	KRCC1	-1.69205	-1.39707	-0.777657	-1.56555	-0.91068	-1.76295	-0.502015	-1.48389	-1.37731	-0.976163	-0.917122	-1.89193	-1.80936	0.738403	-0.20017	-1.15927	-1.36351	-1.464	-1.542	-0.543863	-1.5337	-1.52844	-2.22233	-1.47467	-0.128126	-2.26514	-1.45341	-1.43559	-1.19566	-1.39882	-1.09081	-0.915694	-0.653056	-1.3692	-0.674416	-0.533212	-1.66422	-1.58267	0.286571	-1.30497	-1.75972	-2.31873	-1.11314	-1.4522	-1.53875	-1.52115
227159_at	Hs.38039	GH3 domain containing	GHDC	-0.689102	0.412834	0.12345	-2.81604	-0.173416	-1.79737	-1.1885	-0.377462	-1.18865	0.201876	-0.747887	-0.443278	-0.00559115	-1.35248	-0.0701889	0.658826	0.640418	0.305754	0.218721	-0.124057	-0.311268	-1.76941	0.151908	0.782124	-0.589342	0.00297934	-1.37409	-2.70284	0.0372357	-1.87478	-0.809017	0.0943606	-0.980173	-0.29391	-1.67623	-0.320481	-0.980452	0.265065	-4.60666	-0.84265	-2.46627	-0.4062	-0.481709	0.0782763	-0.524583	-0.162845
230729_at	Hs.570211	---	---	-0.484927	-0.232463	-0.429696	-1.86938	-0.782147	-1.03161	0.213316	-1.44344	-1.8335	-0.529017	-1.83216	-1.26478	-1.56634	0.877966	0.439527	0.462381	-0.301185	-0.207262	-0.486654	0.081057	-0.467281	-0.356124	-1.68771	-0.464703	0.63885	-1.44344	-1.10142	-2.09738	-1.15842	-0.332966	-1.23699	0.191465	-1.326	-0.22246	-0.893616	0.240494	-0.701465	-1.80982	1.03905	-0.187684	-0.643186	-0.390848	-1.25506	-1.37466	-0.427949	-0.0426821
244504_x_at	Hs.286221	ADP-ribosylation factor 1	ARF1	-1.7491	-1.66739	-1.75318	-1.75318	-1.75318	-1.75318	-1.75318	-1.75318	-1.75318	-1.75318	-1.86878	-1.75318	-1.75318	-1.75318	-1.75318	-1.75318	-1.75318	-1.75318	-1.75318	-1.75318	-1.75318	-1.75318	-1.75318	-1.79604	-1.75318	-1.71473	-1.75318	-1.75318	-1.69547	-1.75318	-1.75318	-1.75318	-1.75318	-1.75318	-1.61935	-1.75318	-1.75318	-1.75318	-1.75318	-1.75318	-1.69402	-1.75318	-1.75318	-1.75318	-1.75318	-1.7528
230093_at	Hs.661069	radial spoke head 1 homolog (Chlamydomonas)	RSPH1	0.588437	0.181811	0.2369	-2.32418	0.602795	-0.503166	-1.1144	-0.777081	-1.83169	-1.48731	-0.0997563	-0.0601452	-1.24962	-0.0618796	-0.173786	0.82194	0.984639	1.1478	-0.687499	1.14221	0.781371	0.948033	-1.37445	0.241959	0.21947	-0.991846	0.346493	-1.51184	-2.07484	0.414766	-0.632655	-1.06214	-1.21448	0.615073	-0.387666	0.00343959	-1.65964	0.800045	0.182103	-0.189296	-0.342313	-0.156956	-0.81384	0.362927	-0.355967	0.692703
213228_at	Hs.584830	phosphodiesterase 8B	PDE8B	1.05133	0.860794	0.388871	-1.60557	0.701117	-0.037647	-0.229675	0.585921	-2.37712	-0.394893	1.2325	-0.765449	0.145953	-0.275743	0.853103	0.998716	0.597658	0.0845949	-1.88742	-1.34582	0.613994	0.489019	-0.494175	1.15947	0.106797	0.141476	0.0635672	-0.539742	-1.41482	0.46211	0.429268	0.783652	-0.874559	0.435155	-0.435148	0.273093	0.761724	0.637525	0.347795	-0.17578	-0.546912	0.425474	0.961976	-1.27532	-1.04561	-0.433689
1563641_a_at	Hs.715778	sorting nexin 20	SNX20	-1.75047	-1.75047	-1.75047	-1.75047	-1.75047	-1.75047	-1.75047	-1.75047	-1.75047	-1.75047	-1.75047	-1.75047	-1.75047	-1.75047	-1.75047	-1.75047	-1.75047	-1.75047	-1.75047	-1.75047	-1.75047	-1.75047	-1.75047	-1.75047	-1.75047	-1.75047	-1.75047	-1.75047	-1.47916	-1.75047	-1.75047	-1.75047	-1.75047	-1.75047	-1.75047	-1.75047	-1.75047	-1.75047	-1.75047	-1.75047	-1.70108	-1.75047	-1.75047	-1.75047	-1.61696	-1.75047
236255_at	Hs.535800	pleckstrin homology domain containing, family G (with RhoGef domain) member 4B	PLEKHG4B	-3.11452	-3.12627	-2.05385	-2.36277	-3.08023	-2.89118	-3.08023	-2.89118	-2.98705	-2.88316	-1.81314	-3.12567	-2.47147	-2.89118	-3.08023	-2.89118	-3.12627	0.0905997	-2.89824	-2.14136	-0.625541	-3.08023	-1.9082	-3.12627	-2.89118	-3.08023	-2.05385	-3.12459	-2.05755	-3.37581	-3.08023	-3.08023	-3.08023	-3.08023	-2.89118	-3.08023	-3.12627	-3.08023	-2.91909	-2.08194	-2.52555	-2.16028	-2.94168	-1.36109	-2.89118	-2.6844
233550_s_at	Hs.105607	solute carrier family 4, sodium borate transporter, member 11	SLC4A11	-1.45988	-1.09021	-1.69397	-1.6561	-1.85655	-1.85655	-0.504051	-1.6561	-0.718012	-0.408917	-1.6561	-0.920343	-1.6561	-0.813101	-1.85655	-1.6414	-1.6955	-1.6955	0.234652	-0.814095	-1.3299	-1.63237	-0.413022	-1.35975	-1.63237	-1.51632	0.244937	-1.66992	-1.41724	-1.6955	-1.63237	-1.03605	0.0118257	-1.45662	-0.802413	-0.837377	-1.74944	-1.52993	-1.54181	-0.0390256	-1.63237	-1.6561	-1.39585	-1.63687	-1.5101	-0.857725
220372_at	Hs.458308	DnaJ (Hsp40) homolog, subfamily C, member 28	DNAJC28	-0.838487	-0.612456	-0.767599	-1.42571	-0.416034	-1.49665	-0.621738	-1.56677	-2.06333	-1.01794	-1.01311	-1.49665	-1.15529	0.0594564	-0.577358	-0.891076	-0.836256	-1.05771	-0.965508	-0.900149	-0.953367	-0.458588	-0.826118	-0.838487	-0.326988	-1.54757	-0.838487	-2.03126	-1.49665	-0.496137	-1.74924	0.231802	-1.49665	-1.09841	-0.509801	-0.274611	-0.556588	-1.39547	0.171662	-0.838487	-1.24058	-0.94326	-1.03666	-0.838487	-1.75179	-0.827422
237337_at	Hs.662760	---	---	-1.48266	-0.925918	-1.47146	-1.83882	-1.48266	-2.09269	-2.0641	-1.25119	-2.27097	-1.62247	-1.34308	-1.48266	-1.51406	-2.13377	-2.20434	-1.52896	-1.12119	-0.833651	-1.29043	-1.86174	-1.52497	-1.48266	-1.61967	-1.48266	-2.23143	-1.48266	-1.42985	-1.28719	-1.48266	-2.20434	-1.48266	-1.6222	-1.47392	-0.782341	-1.51155	-1.48266	-1.7668	-1.48266	-1.48266	-0.901913	-1.48266	-1.48258	-1.83478	-2.11945	-2.12975	-1.23004
1552947_x_at	Hs.511883	zinc finger protein 114	ZNF114	-2.32409	-0.367257	-1.06807	-1.13691	-2.23514	-1.60954	-1.96385	-2.35609	-2.53245	-0.952561	-0.222138	-2.24163	-3.11544	-1.23305	-0.592457	-0.389145	-0.613642	-0.558102	-0.740415	-1.01771	-2.05462	-2.52781	-1.42591	-2.21921	-1.10274	-3.2494	-0.991646	-2.67357	-2.05055	-3.57114	0.575919	-1.02367	-0.438699	-0.647434	0.0204581	-2.20029	-1.4851	-0.357536	-2.20503	-1.56304	-0.364057	-0.991646	-1.4292	-1.10616	-1.07406	-0.785692
223638_at	Hs.325422	neuroblastoma breakpoint family, member 3	NBPF3	-1.90242	-1.79514	-1.86987	-1.93677	-1.1954	-1.21193	-0.37875	-0.985409	-1.52037	-1.03081	-1.48914	-1.10293	-1.6294	-2.17096	-0.536222	-1.02332	-1.56672	-1.67628	-2.14221	-1.67828	-0.970756	-0.683147	-1.93677	-0.664858	-1.93677	-2.33916	-1.6117	-0.932663	-2.64924	-1.03434	-1.03887	-1.21766	-1.865	-0.798099	-1.93677	-1.98289	-1.81224	-2.11683	-2.45511	-0.652316	-1.71162	-1.61672	-1.42966	-2.1532	-1.72343	-2.07824
226500_at	Hs.409561	zinc finger and BTB domain containing 47	ZBTB47	-0.976041	-0.979941	-0.68775	-1.87873	-0.981519	-1.62444	-1.14032	-1.54209	-2.30503	-0.916105	-0.986555	-1.32834	-1.51463	-1.701	-1.54209	-1.52748	-0.973265	-0.539779	-1.02723	-1.20366	-0.997056	-0.981519	-1.66438	-0.782941	-1.28251	-1.44798	-1.18648	-2.56836	-1.2344	-1.29453	-0.981519	-1.22838	-0.906352	-1.54209	-1.46981	-1.14284	-1.80623	-0.862621	-1.10843	-1.3705	-1.54209	-0.731173	-0.4038	-1.24527	-1.33085	-1.17785
209612_s_at	Hs.4	alcohol dehydrogenase 1B (class I), beta polypeptide	ADH1B	-6.55583	-6.58919	-6.94065	-6.82508	-6.94065	-6.32068	-6.57348	-3.11482	-5.85646	-6.57328	-6.69954	-6.70246	-6.82508	-6.33082	-6.82508	-6.82508	-7.02519	-4.40853	-6.94065	-6.14311	-6.82521	-6.55103	-5.96011	-6.94065	-6.94065	-6.61718	-6.32056	-6.82508	-5.98067	-6.57328	-6.78813	-6.55103	-5.80185	-6.94065	-6.94065	-3.5013	-5.67094	-2.83141	-6.82508	-3.42221	-5.834	-6.93599	-6.22125	-2.96758	-6.82508	-3.74266
231077_at	Hs.534593	chromosome 1 open reading frame 192	C1orf192	-1.73515	-1.73515	-1.73515	-1.73515	1.21383	-1.72184	-1.65433	-1.73515	-1.65433	-1.73515	-1.71198	-1.66802	-1.73515	-1.73515	-1.73515	-1.65433	-1.73515	-1.65433	-1.73515	-1.58808	-1.65433	-1.73515	-1.65433	-1.65433	-1.73515	-1.61876	-1.65433	-1.68596	-1.65433	-1.73515	-1.73515	-1.65433	-1.65433	-1.73515	-1.71083	-0.145613	-1.65433	-1.73459	-1.65433	-1.65433	-1.65433	-1.73515	-1.73515	-1.65433	-1.65433	-1.73515
230782_at	Hs.633539	sorbitol dehydrogenase	SORD	-1.41991	-0.982018	0.121626	-2.87498	-3.99578	-2.10797	-0.125819	-1.50506	-2.6702	-1.01467	-0.276737	-0.876468	-3.22489	-2.54463	-2.39615	-2.2409	0.837525	0.39196	-1.81312	0.318943	0.0778495	-3.14795	-3.15924	-1.26481	-1.22116	-3.26308	0.614993	-3.46555	-2.69565	-2.86564	-2.37386	-1.349	-1.09532	0.842172	-1.58253	-1.23854	-0.475929	-1.15976	-1.55447	0.119522	-0.478168	-0.400674	-3.84329	1.03885	-1.53361	-0.7551
238861_at	Hs.592798	---	---	1.86591	1.75958	1.69835	-1.34412	1.83507	0.72817	1.09204	0.521892	-0.148891	-0.468552	1.65775	1.8267	2.54266	3.39472	1.93525	1.53662	1.44693	1.59916	-0.698466	0.920186	1.58747	1.32414	-0.490369	1.53751	2.28315	2.29808	0.33491	0.684367	-0.530341	2.02844	-0.116799	1.12312	-1.25289	1.39098	-0.247001	0.858425	2.3325	0.668483	1.23019	0.251131	1.49747	0.560627	1.27404	0.287031	-0.247001	0.507138
227404_s_at	Hs.708393	Early growth response 1	EGR1	-0.956299	-0.523229	-1.11992	-2.09196	-1.39029	-2.7536	-1.0434	-3.4231	-2.06987	-1.11543	-0.631443	-1.80909	-2.07398	-1.16469	-3.93682	-1.85815	-1.49442	-0.772205	-0.934305	-1.47085	-2.28469	-0.960385	-2.95594	-1.16996	-2.45236	-0.576372	-0.408545	-1.51041	-1.0208	-1.32837	-0.809275	-0.913706	-1.20702	-0.895874	-1.70753	-1.164	-2.87699	-0.671704	-2.39814	-0.460621	-0.970077	-1.68353	-1.25386	-1.41034	-1.16034	-0.145431
1560921_at	Hs.387623	zinc finger protein 169	ZNF169	-1.72731	-1.73667	-1.72731	-1.72593	-1.49762	-1.72387	-1.72623	-1.72593	-1.28072	-1.72593	-1.53149	-1.72593	-1.72094	-1.72593	-1.57204	-1.72623	-1.73667	-1.72731	-1.53511	-1.72731	-1.69741	-1.72623	-1.72623	-1.72623	-1.70549	-1.05374	-1.72623	-1.72623	-0.674939	-1.72593	-1.57631	-1.71947	-1.72593	-1.72731	-1.72593	-1.3251	-1.72623	-1.62942	-1.72623	-1.72686	-1.49527	-1.72731	-1.72731	-1.72623	-1.70221	-1.72623
220751_s_at	Hs.713175	chromosome 5 open reading frame 4	C5orf4	-1.8649	-2.48161	-1.37192	-4.94056	-1.48939	-2.81593	-2.85575	-2.52037	-4.15854	-1.84631	-1.61148	-3.0113	-3.30152	-3.33612	-1.30631	-2.20206	-1.73928	-0.952335	-2.89337	-1.91637	-0.546029	-2.44004	-5.0027	-2.07923	-2.82238	-3.66284	-2.25179	-4.5976	-3.84056	-1.61132	-3.50343	-2.07923	-2.01508	-1.86178	-2.67409	-2.94011	-2.07923	-2.8577	-3.08135	-1.29397	-2.02344	-1.76304	-2.84826	-2.07923	-2.19447	-2.07253
1569722_s_at	Hs.585473	hypothetical protein LOC219731	LOC219731	-1.72455	-1.17036	-1.55562	-1.72455	-1.65356	-1.70755	-1.45953	-1.68617	-1.64772	-1.71278	-1.70659	-1.68354	-1.70635	-0.356026	-1.39274	-1.63159	-1.72846	-1.71278	-1.70755	-1.19874	-1.70755	-0.855332	-1.70755	-1.3733	-1.29577	-1.68354	-1.72455	-1.77133	-1.71278	-1.68354	-1.68354	-1.38443	-1.35403	-1.77994	-1.43392	-1.68354	-1.72455	-1.70755	-1.70755	-1.77994	-1.70755	-1.68354	-1.70195	-1.23242	-1.70755	-1.68354
226469_s_at	Hs.433738	gamma-glutamyltransferase 7	GGT7	-1.42483	-0.186323	-1.4355	-2.02746	-1.72404	-1.70224	-1.4561	-1.81009	-1.72404	-1.71439	-1.4355	-1.91882	-1.51865	-1.56855	-1.4355	-1.23478	-0.281743	-0.495689	-1.4019	-1.07967	-1.39994	-1.04352	-1.10517	-0.696795	-1.6555	-1.2559	-1.73864	-1.4355	-1.30776	-1.50836	-1.72404	-1.53938	-1.53938	-0.0851776	-0.468456	-0.832864	-0.896422	-0.728426	-0.454891	-0.6737	-0.676393	-1.29024	-1.53938	-1.57916	-1.72404	-0.930344
221796_at	Hs.494312	neurotrophic tyrosine kinase, receptor, type 2	NTRK2	0.915589	0.781835	1.06762	-1.3478	-0.227511	0.380493	0.732826	0.80041	-0.312903	-0.0724133	0.850968	0.808893	0.41128	-0.124622	0.446165	1.28159	0.895139	0.55626	-1.74282	-0.165254	-0.132729	0.544909	0.0562988	1.178	0.26206	0.194353	0.0336437	0.429264	-1.59722	1.52421	-0.170898	0.476929	-0.0732176	0.775616	0.0219703	0.510168	1.35951	0.960466	0.104645	-0.0930893	0.0479439	1.02335	0.610235	0.80618	-0.466077	0.0945121
243042_at	Hs.632419	family with sequence similarity 73, member A	FAM73A	-0.0876994	-0.0601499	-0.355045	-0.668587	-0.2475	-0.411938	-0.270205	-0.733293	-1.13917	-0.591807	-0.591807	-1.11942	-0.64671	-0.591807	-0.944471	-0.779154	0.0551667	-0.0717407	-1.20994	-1.28103	-0.629871	-0.452328	-0.570846	0.293218	-0.937506	0.314375	-0.41863	-1.30788	-1.13341	-0.0156551	-1.05085	-0.591807	-0.817006	-0.591807	-1.46322	-0.384877	-0.193965	-0.277903	-0.463541	-0.151891	-0.0356843	-1.59559	-0.621832	-0.815649	-0.628275	-0.483209
237553_at	Hs.174746	---	---	-0.738863	-1.23433	-0.681103	-1.45973	-0.216274	-0.57801	-0.910717	-1.5692	-1.64839	-0.919957	-0.785106	-0.987837	-1.46763	-0.146548	-0.876289	-0.587031	-1.05023	-0.994711	-1.47957	-0.695663	-1.15159	-0.603528	-0.83102	-0.789398	0.528862	-1.73655	-0.725487	-1.29096	-1.84412	-0.704042	-0.957688	-1.59922	-0.825557	-1.4107	-1.61707	-0.610762	-0.191311	-1.61707	-1.43737	-0.83102	-1.46774	-0.695518	-1.48935	-0.711072	-1.16671	-0.356688
219961_s_at	Hs.187635	chromosome 20 open reading frame 19	C20orf19	-1.55682	-1.68864	-0.397647	-2.30662	-1.80314	-2.05814	-1.6524	-2.42136	-2.80306	-1.05043	-0.812918	-2.4422	-2.96484	-1.95063	-1.61364	-1.76384	-0.772458	-0.615915	-1.50191	-0.675125	-1.09326	-1.15173	-2.10491	-1.59157	-1.17895	-2.83108	-1.28942	-2.72106	-2.02318	-1.98347	-2.14797	-1.26239	-1.51458	-1.23614	-2.24674	-1.00294	-1.81282	-2.2463	-1.0103	-1.62172	-1.53058	-1.15077	-1.86333	-0.857455	-1.61476	-1.28419
236038_at	Hs.594846	---	---	-4.02083	-3.84814	-2.47788	-2.47788	-2.42767	-2.63075	-3.01456	-2.42907	-1.41161	-2.6064	-1.66734	-2.85728	-4.34231	-3.05633	-2.46757	-3.04745	-1.96639	-1.73013	-4.85887	-2.47788	-1.34437	-2.57751	-2.34851	-2.92374	-2.30101	-3.89653	-2.02776	-3.08887	-3.43801	-3.4846	-4.1235	-2.51881	-2.37408	-2.66256	-4.22741	-1.8544	-1.91636	-2.67784	-2.74406	-1.22236	-2.19181	-3.01881	-3.85036	-2.58461	-3.37721	-1.73547
211979_at	Hs.512461	G protein-coupled receptor 107	GPR107	0.140651	0.215419	0.190508	-0.136717	0.479172	-0.268018	-0.399005	-0.240194	-0.304268	0.316751	0.0837531	0.0361149	0.00551143	-0.204438	-0.258498	0.0144782	0.322351	0.504419	0.166804	-0.245271	0.605861	0.0855289	0.0551105	0.0557388	-0.477658	-0.0307226	0.224239	-0.396225	-0.278478	-0.41077	-0.116721	-0.222145	-0.841749	0.671332	-0.258339	-0.445334	-0.103567	-0.789623	-0.938712	0.163297	0.323642	0.241763	-0.126053	0.143175	-0.32034	0.111693
214001_x_at	Hs.719140	---	---	-1.8899	-1.98374	-1.54335	-1.54342	-1.61312	-1.76342	-0.912946	-0.888485	-1.24955	-1.06875	-0.844591	-2.20154	-1.57321	-0.95165	-0.914202	-1.36665	-1.54238	-1.98814	-1.99902	-2.03692	-1.79153	-1.81113	-0.891585	-1.7296	-0.681693	-1.57544	-1.45976	-1.48697	-1.5472	-1.4926	-0.522118	-1.0724	-0.359681	-1.25154	-1.45257	-1.54342	-1.54342	-1.26947	-1.10744	-1.28006	-1.20516	-1.51279	-1.52782	-1.23117	-0.990207	-1.63202
210039_s_at	Hs.498570	protein kinase C, theta	PRKCQ	-1.32188	-1.49274	-0.24368	-1.96311	-0.418948	-2.36117	-1.42479	-2.14996	-2.11435	-0.954551	-1.10628	-1.54757	-2.27339	-1.0772	-1.60544	-1.63571	-0.93436	-0.263211	-1.75126	-0.959347	0.12519	-1.95581	-2.57161	-2.69278	-1.36254	-1.64875	-0.840365	-2.34447	-0.380628	-1.73927	-3.13477	-1.45887	-2.57097	-1.65927	-1.88332	-0.662582	-1.43422	-3.36397	-1.25957	-0.945442	-0.180874	-1.87686	-2.0171	-0.792492	-1.73304	-1.01188
229675_at	Hs.607776	MYC induced nuclear antigen	MINA	-1.71161	-1.71161	-1.71161	-1.71161	-1.71161	-1.71161	-1.71161	-1.71161	-1.71161	-1.71161	-1.71161	-1.71161	-1.71161	-1.71161	-1.71161	-1.71161	-1.71161	-1.71161	-1.71161	-1.71161	-1.71161	-1.71161	-1.71161	-1.71161	-1.71161	-1.71161	-1.71161	-1.71161	-1.71161	-1.71161	-1.71161	-1.71161	-1.71161	-1.71161	-1.71161	-1.44174	-1.71161	-1.71161	-1.71161	-1.71161	-1.71161	-1.71161	-1.71161	-1.71161	-1.71161	-1.71161
1558487_a_at	Hs.598832	transmembrane emp24 protein transport domain containing 4	TMED4	-0.539211	-0.440467	-0.266693	-2.69097	-0.4787	-1.87937	-0.0723767	-1.39436	-2.53657	-1.59697	-1.64538	-1.79862	-1.18936	-0.229456	0.102337	-0.0891683	-0.755258	-0.860967	-2.81281	-0.136969	-0.352248	-0.578116	-1.4565	-0.7054	-0.398098	-1.3872	-0.754601	-3.09282	-2.57062	-1.16828	-2.29168	-1.13795	-1.58855	-0.727385	-0.926323	-0.43124	-0.798709	-1.38525	-0.689217	-0.779621	-1.25631	-0.57794	-1.26363	-0.721846	-2.28272	-1.02173
229425_at	Hs.445603	---	---	-2.22752	-2.3647	-1.35759	-2.94757	-0.554444	-1.1982	-1.69866	-1.47026	-2.79056	-2.74164	-0.360829	-2.91045	-1.78122	-0.103043	-0.785568	-0.0807659	-1.22138	-0.634243	-2.40959	-0.886173	-2.19672	-1.7818	-3.06057	-1.32822	0.0267583	-2.89944	-1.95012	-1.34255	-3.96137	-2.04163	-0.780377	-1.00953	-0.378221	-0.286131	-2.5606	-1.96696	-2.06706	-2.63554	-1.09656	-1.49274	-2.6179	-1.14242	-1.47366	-3.21539	-1.98267	-2.01071
226719_at	Hs.718482	---	---	-0.2749	-0.210637	-0.178447	-1.21939	-0.049691	-0.475742	-0.617712	-0.613655	-1.27438	-0.697122	-0.374589	-0.429464	-0.696972	-0.671845	-1.19153	-0.162672	-0.0471992	0.115277	-1.426	-0.541215	0.590884	-0.149847	-1.55512	-0.388966	0.259162	-0.713441	-0.646857	-0.928942	-0.823656	-0.568632	-0.897043	-0.753959	-0.441247	-0.589276	-1.11452	-0.601687	-0.306527	-0.27009	-0.548972	-1.10714	-0.160991	-0.412456	-0.33313	-0.196559	-0.915889	-0.861933
238036_at	Hs.591481	Src homology 2 domain containing E	SHE	1.50318	1.52583	0.427142	-0.236489	-0.322098	-1.81674	1.19003	-0.603851	-2.11114	0.804797	0.552038	-0.793102	-0.910089	-0.211957	0.298356	1.48529	0.131595	0.0839867	0.349195	0.920041	2.15699	0.636034	0.716816	1.18331	0.829078	-1.51256	-0.0752116	-1.79556	-0.319797	0.793229	0.547274	1.26346	0.717226	0.611971	-1.10781	1.04364	0.530816	0.247777	1.05253	0.0692498	-0.392858	1.7593	0.934315	0.550377	-0.755619	0.310263
239161_at	Hs.744	ferredoxin 1	FDX1	-0.439317	-1.15513	-1.15117	-2.15524	-0.93537	-1.70121	-0.93537	-2.21604	-2.40661	-0.93537	-1.79549	-1.0501	-2.23712	-1.7617	-0.93537	-0.428524	-0.93537	-0.878452	-1.43759	-1.32118	-0.605705	-0.960656	-2.41958	-2.4201	-0.804708	-1.86411	-0.945019	-2.45932	-2.92631	-1.01736	-2.34319	-0.93537	-1.9053	-0.93537	-1.23432	-1.80475	-1.26125	-1.7816	-0.450675	-1.27451	-1.66285	-1.54685	-1.67237	-0.649469	-1.9053	-1.27713
49077_at	Hs.503251	protein phosphatase methylesterase 1	PPME1	-1.25244	-1.12734	-1.34073	-1.55889	-1.11371	-1.47405	-1.38338	-1.79927	-1.67626	-0.688783	-1.524	-1.5599	-1.2763	-1.39425	-1.60466	-0.84179	-0.719507	-1.08699	-0.999888	-1.11214	-0.986506	-1.26755	-1.12185	-0.624703	-1.7992	-1.17629	-1.04026	-2.59012	-1.0661	-1.56193	-1.26155	-1.2369	-1.18654	-1.306	-1.7482	-1.36463	-1.44875	-0.893653	-1.55569	-1.35586	-1.29058	-0.567102	-0.931897	-1.17126	-1.36675	-0.808728
227753_at	Hs.17558	transmembrane protein 139	TMEM139	-5.52262	-6.23383	-5.89088	-5.38523	-3.46729	-3.47457	-5.10939	-6.24686	-5.9622	-5.3895	-2.52757	-1.20909	-5.88584	-2.24868	-2.42196	-5.51499	-5.74681	-2.03036	-2.30617	-2.12067	-2.47308	-5.84338	-2.36279	-2.16037	0.331026	-1.89019	-2.11024	-5.88584	-6.21901	-6.12462	-6.24686	-5.15739	-0.535852	-5.88584	-5.51499	-3.03294	-5.16607	-5.86184	-6.201	-3.23919	-3.49338	-4.4411	-3.19059	-1.73542	-5.87805	-4.42462
229684_s_at	Hs.173001	Zinc finger protein 644	ZNF644	-1.70036	-1.70036	-1.32627	-1.70036	-1.64242	-1.70036	-1.70036	-1.70036	-1.48636	-1.70036	-1.70036	-1.72896	-1.70036	-1.54001	-1.70036	-1.70036	-1.70036	-1.72896	-1.72896	-1.72896	-1.70036	-1.70036	-1.70036	-1.70036	-1.28499	-1.70036	-1.70036	-1.70028	-1.70036	-1.70036	-1.59772	-1.70036	-1.70036	-1.70036	-1.72896	-1.70036	-1.70036	-1.70036	-1.70036	-1.68637	-1.70036	-1.90757	-1.72896	-1.11129	-1.70036	-1.70036
227360_at	Hs.327631	Retinol dehydrogenase 13 (all-trans/9-cis)	RDH13	-1.69897	-1.69897	-1.69897	-1.69897	-1.69897	-1.69897	-1.69897	-1.69897	-1.69897	-1.69897	-1.69897	-1.69897	-1.69897	-1.69897	-1.368	-1.49738	-0.862939	-1.69897	-1.69897	-1.69897	-1.69897	-1.69897	-1.69897	-1.69897	-1.69897	-1.69897	-1.69897	-1.69897	-1.69897	-1.69897	-1.69897	-1.67254	-1.53437	-1.69897	-1.22567	-1.69897	-1.63612	-1.69897	-1.69897	-1.69897	-1.69897	-1.69897	-1.69897	-1.69897	-1.62759	-1.69897
217622_at	Hs.106730	rhomboid domain containing 3	RHBDD3	-1.64257	-1.51785	-1.68504	-1.35947	-1.64257	-1.64257	-1.64257	-1.64257	-1.64257	-1.64257	-1.30342	-1.64257	-1.41564	-1.69872	-1.69872	-1.61936	-1.64257	-1.69671	-1.50815	-1.70109	-1.64257	-1.64257	-1.34327	-1.49765	-1.64257	-1.20248	-1.45123	-1.64255	-1.64257	-1.64257	-1.64257	-0.82965	0.401194	-1.64257	-1.26934	-1.64257	-1.66209	-1.64257	-1.57961	-1.64257	-1.63454	-1.64257	-1.64257	-1.70109	-0.970453	-1.6335
221672_s_at	Hs.654911	trafficking protein particle complex 9	TRAPPC9	-1.69894	-1.59983	-1.67652	-1.69894	-1.69894	-1.70603	-1.69894	-1.09535	-1.69894	-1.70022	-1.69894	-1.65337	-1.53921	-1.70603	-1.70603	-1.69894	-1.72304	-1.79511	-1.69894	-1.60919	-1.69894	-1.70603	-1.35599	-1.69894	-1.69894	-1.69894	-1.69894	-1.69894	-1.69894	-1.54209	-1.51685	-1.62865	-1.69894	-1.70587	-0.978203	-1.56759	-1.3722	-1.69894	-1.69894	-1.69894	-1.69894	-1.44236	-1.48146	-1.69894	-1.30352	-1.91734
240617_at	---	hypothetical protein LOC100287098	LOC100287098	-1.801	-1.69627	-1.41994	-1.83902	-1.44629	-1.57205	-1.44629	-1.43438	-1.51285	-1.159	-1.61596	-1.69627	-1.22409	-1.43438	-1.59197	-1.46434	-2.45431	-1.99908	-0.475159	-1.43438	-1.43438	-1.44629	-1.37104	-1.45514	-1.43438	-1.43438	-1.43438	-1.44629	-1.69627	-1.21139	-1.43438	-0.868711	0.301673	-1.83902	0.0160419	-1.43438	-1.16176	-1.44629	-1.44629	-1.85582	-1.3483	-1.08588	-1.44629	-1.43438	-1.24269	-1.44629
230371_at	Hs.125133	Hermansky-Pudlak syndrome 6	HPS6	-1.75478	-1.69393	-1.69393	-1.69393	-1.69393	-1.69393	-1.69393	-1.69393	-1.69393	-1.69393	-1.69393	-1.69393	-1.64358	-1.69393	-1.69393	-1.69393	-1.69393	-1.69393	-1.47228	-1.69393	-1.69393	-1.76029	-1.69393	-1.69393	-1.69393	-1.69393	-1.69393	-1.69393	-1.69393	-1.3716	-1.69393	-1.69393	-1.69393	-1.69393	-1.69393	-1.69393	-1.69393	-1.64398	-1.41902	-1.69393	-1.69393	-1.69393	-1.69393	-1.69393	-1.69393	-1.69393
218548_x_at	Hs.517864	testis expressed 264	TEX264	-1.12037	-0.850475	-1.37081	-1.67683	-0.843555	-1.55541	-0.908594	-1.13567	-1.37913	-0.706383	-1.36718	-1.08688	-0.920559	-0.445866	-0.412313	0.172811	-0.719206	-0.529353	-1.27099	-0.870168	-0.342231	-1.13181	-0.948954	-1.07351	-0.775577	-1.25007	-1.07603	-1.68666	-0.6477	-0.91154	-1.02058	-0.97942	-1.24159	-0.604008	-0.82872	-0.978854	-0.796541	-0.343952	-1.60069	-0.988985	-0.871285	-0.182984	-0.274826	-0.767507	-1.50968	-1.34044
231950_at	Hs.534812	zinc finger protein 658	ZNF658	-1.83277	-2.3213	-1.53887	-3.45642	-1.0609	-2.26138	-1.44918	-2.05733	-3.10018	-3.91392	-1.70448	-2.24358	-3.09571	-0.6788	-0.952324	-1.39812	-1.79771	-1.3549	-3.17827	-1.38439	-0.516456	-1.98804	-3.74798	-2.52959	-0.656133	-3.09003	-1.76744	-2.17265	-3.10309	-1.97687	-2.97283	-1.0096	-3.28222	-0.866858	-2.11731	-2.57348	-1.55547	-1.63303	-1.19466	-1.93009	-3.46008	-3.10309	-3.46008	-1.89195	-3.20351	-2.00839
224062_x_at	Hs.218366	kallikrein-related peptidase 4	KLK4	-1.72998	-1.73964	-1.69234	-1.69234	-1.6392	-1.69234	-1.69234	-1.69234	-1.69234	-1.69234	-1.69234	-1.75172	-1.69234	-1.69234	-1.73964	-1.69234	-1.69234	-1.69234	-1.41479	-1.69234	-1.69234	-1.69234	-1.69234	-1.69234	-1.69234	-1.20683	-1.69234	-1.69234	-1.62414	-1.69234	-1.67895	-1.67182	-1.53444	-1.73964	-1.149	-1.69234	-1.69234	-1.69234	-1.75259	-1.69234	-1.16722	-1.6695	-1.69234	-1.69234	-1.18801	-1.69234
227874_at	Hs.152913	endomucin	EMCN	-0.428192	-1.27225	-0.772742	-1.02788	-0.0860726	-0.996908	-0.824691	-0.605682	-2.35476	-1.61646	-1.22705	-1.58236	-2.59798	-0.96448	0.938754	-0.380144	-1.1362	-0.869957	-3.43952	0.482707	-1.32632	-0.717013	-1.93525	0.00951675	0.0773721	-3.10863	-1.19132	-2.13068	-3.29395	-0.846075	-2.46946	-1.5387	-1.28906	-1.01508	-2.83385	-0.807826	-0.836544	-0.732319	-0.984433	-1.01356	-1.44123	-1.10046	-0.859009	-1.48144	-1.95419	-1.52718
228993_s_at	---	non-protein coding RNA 81	NCRNA00081	-1.39676	-0.693796	-1.66032	-2.12536	-1.37152	-1.80603	-0.789757	-1.4587	-2.04799	-0.993637	-0.114376	-1.91274	-1.59591	-0.854466	-0.79464	-1.7255	-0.968815	-0.578376	-1.33667	-1.75969	-1.51648	-1.50518	-1.2468	-1.07161	-1.15478	-0.943666	-0.801945	-1.81559	-1.21325	-1.27964	-1.03937	-0.814971	-1.21743	-1.02277	-1.26756	-1.26756	-1.32831	-0.765993	-0.731623	-0.941226	-0.798377	-1.98531	-1.56751	-1.46284	-0.82202	-1.11777
224494_x_at	Hs.18788	hydroxysteroid (17-beta) dehydrogenase 14	HSD17B14	-2.53778	-2.61291	-2.55692	-2.61075	-0.876091	-2.53431	-2.61291	-2.43845	-2.61291	-0.038651	-2.08804	-2.8502	-2.12842	-0.292606	0.472419	-0.565661	-2.1265	-1.28618	-0.373242	-2.39475	-0.248957	-2.74267	-2.61291	-2.6431	-2.45667	-2.61291	-2.18906	-2.7453	-2.47513	-2.52033	-0.279763	-2.12842	-1.95539	-2.42199	-1.95539	-1.95539	-2.34811	-1.95539	-2.60806	-2.18576	-2.49252	-0.936553	-2.74548	-2.12842	-0.10544	-0.377228
237144_at	Hs.289019	latent transforming growth factor beta binding protein 3	LTBP3	-1.67727	-1.67727	-1.67727	-1.69253	-1.67727	-1.67727	-1.67727	-1.67727	-1.67727	-1.67727	-1.67727	-1.67727	-1.67727	-1.61312	-1.67727	-1.67581	-1.67727	-1.64044	-1.55817	-1.67727	-1.67727	-1.67727	-1.67727	-1.57143	-1.67727	-1.67727	-1.67727	-1.67727	-1.57676	-1.67727	-1.67727	-1.60723	-0.913957	-1.67727	-1.67727	-1.67727	-1.67727	-1.67727	-1.67727	-1.67727	-1.67727	-1.67727	-1.67727	-1.67727	-1.67727	-1.67727
57540_at	---	ribokinase	RBKS	0.208489	0.449635	0.123871	-1.23481	-0.345173	-0.797875	0.269286	-1.01768	-1.72149	-0.0798951	-0.47684	-0.33158	-0.826849	0.542561	0.0342207	0.982987	0.493556	0.273016	-0.0590501	0.488683	-0.279615	0.472632	-0.0946338	-0.144808	0.795889	-0.493739	-0.250837	-1.72316	-1.40813	0.391737	-1.5132	-0.00521999	-1.04255	-0.0310372	-0.324982	-0.189364	-0.0973425	-0.155655	0.25093	0.00581303	-0.388131	-0.227119	0.0180395	-0.188087	-0.498227	0.0846241
212914_at	Hs.356416	chromobox homolog 7	CBX7	-0.0688972	-0.155672	0.0923757	-2.13813	-1.35988	-1.41678	-1.30335	-0.813431	-1.38514	-0.701839	-0.223399	-0.76417	-0.874857	-0.935777	-0.392337	0.259616	0.100856	-0.0888521	-0.779048	-0.243986	-1.01124	-1.5015	-1.28468	-0.235276	-1.59821	-1.07585	-0.815466	-1.33046	-1.0731	-0.172905	-0.956742	-1.11091	-1.27083	-0.680062	-2.15011	-0.703327	-0.922464	-0.462693	-1.03895	-0.779416	-0.380554	0.596857	-1.36338	-0.301447	-0.658276	-0.0940435
232696_at	Hs.203594	uncharacterized gastric protein ZA43P	LOC648556	-1.32926	-1.50024	-0.394645	-1.07382	-0.403801	-1.19528	-2.10776	0.396426	-2.67842	-2.83565	2.19146	-1.94811	-2.65725	-3.01735	-1.94811	-2.33126	-1.49947	0.173962	-2.44105	-2.36411	-0.902593	0.296853	-3.25471	-2.0706	-2.84295	-4.09125	0.909893	-1.24961	-3.46175	-2.85035	0.221551	-1.98184	-1.07389	1.53926	-4.54438	-2.09496	-3.22743	0.0970723	-1.98542	0.507977	-2.09496	-1.05664	-1.78077	-1.49155	-2.2445	-0.939443
227826_s_at	Hs.481342	---	---	-1.36353	-3.16931	-1.57554	-4.61138	-1.76186	-2.1173	-3.23913	-2.50769	-4.28156	-1.33662	-1.09006	-3.17571	-4.10718	-4.29777	-2.97329	-2.05163	-1.78926	-0.515879	-3.85686	-1.44818	-0.68168	-1.07236	-3.4932	-0.295972	-1.78867	-3.58152	-0.848507	-2.477	-3.85451	-0.00675484	-1.56398	-2.24393	-1.15444	-2.06706	-4.5244	-0.410898	-1.73862	0.483845	-2.10072	-1.06851	-2.88808	-1.42904	-2.51652	-3.49653	-2.72963	-1.05465
1568807_a_at	Hs.600720	---	---	-0.0410321	-0.450692	-1.89793	-2.49339	0.900105	-0.433024	0.656567	-1.18714	-2.6558	-1.97063	0.92828	-2.35077	-2.62319	1.8765	0.403784	-0.522666	0.396119	-1.31433	-1.38983	-0.40196	-0.226614	0.133697	-1.42201	0.730291	-0.224799	-2.70101	1.42201	-2.16802	-0.487045	-1.10647	-1.41167	0.750688	-1.13161	-0.601316	-1.44257	0.855725	0.489602	0.667146	-0.341115	-0.537195	-2.15483	-1.44257	0.808198	-1.24295	-0.530269	-0.0741058
1568777_at	Hs.712606	echinoderm microtubule associated protein like 5	EML5	-2.26598	-2.17355	-1.60567	-1.72716	-0.315239	-1.51513	-1.31915	-3.16956	-1.72799	-1.75344	-1.46425	-1.87751	-2.43503	-1.66558	-0.806475	-1.43637	-1.70878	-1.59683	-1.63442	-1.58548	-1.10891	-1.63442	-1.69438	-2.63947	-1.3899	-2.0562	-1.68851	-3.11357	-2.52231	-1.63442	-2.62048	-3.38864	-1.63442	-2.17001	-1.63442	-1.63442	-2.78405	-2.50173	-2.31769	-1.57486	-1.71743	-2.70316	-1.76552	-1.63442	-2.14624	-1.34148
226246_at	Hs.526630	potassium channel tetramerisation domain containing 1	KCTD1	-0.0746345	-0.27881	1.20875	-1.27458	0.223269	-1.48089	0.731505	-0.307041	-0.138011	-0.858446	-0.0732176	-0.0063691	-1.29744	-0.126662	0.280703	0.473687	1.24924	0.135975	-1.52502	-0.0270017	1.8513	0.76947	0.108382	1.07517	-0.0330276	0.388275	-0.66088	-1.59854	-1.35325	-0.100682	-0.97564	0.285843	0.410944	-0.368681	0.592421	0.649799	-0.292542	-0.389048	1.05923	-0.92454	-1.1815	1.11859	0.280745	-1.69024	0.0026311	0.254087
236516_at	---	---	---	-1.67027	-1.67027	-1.68044	-1.67027	-1.67027	-1.67027	-1.67154	-1.68054	-1.67154	-1.67027	-1.67154	-1.67154	-1.67027	-1.67154	-1.67027	-1.67027	-1.67027	-1.414	-1.67154	-1.67027	-1.67154	-1.67027	-1.67027	-1.67154	-1.67027	-1.67027	-1.67027	-1.67154	-1.67027	-1.63629	-1.64543	-1.67027	-1.59221	-1.67154	-1.67027	-1.67027	-1.67027	-1.67027	-1.67027	-1.61578	-1.54892	-1.67027	-1.67027	-1.67027	-1.24693	-1.66731
235201_at	Hs.282787	---	---	-6.07482	-4.34348	-3.88036	-2.14668	-1.96703	-3.75471	-6.47876	-4.58013	-4.70472	-3.77407	-1.82974	-4.06697	-6.47133	-2.14311	-2.76679	-6.47133	-3.56204	-1.6809	-6.26472	-3.91066	-2.09105	-2.9636	-6.18351	-5.69746	-6.47133	-6.33592	-1.38719	-3.36129	-6.74411	-6.34846	-4.28327	-5.12042	-4.43488	-4.69783	-5.04553	-4.1576	-5.38193	-6.28513	-3.66479	-1.91538	-3.88772	-6.14024	-3.77565	-5.95746	-4.61611	-2.37007
214244_s_at	Hs.484188	ATPase, H+ transporting, lysosomal 9kDa, V0 subunit e1	ATP6V0E1	-2.12858	-2.28322	-2.22845	-2.43996	-2.32617	-2.75143	-1.94421	-2.30317	-1.44213	-1.62549	-2.09202	-2.63001	-2.01874	-1.45193	-1.52339	-1.56049	-2.27986	-1.7284	-1.31648	-2.94291	-2.39373	-2.4702	-1.09239	-2.58519	-0.873173	-1.90544	-2.0949	-2.75143	-1.37965	-1.36789	-2.85466	-2.08576	-3.19637	-2.95678	-1.8417	-2.28719	-2.05774	-2.99643	-2.11682	-2.00848	-1.72478	-2.85529	-3.09865	-2.14549	-2.62994	-2.3344
217856_at	Hs.356873	RNA binding motif protein 8A	RBM8A	-0.170403	0.532065	0.505125	-0.574123	0.373437	-0.528084	-0.328828	-0.372554	-1.12183	-0.64696	-0.0335667	0.23617	-0.647104	-0.492409	-0.537769	-0.101086	0.379793	0.916287	-0.608349	0.163249	-0.532499	-0.388071	-0.127459	0.311128	0.531078	0.111323	0.00285959	-1.99277	-0.383821	0.0103875	-1.18382	-0.522764	-1.12041	-0.127639	-2.49672	-0.478107	-0.117618	-0.615911	-0.659114	0.593284	-0.622099	-0.219402	-0.0253194	-0.15066	-0.66899	0.613905
231331_at	Hs.143610	---	---	-0.962347	-0.997421	-0.674216	-1.72015	-0.869316	-1.59191	-0.611024	-0.722662	-1.48096	-0.511813	-0.921592	-0.986176	-0.93355	-1.81114	-2.12902	-0.977229	-0.517219	0.0116954	-1.74216	-1.6855	0.0220573	-0.26713	-1.3933	-1.69956	-1.10855	-1.10452	-0.30723	-2.54817	-1.31606	-1.74868	-1.14126	-0.997544	-1.33549	-0.0913718	-1.65065	-0.928986	-0.780713	-1.47312	-1.57199	-0.467854	-0.594734	-1.18106	-1.4602	-0.789884	-1.64195	-0.228499
232897_at	---	hypothetical protein FLJ20444	FLJ20444	-0.599642	-1.05683	-1.12198	-1.05683	-1.08281	-0.93536	-0.149985	-1.12137	-1.23067	-0.713922	-1.12137	-1.23067	-0.842905	-0.912813	-1.23304	-1.10589	-0.396804	-1.12198	-1.23067	0.369298	-1.67296	-0.318422	-1.12137	-0.430741	0.750111	-1.12137	-1.12137	-2.00621	-0.0804023	-1.08281	-0.603375	0.404651	0.980507	-1.05683	0.0609017	-1.12137	-0.371836	-1.37185	-1.08281	-1.27053	-0.515439	-1.1916	-1.12198	-1.23067	-0.830394	-1.12137
229145_at	Hs.426296	chromosome 10 open reading frame 104	C10orf104	-1.25865	-1.02138	-1.01267	-1.85946	-0.625413	-1.01918	-0.3951	-1.27583	-1.44432	-1.11879	-0.898085	-1.67196	-1.03902	0.227154	-0.126693	-0.160095	-1.36582	-1.16459	-1.32827	-0.819988	-1.07384	-1.05428	-1.29664	-1.1512	-0.0584434	-1.56451	-0.945271	-1.03228	-1.05107	-1.39494	-0.604824	-0.675407	-0.190056	-0.727663	-0.50607	-0.613238	-0.804789	-0.563304	-0.414814	-0.979852	-0.955436	-1.34034	-1.29731	-1.51748	-1.10738	-1.44844
223371_s_at	Hs.172847	DnaJ (Hsp40) homolog, subfamily C, member 4	DNAJC4	-1.24405	-0.497302	-0.553547	-1.96051	-1.26502	-2.17996	-1.27868	-1.65091	-1.29289	-1.29156	-1.26502	-1.26502	-1.17345	-1.16381	-1.26502	-1.28817	-1.45618	-1.26502	-1.26502	-1.08983	-1.23172	-1.09487	-1.4756	-1.29873	-1.45618	-1.25163	-1.23517	-1.6453	-0.478628	-0.193949	-1.26502	-1.10397	-1.26502	-1.29873	-1.05138	-0.999509	-1.12897	-1.45362	-1.29873	-1.26327	-1.10021	-1.22532	-0.956149	-1.43529	-1.46287	-1.29873
240120_at	Hs.658732	---	---	-2.48763	-3.31844	-2.27143	-3.04882	-2.07064	-2.79403	-4.17344	-1.64556	-4.17344	-4.17344	0.618088	-1.85864	-4.95403	-4.47324	-4.44756	-5.04829	-1.68238	0.441166	-3.91098	-4.49268	-2.33487	-0.271306	-3.85898	-4.08247	-3.70054	-4.08183	0.545217	0.271708	-4.89291	-5.03531	-1.05684	-3.71021	-3.71021	0.195453	-5.60018	-3.20557	-4.17344	-0.885466	-3.67899	0.0771917	-2.91126	-3.51114	-3.71021	-2.71535	-5.03291	-1.89512
221529_s_at	Hs.107125	plasmalemma vesicle associated protein	PLVAP	0.145283	-0.345099	-0.661935	-1.53379	-0.00028784	-0.94844	-1.57158	-0.0943317	-3.02319	-0.840949	-1.06172	-1.85579	-1.72405	-1.96062	0.421535	0.686609	-0.281646	0.270909	-2.16116	-0.431345	-1.06304	-0.854503	-1.60813	1.27911	-2.58712	-1.06655	-0.809662	-1.9538	-0.936107	-0.150194	-1.16838	-2.16403	0.220584	-0.141315	-2.41319	-0.994362	-0.417499	0.593294	-2.23762	-0.713487	-0.796627	0.841855	0.165018	-1.00198	-1.43136	-1.39284
238515_at	Hs.282050	---	---	-0.881438	-1.14883	-1.11592	-2.12328	0.531296	-1.03288	-1.52414	-1.82543	-2.01975	-1.78186	-2.01975	-1.36455	-1.79687	0.0018991	-1.77139	-2.01975	-1.44186	-1.17069	-2.01975	-2.41001	1.57548	-1.11963	-0.946377	-0.831914	-2.42884	-1.10152	-1.56342	-1.7818	-1.78186	0.769287	-2.21079	-1.23018	-0.839068	-0.986374	-2.01975	-0.926596	-1.62441	-1.69377	-1.74071	-1.10177	-0.602007	-0.188912	-1.14053	-1.24277	-1.90881	-1.78186
205382_s_at	Hs.155597	complement factor D (adipsin)	CFD	-4.13971	-4.59908	-4.49614	-4.8542	-4.71268	-3.96134	-3.93533	-3.65663	-4.72935	-3.20791	-4.56657	-1.52569	-4.02456	-2.7471	-3.38279	-3.80928	-5.12473	-3.54407	-3.87246	-4.43698	-5.06916	-6.30951	-3.80298	-4.71707	-4.29411	-2.94016	-3.31778	-2.86352	-3.7573	-3.87878	-3.39614	-3.77746	-3.6421	-3.85843	-3.60295	-3.39378	-4.37341	-4.2751	-3.88135	-3.20791	-2.68605	-5.45818	-4.34292	-3.01455	-5.30727	-3.5975
228402_at	Hs.584988	zinc finger, BED-type containing 3	ZBED3	0.688883	0.707369	-0.271076	-2.72902	0.102977	-1.24468	-1.07382	-0.993922	-1.48577	-0.18175	0.258235	-1.14076	-0.56685	-1.00538	0.0195729	0.205984	0.792546	0.489229	-0.443038	-1.21215	-0.43867	-0.341801	-0.338536	0.553311	-1.61703	0.0134558	-0.110935	-1.62845	-0.250387	0.0496926	-0.184956	0.347048	0.0206752	-0.0425399	-0.616839	-0.0761928	0.101517	1.20785	-0.628148	-0.0380547	-0.137197	0.622267	0.335409	-0.911767	-1.19656	0.0210339
217543_s_at	Hs.75890	membrane-bound transcription factor peptidase, site 1	MBTPS1	-0.779266	-1.16429	-0.419964	-1.59105	-1.34146	-1.2132	-1.6868	-1.65514	-1.31833	-1.0432	-1.0726	-1.07565	-1.17906	-1.42715	-1.72052	-1.20689	-1.35512	-1.3037	-1.07851	-1.10322	-1.02571	-1.12531	-1.69494	-1.56974	-1.946	-1.16895	-0.843428	-1.47903	-1.46022	-0.968306	-1.84658	-1.37368	-1.92328	-0.820227	-1.32038	-1.49377	-1.3077	-2.21951	-2.18248	-0.976362	-1.21222	-1.1258	-1.25479	-1.33284	-0.98695	-1.02604
231773_at	Hs.591474	angiopoietin-like 1	ANGPTL1	-0.550238	-0.45964	-0.178511	-1.87173	-0.578876	-1.85133	-0.946348	-1.4794	-2.29336	-2.34995	-1.09093	-1.74739	-1.94328	-1.05726	-0.825576	-0.0991813	-0.685258	-1.3806	-4.92515	-0.086216	-0.525651	-0.802532	-2.98607	-0.879908	-1.32849	-3.49374	-0.913418	-2.21296	-4.72938	0.87776	-3.93659	-0.452062	-2.29014	-1.23652	-1.58732	-0.124383	-0.269632	-2.00628	0.101601	-0.806317	-3.48994	0.15081	-0.843778	-0.604005	-2.29296	-1.94053
203367_at	Hs.91448	dual specificity phosphatase 14	DUSP14	-0.0467612	-0.0802002	-0.190823	-1.23622	-0.430682	-0.682471	0.486326	-0.947183	-1.87814	-0.260177	-0.238645	-0.257087	-0.180185	0.125063	-0.515894	0.382622	0.56053	0.117558	-0.174429	-0.195138	0.13066	0.0650937	-1.00116	0.523251	0.940022	-0.363445	-0.430306	-2.00758	-1.09141	0.0453099	-0.769651	-0.0394013	-0.239347	0.133603	-0.31756	0.977323	-0.103085	-0.141717	0.0236125	-0.435886	-0.17898	0.301788	0.00935695	-0.022355	-0.928461	0.224329
229668_at	---	---	---	-1.20171	-1.4884	-1.29633	-1.66573	-1.32161	-1.66573	-1.4884	-1.64028	-1.52446	-1.44812	-1.4884	-1.49344	-1.4884	-1.4884	-1.1671	-1.31191	-1.48748	-1.4884	-1.4884	-1.4884	-1.54025	-1.53538	-1.4884	-1.46377	-1.44719	-1.65024	-1.4884	-1.4312	-1.21388	-1.53538	-1.4884	-1.4884	0.807538	-1.43991	-1.31375	-1.4884	-1.41431	-1.43053	-1.2584	-1.52966	-0.911357	-1.4884	-1.4884	-1.48697	-1.4884	-1.65014
241920_x_at	Hs.656271	spastic paraplegia 11 (autosomal recessive)	SPG11	-1.65023	-1.65023	-1.65023	-1.62167	-1.65023	-1.64733	-1.49491	-1.65023	-1.65023	-1.65023	-1.65023	-1.63863	-1.65023	-1.88279	-1.62412	-1.65023	-1.46785	-1.55909	-1.65023	-1.65081	-1.07399	-1.65023	-1.65023	-1.66338	-1.65023	-1.65023	-1.45822	-1.65023	-1.65023	-1.92544	-1.52675	-1.65023	-0.8064	-1.66338	-1.4445	-1.65023	-1.75712	-1.60907	-1.58647	-1.65023	-1.11632	-1.65023	-1.65023	-1.65023	-1.54919	-1.66338
216889_s_at	Hs.116462	hepatocyte nuclear factor 4, alpha	HNF4A	-1.64959	-1.27432	-1.64959	-1.64959	-1.64959	-1.62527	-1.64959	-1.64959	-1.64959	-1.64959	-1.64959	-1.64959	-1.64959	-1.61054	-1.32448	-1.64959	-1.64959	-1.64959	-1.64959	-1.64959	-1.64959	-1.64959	-1.59648	-1.64959	-1.59616	-1.64959	-1.64959	-2.09298	-1.64959	-1.54324	-1.64959	-1.64959	-1.64959	-1.64959	-0.767389	-1.58714	-1.64959	-1.64959	-1.64959	-1.64959	-1.40993	-1.64959	-1.64959	-1.49732	-1.64959	-1.64959
226717_at	Hs.317243	leucine rich transmembrane and 0-methyltransferase domain containing	LRTOMT	-1.06003	-0.797833	-0.797833	-1.66615	-0.816785	-1.66615	-1.27339	-1.94908	-1.87138	-0.694767	-1.35057	-1.91303	-1.46553	0.311246	-0.796102	0.441444	-0.721253	-0.405056	-1.40349	-0.257026	-1.02822	-0.498159	-1.66615	-1.43204	0.121947	-1.73733	-1.29069	-1.94985	-1.94985	-0.516316	-1.7362	-0.797833	-1.66615	-0.936338	-1.30247	-0.349049	-0.797833	-1.66287	-0.680762	-0.87683	-1.66615	-0.846436	-1.66615	-1.66615	-1.94985	-0.96567
231530_s_at	Hs.17546	chromosome 11 open reading frame 1	C11orf1	-1.35421	-1.23074	-1.09877	-2.3548	-0.921271	-1.7037	-0.726682	-2.46559	-1.95171	-0.659873	-0.989327	-1.54173	-1.46096	0.245507	-0.345173	-0.871685	-0.863539	-0.698054	-0.692273	-0.210298	-0.533204	-0.910715	-1.37763	-1.25915	0.0533021	-1.63546	-0.510406	-1.85394	-0.94472	-0.655684	-1.45252	-0.0578254	-0.964345	-1.08425	-0.104595	-0.260003	-0.921706	-1.72418	0.0350143	-1.06492	-1.35246	-1.28199	-1.67397	-1.47286	-1.51924	-0.996672
222785_x_at	Hs.17546	chromosome 11 open reading frame 1	C11orf1	-1.5098	-1.23118	-1.05409	-2.07989	-0.735395	-1.68163	-0.839566	-2.2379	-2.03363	-0.74078	-0.997709	-1.53648	-1.71365	0.177928	-0.405412	-0.761748	-0.964443	-0.8486	-0.797949	-0.498141	-0.632816	-1.11176	-1.43406	-1.37011	-0.0193943	-1.75838	-0.759441	-2.11627	-1.07134	-1.00157	-1.55848	-0.052257	-1.04769	-1.21911	-0.119246	-0.423077	-1.15497	-1.99249	0.00212561	-1.10752	-1.06301	-1.14822	-1.80459	-1.48224	-1.51823	-0.982615
217968_at	Hs.502770	tumor suppressing subtransferable candidate 1	TSSC1	-1.00902	-1.22477	-0.884388	-1.83274	-1.10604	-1.54503	-1.1624	-2.25662	-1.62628	-1.26822	-1.57271	-1.55005	-1.14768	-0.894512	-0.902531	-0.482809	-1.06551	-0.596602	-1.11712	-1.02527	-1.21989	-1.08365	-1.26291	-1.29354	-0.525143	-1.17356	-1.20029	-2.4851	-0.702469	-1.06806	-1.99851	-1.04902	-3.4822	-1.10588	-0.764095	-0.859097	-0.875692	-1.66403	-1.44357	-1.38064	-0.881326	-1.11209	-1.20408	-1.40397	-1.92782	-1.26682
219674_s_at	Hs.471851	high density lipoprotein binding protein	HDLBP	-1.64568	-1.35857	-1.64558	-1.64558	-1.64558	-1.64558	-1.57194	-1.64558	-1.62791	-1.30828	-1.64558	-1.64558	-1.64558	-1.64558	-1.61706	-1.59919	-1.45249	-1.60037	-1.64558	-1.64558	-1.64558	-1.64568	-1.64558	-1.64558	-1.64558	-1.64558	-1.64558	-1.64558	-1.64558	-1.64558	-1.64558	-1.38675	-1.62553	-1.64541	-1.64558	-1.39094	-1.64558	-1.64558	-1.64558	-1.64558	-1.63298	-1.6069	-1.64558	-1.64558	-1.64558	-1.64558
231944_at	Hs.558519	ERO1-like beta (S. cerevisiae)	ERO1LB	-2.26906	-2.24847	-1.30512	-1.43973	-0.459027	-1.73688	-0.718913	-1.60071	-2.82257	-1.37139	-2.84948	-1.3875	-1.60849	-0.711482	-1.08931	-1.52064	-1.94265	-0.966336	-3.57318	-1.03437	0.485798	-0.36391	-1.87351	-1.71953	0.719486	-2.26422	-1.27761	-2.00679	-3.01704	-2.92301	-3.20399	-1.71865	-1.49029	-1.75345	-0.718913	-0.312314	-1.69194	-3.65032	-0.0636781	-1.28707	-1.16253	-2.09355	-2.18717	-1.3296	-3.03505	-1.22883
209772_s_at	Hs.694721	CD24 molecule	CD24	-1.12141	-0.328863	-0.433209	-3.14748	-1.12411	-3.29622	-1.54549	-3.58453	-2.42246	-2.39506	-1.65166	-2.13698	-1.09541	-1.27612	-0.843626	-3.09021	-1.24861	-0.868473	-1.78685	-1.79334	-1.32261	-0.549034	-2.32566	-1.7127	-1.4912	-1.50548	-1.16141	-2.23831	-1.22357	-2.19752	-3.76166	-1.63161	-3.34464	-1.79819	-0.0137817	-0.653003	-1.7939	-4.05692	-1.41262	-1.02437	-1.21393	-2.59836	-3.09762	-2.02671	-2.37625	-2.00181
212121_at	Hs.438991	tectonic family member 3	TCTN3	-0.452764	1.00735	-0.172766	-1.42262	-0.609812	-1.63143	-0.383807	-1.69666	-2.16771	-0.444596	-1.39947	-0.608038	-0.415883	-0.294987	-1.54829	-0.675338	-0.236361	0.189209	0.0228871	-0.199107	0.7729	-0.0791107	-0.843645	-0.365142	0.476528	0.131781	-0.560687	-1.60446	-0.719827	-0.722095	-2.45826	-1.24809	-2.95113	0.281204	-0.25029	0.334449	-0.52351	-1.50331	0.0844004	0.693723	0.0587891	-1.47351	-0.760397	0.241511	-1.042	-0.421028
231686_at	Hs.75335	Glycine amidinotransferase (L-arginine:glycine amidinotransferase)	GATM	-1.63886	-1.66556	-1.48244	-1.48244	-1.48244	-1.5497	-1.48244	-1.55565	-1.48244	-1.38007	-1.56293	-1.5497	-1.48244	-1.48244	-1.26537	-1.60774	-1.48244	-1.5351	-1.48244	-1.5497	-1.48244	-1.54844	-1.50913	-1.66556	-1.0093	-1.5497	-1.5497	-1.66556	-1.48244	-1.5497	-1.48244	-1.5497	-1.48244	-1.51753	-1.48244	-1.48244	-1.48244	-1.63886	-1.49385	-1.49889	-1.48244	-1.49453	-1.48244	-1.48244	-1.48244	-1.45315
222089_s_at	Hs.602738	chromosome 16 open reading frame 71	C16orf71	-1.58903	-1.59915	-1.58903	-1.57284	-1.58903	-1.59153	-1.58903	-1.59836	-1.58903	-1.55138	-1.59915	-1.58903	-1.58903	-1.58903	-1.58903	-1.33444	-1.58903	-1.58903	-1.58903	-1.58903	-1.58903	-1.59915	-1.58903	-1.58903	-1.58903	-1.1804	-1.58903	-1.58903	-1.58903	-1.58903	-1.58903	-1.58903	-1.58903	-1.59915	-0.768955	-1.58903	-1.58903	-1.58903	-1.58903	-1.58903	-1.58903	-1.58903	-1.58903	-1.65337	-1.47061	-1.58903
1553243_at	Hs.498586	inter-alpha (globulin) inhibitor H5	ITIH5	-0.45082	-1.82281	-0.414177	-0.127774	0.804796	-1.18607	-0.595401	-0.186723	-1.45449	-0.625314	-0.00608603	-1.23235	-1.6068	-1.47739	-0.145939	-0.127774	-0.572645	0.748399	-2.72991	1.03507	-0.720723	0.11801	0.144386	0.0766673	-0.311927	-1.42333	0.66772	-2.05713	-0.793285	-1.04829	-0.505774	-1.08359	-0.615734	-0.0687006	-1.94553	1.26968	-0.824034	0.0213997	-2.32935	0.139031	-0.793285	-0.115883	0.179497	-0.112664	-0.132328	-0.283496
230578_at	Hs.230188	---	---	-0.572573	-0.134795	-0.563184	-0.973613	-0.126896	-0.185556	-1.00424	-0.00591041	-1.55574	-0.206076	0.0395266	-0.977783	-1.23113	-0.785777	-1.22765	-0.387541	-0.137966	0.289318	-0.986232	-0.268202	0.0316089	-0.148482	-0.379983	-0.614098	-0.430237	-0.91259	-0.289131	-1.12281	-1.83125	-0.396977	-0.138127	-0.336937	0.0917611	-0.232853	-1.7984	-0.702386	-1.06978	-0.699548	-0.571416	0.393065	-0.637404	-0.903638	-0.370505	-0.372659	0.0142441	-0.00132853
221326_s_at	Hs.463638	tubulin, delta 1	TUBD1	-0.826294	-0.600571	-0.863365	-2.60959	-1.52022	-2.68718	-0.305123	-2.5451	-2.65246	-1.50976	-1.24699	-2.37446	-1.56053	0.806869	-0.387368	-0.86858	-1.49275	-1.50234	-1.74479	-0.681321	-1.78295	-0.885019	-2.26714	-1.54884	0.307296	-1.28119	-1.53306	-2.62979	-1.99645	-1.18172	-3.23828	-0.493632	-3.87597	-1.44794	-0.918329	-0.227039	-1.46213	-2.93952	0.00454402	-1.1643	-0.751867	-2.59049	-3.15217	-2.15642	-2.35784	-1.02926
229688_at	Hs.586715	---	---	-1.30501	-0.850392	-0.789428	-1.41074	-0.56257	-0.867842	-2.47878	-1.41074	-1.41074	-1.41074	-0.781882	-1.36436	-1.41074	-1.53667	-1.64955	-0.664832	-0.816069	-0.0151446	-0.867842	-0.790709	0.0708485	-1.36161	-0.664832	0.0670673	-0.664832	-0.867842	-0.623187	-2.06472	-0.867842	-0.867842	-0.867842	-0.664832	-0.542141	-0.812465	-1.41074	-1.12633	-1.41074	-0.617636	-0.867842	-0.88656	-1.78196	-0.717338	-1.28006	-1.04394	-1.41074	-0.664832
230837_at	---	---	---	-1.62844	-1.26371	-1.62844	-1.62844	-1.62844	-1.44834	-1.05519	-1.63174	-1.58674	-1.62844	-0.340992	-1.62844	-1.62205	-1.23529	-1.62844	-1.62844	-1.54813	-1.62844	-1.2991	-1.62844	-1.63174	-1.62844	-1.10175	-1.33288	-1.62844	-1.62844	-1.61885	-1.62844	-1.63174	-1.62844	-1.11997	-0.621308	-0.479514	-1.62844	-0.96596	-1.51546	-1.62844	-1.14533	-1.21798	-1.27592	-0.367432	-1.62844	-1.55804	-1.62844	-1.60041	-1.62844
230939_at	---	---	---	0.0236414	-0.212582	-0.0828253	-1.20036	0.103977	-1.04596	0.355286	-0.705615	-1.50844	-0.0828253	-0.0828253	-1.04473	-0.380252	1.2667	1.08672	0.663354	0.449021	0.346847	-0.261016	0.435882	0.479988	-0.661288	-0.812787	-0.412784	1.26802	-1.0746	-0.382481	-1.4483	-1.07615	-0.267178	-1.04211	0.499972	-0.274963	0.468299	-0.904177	0.132541	0.270981	-0.0828253	0.532896	-0.26646	-0.425838	-0.0828253	-0.267178	-0.476339	-1.10906	-0.388458
234332_at	Hs.647082	negative regulator of ubiquitin-like proteins 1	NUB1	-1.34487	-1.61134	-1.61134	-1.61111	-1.63991	-1.53698	-0.171724	-1.61134	-0.788614	-1.74211	-1.62829	-1.61134	-0.952563	-1.60334	-1.62829	-1.71054	-0.950853	-1.6135	-1.60808	-0.704138	-1.61134	-1.61134	-1.61134	-1.62673	0.0772819	-0.962877	-1.47298	-1.23423	-0.262076	-1.61134	-1.63991	-1.56103	-1.61134	-1.16238	-1.49499	-0.609996	0.152696	-1.61134	-1.47913	-1.60298	-1.56506	-1.61134	-1.61134	-1.61134	-1.56235	-1.63991
210673_x_at	Hs.94367	NK2 homeobox 1	NKX2-1	0.148069	0.726328	0.310549	-1.03331	0.13831	-0.617046	-0.558816	-1.31361	-1.00819	-0.324079	0.261964	-0.763088	0.963733	0.139423	0.138117	0.513844	0.0267493	0.503132	-0.196503	-0.22226	-0.170441	0.23717	-0.501398	-0.0754378	-0.717922	0.797686	0.293004	-1.3044	-0.485488	-0.452103	-0.84572	-0.731854	-0.707693	0.454885	-0.197055	0.115599	0.564397	-0.212732	-0.551355	0.448593	-0.0316778	0.0786149	0.0586466	-0.899899	-0.503413	0.34179
229451_at	Hs.301062	UDP-N-acetyl-alpha-D-galactosamine:polypeptide N-acetylgalactosaminyltransferase 9 (GalNAc-T9)	GALNT9	-1.62622	-1.62622	-1.67209	-1.62622	-1.83299	-1.62622	-1.62622	-1.62622	-1.62622	-1.62622	-1.62622	-1.62622	-1.62622	-1.62622	-1.62622	-1.62622	-1.62622	-1.62622	-1.62622	-1.61443	-1.27304	-1.62622	-1.62622	-1.62622	-1.62622	-1.62622	-1.62622	-1.62622	-1.62622	-1.62622	-1.62622	-1.62622	-1.62622	-1.62622	-1.62622	-1.62622	-1.62622	-1.6352	-1.62622	-1.85141	-1.63781	-1.62622	-1.62622	-1.62622	-1.62622	-1.62622
209269_s_at	Hs.371720	spleen tyrosine kinase	SYK	-1.26107	-1.39683	-1.06946	-1.65139	-0.549811	-0.682537	-1.38402	-0.962547	-0.459004	-0.560232	-1.01496	-0.217331	-0.590111	-0.781803	-0.926321	-0.954365	-1.43053	-0.80396	-0.381708	-1.94676	-1.82716	-1.93912	-1.29475	-1.81711	-0.560232	-0.300495	-0.489443	-1.23696	-0.398263	-1.71209	-2.61478	-0.938594	-3.11228	-0.590127	-1.20143	-1.37008	-0.626913	-3.05336	-2.05941	-1.21313	-0.895171	-2.31127	-1.75716	-0.769464	-0.88953	-0.885101
234713_x_at	---	---	---	-1.62339	-1.62339	-1.62339	-1.62339	-1.62339	-1.62339	-1.62339	-1.61731	-1.62339	-1.62339	-1.62339	-1.62339	-1.62339	-1.62339	-1.18411	-1.62339	-1.62339	-1.62339	-1.62339	-1.62339	-1.62339	-1.62339	-1.62339	-1.62339	-1.59945	-1.62339	-1.68225	-1.62339	-1.62339	-1.62339	-0.718447	-1.62339	-1.03549	-1.62339	-0.754772	-1.62339	-1.62339	-1.62339	-1.62339	-1.62339	-1.62339	-1.56669	-1.62339	-1.62339	-0.647729	-1.62339
1566472_s_at	Hs.440401	retinol saturase (all-trans-retinol 13,14-reductase)	RETSAT	-0.622112	-0.186717	-0.642976	-2.45626	-0.763315	-2.07121	-1.16819	-1.91594	-1.81942	-1.54897	-1.44092	-1.42109	-1.24418	-1.22828	-5.03945	-1.3506	-1.56786	-1.07458	-0.407271	-1.46599	-0.300611	-0.558324	-1.72237	-1.72551	-2.48792	-0.965542	-0.664553	-2.30321	-0.672957	-0.21526	-4.1242	-1.28565	-3.6599	-1.02903	0.0830102	-0.647681	-2.00911	-2.58106	-2.79642	-1.06128	-0.853818	-1.23334	-1.4305	-1.06184	-2.54091	-0.655787
204143_s_at	Hs.369762	enolase superfamily member 1	ENOSF1	-1.33349	-1.0133	0.199328	-2.3985	-1.03751	-1.38276	-1.38905	-1.11947	-0.562522	-0.732088	0.164754	-0.20415	-1.32206	-1.22013	-0.226685	-0.493028	-1.01895	0.730332	-1.31724	-0.320967	-1.00141	-0.186897	-2.05077	-1.64476	-1.21993	-1.68584	-1.03118	-0.74956	-1.79336	-0.624228	-0.264495	-1.65929	-1.26036	-0.800139	0.435408	-0.468274	-0.0321453	-0.68798	-1.14054	-1.32264	-1.24073	-0.0927871	-1.72233	-1.89984	-1.60624	-0.406693
213129_s_at	Hs.546256	glycine cleavage system protein H (aminomethyl carrier)	GCSH	-0.674824	-0.568348	-0.380341	-1.21125	-0.264272	-0.979955	-0.219967	-0.990166	-2.48698	-0.908981	-0.178396	-1.31642	-1.02414	-0.256991	-0.442063	-0.439694	-0.442743	-0.312582	-1.40154	-0.518064	-0.00694887	0.00826948	-1.59117	-0.755921	0.213168	-1.49334	-0.199256	-2.15122	-2.4063	-0.403668	-1.71528	-0.107909	-1.91863	-0.616188	-0.240955	0.0534954	-0.356864	-0.910143	0.0630453	-0.587737	-1.11057	-0.277623	-1.17497	-0.892162	-1.30705	-0.623821
209032_s_at	Hs.370510	cell adhesion molecule 1	CADM1	0.490155	0.192026	0.907927	-0.263424	-0.464577	-0.807579	0.588161	0.0238155	-1.62444	-0.528792	0.295974	0.395925	0.455032	0.344926	-1.04677	0.138594	0.794254	0.398408	-0.836807	0.83223	-0.26664	-0.323275	0.365111	1.42786	0.154907	0.380413	0.345455	-0.656417	-1.52864	0.462216	0.093411	0.776566	-0.844329	-0.68091	-1.69883	0.059297	0.413337	0.43494	0.211971	-0.610779	-0.111879	-0.181886	0.827696	-0.468882	-0.00916639	-0.127913
205236_x_at	Hs.2420	superoxide dismutase 3, extracellular	SOD3	-1.45854	-2.43133	-3.44527	-3.13369	-1.75917	-2.73917	-2.47045	-2.24462	-2.8842	-2.21837	-2.77755	-3.6602	-3.70482	-3.70482	-1.61589	-3.05066	-2.75462	-1.08161	-3.88022	-2.77677	-1.02012	-2.23227	-2.92326	-1.67126	-2.50541	-3.11442	-1.51348	-3.23837	-1.80598	-2.17581	-3.40848	-1.87341	-2.42365	-3.45565	-1.85883	-2.06017	-2.9793	-2.3764	-3.82047	-2.05617	-1.81763	0.281505	-1.9538	-2.83534	-3.09038	-1.75917
206816_s_at	Hs.256747	sperm associated antigen 8	SPAG8	-1.58469	-1.56076	-1.61183	-1.61183	-1.61183	-1.61183	-1.544	-1.59379	-1.60351	-1.61183	-1.15985	-1.75558	-1.64172	-1.61183	-1.61183	-0.232462	-1.61183	-1.61183	-1.37349	-1.61183	-1.61183	-1.44683	-1.01653	-1.4556	-1.32395	-1.61419	-1.61183	-1.56196	-1.61183	-1.09578	-1.58676	-1.28267	-0.671764	-1.30394	-1.61183	-1.78516	-1.61183	-1.61183	-1.61183	-1.61183	-0.527933	-1.47694	-1.61183	-1.61183	-1.34468	-1.61183
213736_at	Hs.1342	Cytochrome c oxidase subunit Vb	COX5B	-1.86571	-1.61107	-1.05851	-1.77979	-0.935043	-1.62733	-0.859908	-1.52087	-1.83397	-0.609737	-1.70389	-2.39242	-1.51436	-0.424117	-1.37231	-0.57757	-1.53208	-1.36032	-1.21547	-1.77979	-1.14194	-1.91353	-0.380043	-1.65281	-0.351583	-1.85748	-1.77979	-2.25949	-1.64274	-1.61107	-0.610339	-1.4901	-0.786174	-1.75004	-0.711783	-1.53969	-1.58008	-1.29452	-0.370372	-1.29175	-1.52409	-1.76518	-0.990145	-1.52933	-1.51554	-1.78219
233846_at	Hs.117136	coiled-coil domain containing 85A	CCDC85A	-1.71887	-1.6583	-1.65935	-1.67443	-1.6583	-1.6583	-1.6583	-1.6583	-1.6515	-1.65935	-1.7052	-1.65935	-1.6583	-1.6583	-1.6583	-1.65935	-1.87305	-1.67443	-0.79669	-1.61461	-1.70462	-1.81951	-1.6583	-1.67443	-1.76644	-1.67443	-1.71887	-1.78067	-1.20008	-1.65935	-1.42217	-1.57426	-1.6583	-1.66662	-0.466417	-1.6583	-1.67443	-1.67443	-1.6583	-1.88255	-1.02308	-1.67443	-1.27536	-1.67443	-0.780676	-1.65935
226295_at	Hs.446098	integrin alpha FG-GAP repeat containing 2	ITFG2	0.18303	0.097609	0.710733	-2.38329	-0.104804	-1.44981	-0.602078	-1.12154	-1.3958	-0.505967	-0.671623	-0.819637	-0.661734	-0.615752	-0.363888	0.243977	0.236158	-0.140378	-1.22163	0.120115	-0.158644	0.105592	-0.852458	-0.370627	-0.809754	-0.905186	-0.785054	-1.48448	-0.826736	-0.33274	-1.50837	-0.672928	-0.764115	-0.180628	-0.163124	-0.718757	-0.361495	-0.566387	-0.522888	-0.440488	-0.634573	-0.264593	-0.432117	-0.639084	-0.907894	-0.104989
207685_at	Hs.533022	crystallin, beta B3	CRYBB3	-1.60899	-1.60899	-1.60899	-1.60899	-1.60899	-1.60899	-1.60899	-1.60899	-1.60899	-1.60899	-1.60899	-1.60899	-1.60899	-1.60899	-1.60899	-1.60899	-1.60899	-1.60899	-1.60899	-1.60899	-1.60899	-1.60899	-1.60899	-1.60899	-1.60899	-1.60899	-1.60899	-1.60899	-1.58658	-1.60899	-1.60899	-1.55988	-1.5796	-1.60899	-1.60899	-1.60899	-1.60899	-1.60899	-1.60899	-1.60899	-1.60899	-1.60899	-1.60899	-1.60899	-1.60899	-1.60899
235155_at	Hs.124696	3-hydroxybutyrate dehydrogenase, type 2	BDH2	-0.0967187	-0.0774885	-0.115394	-0.629633	1.36813	-0.337147	0.00993085	-0.798934	-1.99674	-0.41049	-0.572512	0.147158	0.167394	1.34654	0.242429	0.76319	0.574173	-0.132726	-1.08795	0.134869	0.689638	0.196666	-0.263062	0.598191	1.43416	0.639315	-0.426377	-1.18874	-1.8573	0.939681	-0.238549	0.0469973	-1.36996	-0.125086	-0.318326	-0.675174	0.507026	0.159788	0.259072	0.0369028	-0.216817	-0.344464	-0.204374	-0.549261	-0.867308	-0.338055
219643_at	Hs.656461	low density lipoprotein-related protein 1B (deleted in tumors)	LRP1B	-2.59304	-3.10467	-3.10304	-1.16258	-2.59998	-2.72642	-3.24551	-3.23141	-3.09905	-2.60704	0.614849	-2.35735	-3.24551	-2.81576	-3.18353	-3.24551	-3.24551	1.23989	-3.24551	-3.10467	1.10585	-2.60704	-3.10467	-3.24551	-2.60226	-2.35735	0.210204	-3.24551	-3.24551	-2.60704	-2.55004	-2.7284	-2.60704	-2.53662	-2.60704	-1.00873	-2.81015	-3.24551	-3.72047	-0.109294	-3.70433	-3.2506	-3.74662	-2.92861	-3.24551	-1.06267
243824_at	Hs.351215	---	---	-1.60644	-1.60644	-1.60644	-1.60644	-1.60644	-1.60644	-1.60644	-1.60644	-1.60644	-1.60644	-1.60644	-1.60644	-1.60644	-1.60644	-1.60644	-1.60644	-1.60644	-1.60644	-1.60644	-1.60644	-1.60644	-1.60644	-1.60644	-1.60644	-1.60644	-1.60644	-1.60644	-1.60644	-1.60644	-1.60644	-1.60644	-1.60644	-1.60644	-1.60644	-1.60644	-1.60644	-1.60644	-1.60644	-1.60644	-1.60644	-1.60644	-1.60644	-1.60644	-1.60644	-1.60644	-1.60644
240929_at	---	---	---	-0.863881	-0.863745	-0.840519	-1.66302	0.244016	-2.40148	-0.187886	-2.30677	-2.66458	-1.21333	-0.800741	-1.2351	-0.705622	0.297565	-0.806525	-0.918844	-1.06658	-0.424303	-0.920246	-0.632072	0.0699839	-0.808724	-0.946169	-1.35253	0.626839	-0.705622	-1.5301	-3.93699	-2.16217	-1.15078	-1.81305	-0.360415	-1.53083	-0.493263	-1.28949	-0.0863385	-0.633981	-1.81305	-0.37943	-1.15363	-0.858429	-0.705622	-1.32866	-1.81305	-0.806112	-0.532989
213456_at	Hs.648106	sclerostin domain containing 1	SOSTDC1	0.633108	-1.58682	-1.60652	-1.60188	-1.58682	-1.60188	2.62048	-1.60188	-1.60188	-1.60188	-1.58444	-1.60652	-1.60188	-1.60188	-1.60188	-1.60188	-1.58103	-1.60652	-1.60188	0.0211935	-1.35953	-1.60652	-1.60188	-1.54382	-0.944724	-1.60188	-1.39154	-1.60188	-1.60188	-1.42174	-1.60188	0.195726	-1.60188	0.847936	-1.57468	-1.51733	-1.60188	-1.60188	-1.58682	-1.529	-1.60188	-1.58682	-1.60188	-1.60188	-1.60652	-1.60652
204689_at	Hs.118651	hematopoietically expressed homeobox	HHEX	-0.725823	-0.999534	0.122099	-1.61568	-0.100663	-0.752079	-0.529607	-1.1758	-1.82114	-0.545342	-0.801656	-0.917872	-0.706724	-0.266951	0.611781	-0.604967	-0.439367	-0.081501	-1.07378	-0.0407521	0.233324	0.0860152	-2.20156	-0.955372	-0.0993479	-0.790829	-0.325084	-1.70001	-1.1671	-0.606858	-1.49453	-0.787254	-1.81575	-0.221604	-0.494646	-0.981915	-0.702835	-1.40867	0.203847	-0.131783	-0.0502606	-0.826766	-0.626194	-0.407915	-0.712612	-0.461697
229147_at	Hs.529677	---	---	-1.59345	-4.00866	-1.70638	-3.26724	-4.36513	1.18753	-3.54887	-3.09928	-1.27964	-2.07531	-2.52609	-0.55893	-2.11966	-2.11972	-3.05119	-4.59909	-3.72731	0.569713	-2.50441	-3.53856	-2.33321	-1.85314	-3.4689	-4.33236	-1.11323	-2.03006	-1.44167	0.382611	-1.45506	-3.77906	-1.83245	-0.782541	-2.03823	-3.07324	-2.22824	0.0344738	-2.03823	-4.59909	-4.54869	-2.03823	0.012482	-3.64984	-4.59909	-2.31768	-0.764514	-2.52609
1563389_at	Hs.598812	---	---	-1.5988	-1.5988	-1.48045	-1.5736	-1.5988	-1.5988	-1.5988	-1.5988	-1.5988	-1.5988	-1.5988	-1.5988	-1.5988	-1.1062	-1.5988	-1.5988	-1.5988	-1.5988	-1.5988	-1.5988	-1.5988	-1.5988	-1.5988	-1.5988	-1.5988	-1.5988	-1.5988	-1.5988	-1.5988	-1.5988	-1.5988	-1.5988	-1.5988	-1.5988	-1.5988	-1.5988	-1.5988	-1.5988	-1.5988	-1.5988	-1.5988	-1.5988	-1.5988	-1.5988	-1.5988	-1.5988
228888_at	Hs.145068	SH3 and cysteine rich domain 2	STAC2	-1.59842	-1.59842	-1.59842	-1.59842	-1.39642	-1.59842	-1.59842	-1.59842	-1.607	-1.58368	-1.59842	-1.59842	-1.48637	-1.59842	-1.13095	-1.59842	-1.59842	-1.607	-1.59842	-1.58984	-1.59842	-1.607	-1.59842	-1.59842	-1.59842	-1.58716	-1.59842	-1.59842	-1.59842	-1.59842	-1.53229	-1.47403	0.786673	-1.6253	-0.196973	-1.59842	-1.607	-1.59842	-1.58547	-1.59842	-1.59842	-1.59842	-1.59842	-1.37922	-1.23344	-1.59842
208110_x_at	Hs.656639	mediator complex subunit 25	MED25	-0.939329	-0.973383	-1.49705	-1.09751	-1.01442	-1.01442	-1.01442	-1.09666	-1.01442	-0.902018	-1.01442	-1.01442	-1.01442	-1.22522	-0.842749	-0.864202	-1.01442	-0.928584	-0.629837	-1.05523	-0.779663	-1.01442	-1.01442	-0.335763	-1.52046	-0.796553	-1.06823	-1.5707	-0.418934	-1.07241	-1.01442	-1.15799	-0.864715	-1.01442	-0.890672	-1.03633	-0.949047	-0.271583	-1.01442	-0.870553	-0.351803	-0.700437	-0.895964	-0.981588	-0.936185	-1.01442
231588_at	Hs.523936	Prolylcarboxypeptidase (angiotensinase C)	PRCP	-1.59269	-1.59404	-1.53257	-1.59784	-1.50537	-1.59784	-1.59269	-1.59269	-1.53147	-1.59269	-1.59784	-1.59784	-1.54172	-1.59269	-1.55942	-1.59269	-1.61767	-1.38757	-1.59269	-1.59269	-1.59784	-1.52967	-1.59269	-1.59784	-0.796328	-1.58916	-1.59766	-1.59269	-1.588	-1.45887	-1.59784	-1.59269	-1.59269	-1.59269	-1.59269	-0.982522	-0.981017	-1.59269	-1.59269	-1.59269	-1.21472	-1.59321	-1.57569	-1.59269	-1.59269	-1.59784
219573_at	Hs.649550	leucine rich repeat containing 16A	LRRC16A	-1.84361	-1.65204	-1.33186	-1.91224	-3.21069	-1.37773	-1.92078	-1.98307	-0.833456	-0.422344	-1.4977	-1.1466	-1.5375	-2.62945	-3.11612	-1.63058	-1.51835	-1.61617	-0.891184	-3.11292	-2.13332	-1.75714	-0.927717	-1.96226	-2.49041	-0.883034	-1.336	-1.66933	-1.59416	-1.31206	-1.59416	-1.88136	-1.69005	-2.18393	-1.15783	-1.41997	-1.53194	-1.35219	-1.72707	-1.32472	-0.963196	-2.60672	-1.65847	-1.31753	-1.15609	-1.38685
231190_at	Hs.531306	POM121 membrane glycoprotein-like 10 (rat) pseudogene	POM121L10P	-1.59123	-1.58902	-1.59123	-1.40632	-1.59123	-1.59123	-1.58381	-1.55542	-1.59123	-1.59123	-1.59123	-1.59123	-1.59123	-1.59123	-1.59123	-1.59123	-1.59123	-1.59123	-1.59123	-1.59123	-1.59123	-1.59123	-1.5834	-1.59123	-1.59123	-1.59123	-1.59123	-1.59123	-1.59123	-1.59123	-1.59123	-0.899457	-1.59123	-1.54779	-0.929436	-1.59123	-1.59123	-1.58903	-1.56609	-1.59123	-1.50265	-1.59123	-1.59123	-1.2771	-1.59123	-1.59123
202747_s_at	Hs.17109	integral membrane protein 2A	ITM2A	0.74008	0.243771	0.0571953	-1.40675	-0.785686	-1.08603	0.50149	-0.415239	-0.617595	-1.15445	0.160634	-1.50715	-1.16722	-0.719051	-0.0300466	-0.784339	-0.49886	-0.092365	-2.97252	0.491995	-0.482087	-0.0179223	-0.319535	0.626467	0.42032	-1.63723	0.669264	-0.707627	0.787915	0.00382791	-2.52619	0.249706	-1.22956	-0.26987	-1.09839	0.461746	0.0947199	-0.897974	-0.477533	-0.4444	-0.461224	-0.246792	-0.724358	-0.293445	-1.94087	-1.13873
221880_s_at	Hs.27373	family with sequence similarity 174, member B	FAM174B	0.351591	0.706581	0.533459	-0.847851	0.335663	-0.439027	-0.0213745	-0.309276	-0.698929	0.493749	-0.0332304	-0.489481	0.201761	0.195335	1.10856	1.09992	0.686276	0.485	0.195335	0.305654	1.78017	-1.25961	0.0516335	0.368938	0.436427	0.594466	0.195335	-1.757	-0.619484	0.633203	0.805361	0.546312	0.788847	0.195335	-0.472507	-0.0361603	0.0322126	0.211246	0.038894	0.336068	0.195335	0.870395	0.195335	-0.121393	0.195335	0.194841
222419_x_at	Hs.643548	ubiquitin-conjugating enzyme E2H (UBC8 homolog, yeast)	UBE2H	-1.62008	-1.29777	-1.56824	-1.62008	-1.62008	-1.62008	-1.62008	-1.62008	-1.61627	-1.76076	-1.62008	-1.62008	-1.62008	-1.19795	-0.974904	-1.62008	-1.62008	-1.62008	-1.13334	-1.07514	-1.68248	-1.56593	-1.62008	-1.62008	-1.62008	-1.62008	-1.62008	-1.62008	-1.09741	-1.4094	-1.62008	-1.62008	-1.42985	-1.62008	-1.62008	-1.62008	-1.62008	-1.62008	-1.62008	-1.62008	-1.62008	-1.62008	-1.32363	-1.62008	-1.59097	-1.62008
210038_at	Hs.498570	protein kinase C, theta	PRKCQ	-1.51224	-1.84744	-1.13181	-2.16759	-0.650351	-1.98337	-1.75587	-2.13322	-2.03263	-1.20306	-1.51534	-2.26922	-2.4502	-1.69088	-1.18889	-1.58479	-1.18113	-0.212579	-1.80411	-1.40745	-0.449123	-2.17164	-2.16524	-2.07417	-1.73066	-2.02807	-1.21681	-2.23264	-0.551062	-2.42775	-2.01152	-1.59958	-1.1305	-2.29751	-2.29945	-1.13785	-1.78701	-2.10585	-1.72867	-1.11366	-0.528984	-1.82348	-2.36533	-1.22275	-1.57134	-1.25315
228947_x_at	Hs.459652	transmembrane protein 204	TMEM204	-1.47575	-1.18084	-1.58126	-1.59005	-1.63055	-1.58045	-1.59209	-1.58126	-1.49149	-1.58045	-1.58045	-1.88876	-1.58045	-1.59209	-1.288	-1.45	-1.58126	-1.58045	-1.58126	-1.58045	-1.4282	-1.36934	-1.58045	-1.39921	-1.59289	-1.58045	-1.58126	-2.2219	-1.19589	-1.02881	-1.58045	-1.58126	-1.58045	-1.58045	-1.58126	-1.37793	-1.34044	-1.58126	-0.95856	-1.58126	-0.777869	-1.58045	-1.58045	-1.59209	-1.58045	-1.58045
228811_at	Hs.9187	---	---	0.814496	0.437313	0.296743	-1.53224	0.81062	-0.481701	-0.113495	-0.00562722	-0.552322	0.339006	0.378814	0.0576103	-0.6683	0.202419	-0.176847	0.380823	0.694743	0.980613	-0.32096	0.399732	0.723307	0.3197	-0.515315	0.438247	-0.768665	-0.380564	0.209479	-1.01548	-1.4718	0.193114	0.125655	-0.126899	-0.0331233	0.522064	-0.202463	-0.399712	0.0741355	0.511511	-0.266266	0.296743	0.0868161	0.929693	0.1689	0.158667	0.0657423	0.036675
230281_at	Hs.658684	chromosome 16 open reading frame 46	C16orf46	-0.526755	-0.529333	-0.792705	-1.36491	0.0184555	-1.09101	0.189891	-0.977315	-2.3574	-1.09464	-0.195305	-1.15679	-1.33434	-0.0503897	-0.210036	-0.69576	-0.470862	0.156641	-1.79804	-0.354652	0.485879	0.211637	-1.37476	-1.04727	0.647601	-1.51724	-0.148298	-2.18537	-1.64469	-0.372715	-1.9299	-0.628653	-1.94869	-0.359168	-1.58943	0.00505211	-0.970674	-1.14665	0.345274	-0.517622	-0.649096	-0.22539	-1.48255	-0.525879	-1.22852	-0.530063
227582_at	Hs.507290	kelch domain containing 9	KLHDC9	-0.318462	-0.487059	-0.556556	-2.88645	-0.83032	-1.33725	0.117044	-1.74335	-1.59413	-0.596776	-0.486663	-1.70934	-0.705431	0.752604	0.251704	0.510894	-0.431495	-0.475425	-0.637596	-0.199252	-0.661504	-0.718223	-1.48744	-1.28369	0.261871	-1.10574	-1.37094	-2.20542	-1.23303	-0.607732	-1.38914	-0.0324433	-0.439544	-0.694252	-0.554383	-0.48508	-0.861092	-0.753073	-0.222598	-1.19684	-1.07913	-0.828934	-0.891606	-1.01279	-1.00668	-0.613123
229486_s_at	Hs.118552	Transmembrane protein 132A	TMEM132A	-1.57623	-1.57623	-1.57623	-1.57623	-1.57623	-1.57623	-1.57623	-1.57623	-1.57623	-1.57623	-1.57623	-1.57623	-1.57623	-1.57623	-1.57623	-1.57623	-1.57623	-1.57623	-1.57623	-1.55761	-1.57623	-1.57623	-1.51389	-1.57623	-1.57623	-1.57623	-1.57623	-1.57623	-1.57623	-1.57623	-1.57623	-1.57623	-0.31694	-1.57623	-1.43342	-1.57623	-1.57623	-1.57623	-1.57623	-1.57623	-1.2839	-1.57623	-1.45434	-1.57623	-1.57623	-1.57623
219801_at	Hs.631854	zinc finger protein 34	ZNF34	-0.921439	-0.671082	-0.690773	-2.69362	-0.908355	-1.22405	-1.123	-1.61044	-1.41206	-1.39412	-1.35464	-1.43136	-1.57511	-0.973894	-0.514882	-0.499864	-0.525329	-0.319978	-1.33723	-0.577069	-0.870375	-1.31653	-1.75478	-0.84823	-0.719772	-1.30755	-1.33346	-2.2928	-1.01785	-0.912193	-1.399	-1.23234	-1.9574	-0.864591	-1.78662	-1.24689	-0.780478	-0.922243	-1.01808	-1.06712	-0.540834	-1.27043	-1.36961	-1.31653	-1.44816	-0.902107
218471_s_at	Hs.502915	Bardet-Biedl syndrome 1	BBS1	-0.335158	-0.257344	-0.454907	-1.7294	-0.288674	-0.788927	-0.806554	-1.03155	-1.59366	-0.505819	-0.64257	-0.793828	-1.04257	-0.872528	-0.842795	-0.320282	0.0335233	0.136799	-0.327867	-0.526531	-0.576349	-0.601407	-1.15416	-0.394414	-1.1762	-0.690198	-0.432853	-1.61429	-0.976371	-0.747071	-0.775313	-0.832557	-0.506679	-0.286816	-0.11564	-0.862089	-0.593782	-0.175778	-1.02973	-0.440991	-0.64072	-0.413961	-0.430695	-0.804516	-0.568658	-0.264935
205109_s_at	Hs.469935	Rho guanine nucleotide exchange factor (GEF) 4	ARHGEF4	-1.46731	-1.35131	-0.646969	-1.74351	-0.433698	-0.473652	-2.02305	-1.46731	1.92112	-0.39796	-1.46463	-1.46731	-1.5079	-1.5079	0.199743	-1.38645	0.36053	0.34471	-0.970385	-0.564666	0.180896	-1.5079	-0.750178	-0.403305	-0.800771	-0.846362	-0.39796	-0.597352	-1.16502	-2.38986	-1.19854	-1.46731	-0.400173	-0.480413	-1.5079	-1.00465	-1.164	0.319246	-1.09053	-1.03191	-1.01147	-0.813992	-1.5079	-0.229568	-0.449406	-0.87316
203501_at	Hs.156178	plasma glutamate carboxypeptidase	PGCP	-0.577256	-0.656027	-1.13046	-1.92186	-0.685201	-1.32203	-0.25272	-1.15454	-2.13626	-1.13844	-0.945638	-0.997294	-1.10062	-0.703459	-0.589141	-0.327212	-0.957638	-0.899199	-1.97842	-1.34031	-0.0322624	-0.520146	-1.58771	-0.312695	-0.20607	-1.55599	-0.874809	-2.20989	-2.21358	-0.560902	-1.42093	-0.856804	-1.55531	-0.0318035	-1.181	-0.603788	-0.510805	-1.16704	-0.677344	-0.864399	-1.20783	-1.2268	-1.2907	-0.977364	-1.85269	-1.23134
234184_at	Hs.677326	---	---	-1.57089	-1.57089	-1.57089	-1.57089	-1.57089	-1.57089	-1.57089	-1.57089	-1.57089	-1.5528	-1.57089	-1.57089	-1.57089	-1.57089	-1.57089	-1.57089	-1.57089	-1.57089	-1.57089	-1.57089	-1.57089	-1.57089	-1.57089	-1.57089	-1.57089	-1.57089	-1.57089	-1.57089	-1.57089	-1.57089	-1.57089	-1.57089	-1.27614	-1.56315	-1.57089	-1.57089	-1.57089	-1.57089	-1.57089	-1.54867	-1.57089	-1.57089	-1.57089	-1.57089	-1.57089	-1.57089
230865_at	Hs.656702	Lix1 homolog (chicken)	LIX1	-5.09095	-4.99576	0.506259	-3.39206	-4.91059	-3.9634	-2.1385	-4.23192	-4.91059	-4.20923	-4.91059	-5.06925	-4.28773	-5.22165	-5.15563	-4.23192	0.937969	0.399277	-5.23241	0.661086	-1.83722	0.972778	-0.768903	-4.03464	-3.45976	-4.99576	-4.8131	-5.25865	-3.45976	-4.23192	-4.99576	-3.8071	-4.23192	-3.54773	-5.25865	0.470187	-4.23192	-3.20324	-2.09548	-0.563612	-1.84804	-0.9696	-4.99576	1.80187	-3.45976	-0.199659
209494_s_at	Hs.517557	POZ (BTB) and AT hook containing zinc finger 1	PATZ1	-0.987583	-0.97064	-0.857343	-2.14348	-1.86858	-2.02588	-1.23082	-1.65433	-1.62345	-0.728707	-1.8024	-1.61983	-1.09196	-0.8874	-0.533576	-0.568436	-0.360496	-0.0863504	-0.49767	-0.60896	-1.31904	-2.53716	-1.33857	-1.4143	-1.33535	-0.891232	-0.792941	-2.55558	-1.19069	-2.01958	-1.10935	-0.898758	-0.927527	-0.998321	-1.02288	-2.04802	-1.14609	-0.882847	-1.24912	-0.919498	-0.795652	-1.10596	-1.47612	-1.12353	-1.21852	-0.885961
1566734_at	Hs.26605	hypothetical protein LOC283454	LOC283454	-1.26577	-1.56824	-1.56824	-1.56824	-1.56824	-1.56824	-1.56824	-1.59147	-1.52166	-0.394849	-1.56824	-1.56824	-1.56824	-1.45409	-1.56824	-1.56824	-1.56824	-1.56824	-0.768901	-1.56824	-1.56824	-1.56824	-1.42375	-1.56824	-1.56824	-0.947657	-1.56824	-1.56824	-1.56824	-1.20849	-1.56824	-1.4943	-1.56824	-1.56824	-1.56824	-1.56824	-1.56824	-1.56824	-1.56824	-0.926033	-1.5557	-1.56824	-1.56824	-1.56824	-1.16087	-1.56824
235115_at	Hs.584830	phosphodiesterase 8B	PDE8B	2.72743	1.79897	1.58593	-1.47178	1.98411	0.670123	1.2154	1.10799	-1.71511	-0.425917	1.47936	0.258187	1.07986	1.18121	2.48249	3.10097	0.37697	0.762899	-1.56372	-0.905138	1.73883	1.32281	-0.345088	1.6238	2.42943	0.594834	-0.317995	-0.932571	-1.69375	1.52301	-0.456604	1.05529	-0.915956	0.517326	0.292771	1.03883	1.79432	0.0766523	2.1416	-0.24959	-0.738399	1.12225	1.8256	-0.431031	-1.01436	-0.246063
222546_s_at	Hs.55016	EPS8-like 2	EPS8L2	-1.26706	-1.26706	-1.24774	-1.26706	-1.48198	-1.26706	-1.24033	-1.47158	-1.36564	-1.27024	-1.46985	-1.02463	-1.26706	-1.26706	-1.26706	-1.26706	-1.47029	-1.263	0.014582	-1.27024	-1.26706	-1.46742	-1.27024	-1.26706	-1.27024	-0.59115	-1.27024	-1.2702	-1.26706	-1.26706	-1.60555	-1.26706	-1.26706	-1.48243	-1.26706	-1.26706	-1.27024	-1.32023	-0.625129	-1.26706	-1.26706	-1.45136	-1.26706	-1.26706	-1.27024	-0.117695
225958_at	Hs.305985	polyhomeotic homolog 1 (Drosophila)	PHC1	-1.7615	-1.55769	-1.45689	-2.11126	-1.9115	-1.34619	-1.92825	-1.6673	-1.90655	-1.63215	-1.57674	-2.1219	-1.92825	-1.75489	-1.7216	-1.63322	-1.59566	-1.54382	-1.93273	-2.09899	-1.81645	-2.01947	-2.02599	-1.5903	-1.96044	-1.62429	-2.05592	-1.69866	-1.99385	-1.86916	-1.55818	-1.88121	-0.898325	-1.85536	-2.00374	-2.05597	-1.568	-0.979565	-1.64227	-1.6101	-1.98502	-1.87338	-1.6188	-1.70694	-1.79468	-1.92825
1556536_at	Hs.623895	hCG2044152	hCG_2044152	-1.56556	-1.56556	-1.56556	-1.56556	-1.56556	-1.56556	-1.56556	-1.56556	-1.56556	-1.56556	-1.56556	-1.56556	-1.56556	-1.56556	-1.56556	-1.56556	-1.56556	-1.56556	-1.56556	-1.56556	-1.56556	-1.56556	-1.56556	-1.56556	-1.56556	-1.56176	-1.56556	-1.56556	-1.56556	-1.56556	-1.56556	-1.56556	-1.56556	-1.56556	-1.56556	-1.56556	-1.56556	-1.56556	-1.56556	-1.56556	-1.56556	-1.56556	-1.56556	-1.56556	-1.56556	-1.56556
202366_at	Hs.507076	acyl-Coenzyme A dehydrogenase, C-2 to C-3 short chain	ACADS	-1.25331	-1.18057	-1.48757	-1.55083	-1.25371	-1.84983	-1.36836	-1.69042	-1.95215	-1.17961	-1.68246	-1.81919	-1.01233	-1.25371	-0.752819	-1.11468	-1.24537	-1.25371	-1.25371	-1.25371	-1.08497	-1.85376	-1.35495	-1.47075	-1.44307	-1.56757	-1.55508	-1.7341	-1.25371	-1.57805	-1.25371	-1.41391	-1.44054	-1.12721	-0.823623	-1.27919	-1.21397	-1.26774	-1.39695	-1.83819	-1.01544	-1.23026	-1.25371	-1.25371	-1.25371	-1.55819
201563_at	Hs.633539	sorbitol dehydrogenase	SORD	-1.93241	-1.36913	-0.449015	-1.94131	-2.6264	-2.09959	-0.631489	-2.02545	-1.74087	-0.748092	-0.638342	-1.43466	-2.41974	-2.47783	-2.06962	-2.69239	-0.00346138	0.000925555	-0.728622	-0.454639	-0.90174	-1.93879	-1.90771	-1.55944	-0.835066	-2.75298	-0.132188	-2.46434	-1.31982	-3.05798	-2.11363	-1.52846	-0.906992	0.214659	-0.469684	-1.09569	-1.03932	-1.47305	-1.61591	-0.218451	-0.347884	-0.635532	-3.11399	0.177808	-0.905085	-0.828605
229945_at	Hs.598583	Cysteine/histidine-rich 1	CYHR1	-1.56365	-1.55072	-1.56365	-1.56365	-1.56365	-1.56365	-1.56365	-1.56365	-1.55481	-1.56365	-1.56365	-1.56365	-1.56365	-1.52936	-1.56365	-1.56365	-1.56365	-1.56365	-1.56365	-1.56365	-1.56365	-1.56365	-1.56365	-1.56365	-1.56365	-1.55657	-1.56365	-1.56365	-1.56365	-1.56365	-1.39088	-1.56365	-1.18286	-1.56365	-1.56365	-1.56365	-1.56365	-1.56365	-1.56365	-1.56365	-1.05235	-1.56365	-1.19304	-1.56365	-1.56365	-1.56365
240836_at	Hs.660076	zinc finger protein 19	ZNF19	-1.51416	-1.56232	-1.20883	-1.46338	-1.27872	-1.46271	-1.17058	-1.56355	-1.56355	-1.56355	-1.56355	-1.56355	-1.57752	-1.11007	-1.46338	-1.50277	-1.5617	-1.46338	-1.51198	-1.02473	-1.46338	-1.53109	-1.57752	-1.57752	-1.46338	-1.52367	-1.46338	-1.44596	-1.46338	-1.14694	-1.10559	-1.46338	-1.56355	-1.51416	-1.56355	-1.48816	-1.28994	-1.57511	-1.55928	-1.51416	-1.56355	-1.46338	-1.56355	-1.46338	-1.46338	-1.50667
215324_at	Hs.201340	sema domain, immunoglobulin domain (Ig), short basic domain, secreted, (semaphorin) 3D	SEMA3D	-1.56345	-1.56345	-1.56345	-1.56345	-1.56345	-1.40718	-1.56345	-1.56345	-1.56345	-1.51707	-1.56345	-1.56345	-1.56345	-1.56345	-1.56345	-1.41426	-1.56345	-1.41898	-1.56345	-1.56345	0.746748	-1.5624	-1.56345	-1.56345	-1.44169	-1.55924	-1.46144	-1.56345	-1.53885	-1.56345	-1.56345	-1.41426	-1.41426	-1.56345	-1.56345	-0.996139	-1.51724	-1.56345	-1.5551	-1.56345	-1.56345	-1.51024	-1.56345	-1.54952	-1.56345	-1.41426
221204_s_at	Hs.500736	cartilage acidic protein 1	CRTAC1	-2.33141	-2.8493	-3.68929	-2.33443	-2.83317	-2.52157	-2.56132	-3.05911	-2.05793	-2.03609	-2.53356	-1.07312	-2.92541	-2.92541	-2.03034	-2.61102	-2.92541	-1.87763	-1.75936	-2.27939	0.39567	-2.55602	-2.92541	-2.74187	-2.61102	-2.49577	-1.98145	-3.80951	-2.92541	-2.33443	-2.29331	-2.31108	-1.68781	-2.92541	-2.68176	-1.79798	-2.92541	-2.92541	-2.385	-2.22287	-2.89557	-2.58427	-2.53392	-2.37822	-2.61102	-2.10772
226304_at	Hs.534538	heat shock protein, alpha-crystallin-related, B6	HSPB6	-1.5629	-1.5629	-1.5629	-1.45964	-1.5629	-1.5629	-1.5629	-1.5629	-1.5629	-1.5629	-1.83837	-1.63104	-1.5629	-1.5629	-1.5629	-1.5629	-1.5629	-1.5629	-1.5629	-1.5629	-1.5629	-1.5629	-1.5629	-1.5629	-1.5629	-1.5629	-1.5629	-1.62091	-1.5629	-1.5629	-1.5629	-1.5629	-1.03894	-1.83837	-1.5629	-1.5629	-1.5629	-1.5629	-1.5629	-1.40455	-1.5629	-1.5629	-1.5629	-1.83837	-1.5629	-1.54058
220323_at	Hs.631603	cyclin N-terminal domain containing 2	CNTD2	-1.42589	-1.44324	-1.47155	-1.47155	-1.08399	-1.47155	-0.926196	-1.47155	-0.968373	-1.47155	-1.46185	-1.47313	-1.09137	-1.47155	-1.4298	-1.42587	-1.47155	-1.47155	-1.47155	-1.41784	-1.46919	-1.86973	-1.31799	-1.47155	-1.47155	-1.47155	-1.43205	-1.59004	-1.25251	-1.47155	-1.47155	-1.27573	-0.18363	-1.4826	-1.06961	-1.37678	-1.47313	-0.980157	-0.881704	-1.85198	-1.0236	-1.47313	-1.13394	-1.26451	-1.47155	-1.47313
229168_at	Hs.660026	collagen, type XXIII, alpha 1	COL23A1	-4.36491	-3.76932	-3.2275	-2.4448	-2.01255	-2.52949	-4.21894	-3.19874	-2.81496	-2.75371	-1.50324	-2.40242	-3.50527	-2.25271	-0.950996	-4.73933	-2.32956	-0.389841	-6.30299	-3.7194	-2.66742	-3.54291	-6.19588	-3.48171	-1.68261	-3.44767	-1.98957	-3.61726	-3.61679	-6.18388	-4.43191	-3.72452	-3.8398	-1.54145	-1.48012	-2.00431	-3.14016	-2.49442	-5.08629	-1.17515	-1.26025	-3.91095	-2.99662	-0.733162	-2.92908	-1.30289
243719_at	Hs.654371	similar to serine/threonine kinase 19 /// serine/threonine kinase 19	LOC100294221 /// STK19	-1.00816	-2.2893	-0.832426	-1.93698	-0.827703	-0.429906	-1.04888	-1.441	-2.62095	0.223941	-0.444069	-1.00066	-2.11828	-2.07399	-0.550049	-0.658192	-1.35632	-0.207668	-0.832426	-1.54725	0.0628103	-1.25724	-3.36457	-0.250921	0.866494	-1.08091	-1.0612	-0.822618	-0.8321	-1.54725	0.539539	-1.64332	-0.712407	-1.31474	-0.584225	-0.83133	-2.08515	-1.50065	-0.974156	-0.832426	-1.41209	-2.0416	-1.45347	-1.54725	-1.48031	-1.36467
224497_x_at	Hs.18788	hydroxysteroid (17-beta) dehydrogenase 14	HSD17B14	-2.34584	-2.93221	-2.76602	-2.79304	-0.368233	-2.85844	-2.62071	-2.34584	-2.76602	-0.315452	-2.05405	-2.76602	-2.34584	-0.40694	0.339018	-0.666779	-2.34584	-1.17794	-0.837127	-2.43508	-0.321595	-2.76602	-2.39075	-2.76602	-2.66826	-2.37202	-2.53362	-2.76602	-1.78956	-2.76602	-0.876405	-2.34584	-1.48748	-2.76602	-1.76882	-1.80761	-2.4218	-2.34584	-2.34584	-2.34584	-2.07254	-0.687574	-2.76602	-2.34584	-0.324445	-0.325248
212230_at	Hs.405156	phosphatidic acid phosphatase type 2B	PPAP2B	0.546141	0.802243	0.59276	-0.857454	0.637577	-0.278026	0.761834	0.0833525	-1.22756	-0.0031236	0.351265	0.298523	0.404682	0.148148	0.576065	0.429778	0.912123	0.543481	-0.429451	0.356386	0.375366	0.978137	-0.577046	0.533061	0.465792	0.248078	0.384077	-0.765992	-0.992038	0.356589	-0.412722	0.285235	-1.00345	0.77331	0.0661108	0.112309	0.684583	0.0557124	0.413563	0.410912	0.369972	0.391947	0.442368	-0.00176053	-0.176572	0.717671
237041_x_at	Hs.510521	REST corepressor 1	RCOR1	-1.55697	-1.55697	-1.55697	-1.55697	-1.55697	-1.55697	-1.55697	-1.55697	-1.55697	-1.55697	-1.55697	-1.55697	-1.55697	-1.55697	-1.55697	-1.55697	-1.55697	-1.55697	-1.55697	-1.55697	-1.55697	-1.55697	-1.55697	-1.51856	-1.55697	-1.55697	-1.55697	-1.55697	-1.55453	-1.55697	-1.55697	-1.55697	-1.55697	-1.55697	-1.55697	-1.55697	-1.55697	-1.55697	-1.55697	-1.55697	-0.291517	-1.55697	-1.55697	-1.55697	-1.55697	-1.55697
231046_at	---	hypothetical protein LOC100289641	LOC100289641	-0.725462	-0.878176	-0.141121	-1.61641	-0.38208	-1.52686	-0.385524	-1.82072	-2.41952	-0.539516	-0.63643	-2.13177	-2.03086	0.66768	1.83047	0.988945	-0.183689	-0.364737	-2.32764	-0.149519	-0.364737	-1.15733	-1.44559	-1.2714	1.26435	-2.47906	-1.00975	-2.3631	-1.5188	-0.718906	-1.3096	0.00907335	-0.737412	-0.936094	-1.45623	-0.76924	-0.520223	-1.48456	0.262406	-1.01015	-1.27893	0.528704	-0.936094	-0.871443	-0.926699	-0.774571
223390_at	Hs.522520	chromosome 9 open reading frame 37	C9orf37	-1.27454	-1.27454	-1.33153	-1.63468	-1.37338	-1.63468	-1.47544	-1.73316	-1.50551	-1.39857	-1.27454	-1.71071	-1.27454	-1.25982	-1.13584	-0.772804	-1.27454	-1.27454	-1.27454	-1.37264	-1.41345	-1.33153	-1.45876	-0.685486	-1.34368	-1.27454	-1.46868	-1.61492	-1.19268	-1.27454	-1.33153	-1.1605	-0.75689	-1.33153	-0.74387	-1.3983	-1.60694	-1.13303	-1.21474	-1.33153	-1.33153	-1.09465	-1.41119	-1.27454	-1.27454	-1.27454
222648_at	Hs.369819	TBC1 domain family, member 16	TBC1D16	-1.55464	-1.55464	-1.55464	-1.55464	-1.55464	-1.55464	-1.55464	-1.55464	-1.55464	-1.55464	-1.55464	-1.55464	-1.55464	-1.55464	-1.55464	-1.55464	-1.55464	-1.55464	-1.463	-1.55464	-1.55464	-1.55464	-1.55464	-1.55464	-1.55464	-1.55464	-1.55464	-1.55464	-1.55464	-1.55464	-1.38762	-1.55464	-1.07056	-1.55464	-1.18485	-1.55464	-1.55464	-1.55464	-1.55464	-1.55464	-1.55464	-1.55464	-1.33702	-1.55464	-1.55464	-1.55464
205343_at	Hs.436123	sulfotransferase family, cytosolic, 1C, member 2	SULT1C2	-1.05331	-2.78099	-0.0269362	-1.91215	-2.78099	-1.33235	-1.09675	-0.938197	-2.40012	0.0243049	0.422348	-0.816951	-2.16843	-2.776	-0.704612	-0.489493	0.415515	1.08284	-0.938197	0.388309	0.0400695	-1.0486	-1.17376	-0.40708	-0.331115	-2.0415	-0.587123	-1.21347	-2.16843	-0.402502	-0.331115	-2.16843	-0.545394	-0.938197	-0.248537	-1.24468	-0.938197	0.43006	-1.95048	-0.711754	-0.938197	0.180424	0.53385	0.389064	-0.237952	-2.16843
1556147_at	Hs.71023	---	---	-1.94595	-1.41247	-0.930115	-2.28822	-1.08678	-2.81271	-2.28151	-2.80596	-2.81271	-2.58088	-1.37006	-2.64729	-2.75299	0.977666	1.24334	0.00479806	-0.837798	-0.627841	-2.81271	-0.0799222	-1.57637	-1.63131	-2.80625	-2.65237	-0.00664013	-2.62353	-1.0256	-2.81271	-2.81271	-1.05071	-2.54003	-0.930115	-1.88048	-1.97062	-2.71903	-1.33491	-2.13246	-2.71903	-0.93808	-2.10961	-2.18348	-1.98379	-2.80625	-2.66314	-2.66672	-1.05071
209858_x_at	Hs.712666	metallophosphoesterase 1	MPPE1	-0.0476813	0.0009413	-0.234961	-1.83268	-0.00184054	-0.950422	-0.426723	-0.652075	-1.74942	-0.535153	-0.400736	-0.984846	-0.615339	-0.622856	-0.218529	0.191457	-1.03817	-0.230921	-1.10538	-0.714017	-0.21399	-0.333706	-1.22462	-0.704134	-0.229358	-0.39809	-0.89933	-1.17685	-0.752766	-0.401946	-0.99744	-0.378274	-0.788693	-0.339314	-0.66019	-0.30643	-0.734334	-1.31585	-0.472559	-1.06636	-0.576025	-0.91227	-0.561976	-0.602175	-1.25004	-0.675919
240344_x_at	Hs.115467	Lyrm7 homolog (mouse)	LYRM7	-0.957634	-0.533445	-0.936056	-2.32534	-0.762745	-1.43286	-0.563346	-1.39178	-1.86851	-1.60239	-0.0780698	-1.78959	-2.07718	-0.109471	0.0179005	-0.657569	-0.606955	-0.794568	-1.68421	-1.05863	-0.823807	-1.05965	-1.65727	-0.289241	0.153522	-1.98163	-0.663477	-1.67545	-0.780502	-0.640747	-1.04543	0.166652	-1.54611	-0.919674	-1.14029	-0.537446	-0.651138	-0.72324	0.163154	-0.937563	-1.51679	-1.68234	-1.41739	-1.63154	-1.55237	-1.21511
214767_s_at	Hs.534538	heat shock protein, alpha-crystallin-related, B6	HSPB6	-1.54568	-1.54568	-1.67699	-1.16006	-1.49919	-1.54568	-1.54568	-1.37859	-1.54568	-1.51135	-1.54568	-1.54568	-1.52008	-1.54568	-1.54568	-1.54568	-1.54568	-1.54568	-1.54568	-1.54568	-1.54568	-1.54568	-1.44953	-1.41733	-1.54568	-1.46639	-1.54568	-1.54568	-1.54568	-1.54568	-1.54568	-1.54568	-0.253104	-1.54568	-1.67748	-1.54568	-1.54568	-1.5959	-1.54568	-1.52357	-1.52977	-1.54568	-0.956511	-1.67748	-1.54568	-1.53069
209559_at	Hs.524815	huntingtin interacting protein 1 related /// similar to KIAA0655 protein	HIP1R /// LOC100294412	-1.84988	-1.54538	-1.61586	-2.64926	-1.54538	-1.56807	-1.54538	-1.97297	-1.54538	-1.71778	-1.54538	-1.54538	-1.20559	-1.9416	-1.54538	-1.48058	-1.54538	-1.54538	-1.49795	-1.54538	-1.86058	-1.64682	-1.20029	-1.54538	-2.0622	-1.54538	-1.54538	-1.59305	-0.900302	-1.52249	-1.54538	-1.049	-1.40511	-1.54538	-0.531489	-1.28643	-1.54538	-1.54538	-1.51342	-1.74949	-1.48722	-1.54538	-1.54538	-1.54538	-1.09029	-1.54538
209322_s_at	Hs.15744	SH2B adaptor protein 1	SH2B1	-1.17147	-1.13951	-1.39843	-2.16496	-1.58899	-1.65305	-1.29223	-1.29223	-1.29223	-1.29223	-1.21432	-1.545	-1.09413	-1.63076	-0.98965	-0.722801	-0.644754	-1.29223	-1.29223	-1.59191	-1.46412	-1.545	-1.29223	-1.09099	-1.64125	-1.2685	-1.29969	-1.71518	-1.29223	-1.24123	-0.987221	-1.47628	-0.782533	-1.29223	-1.33815	-1.82964	-1.36518	-0.632016	-1.77729	-1.39743	-1.2448	-0.569236	-1.27317	-1.42244	-1.51385	-1.01589
224530_s_at	Hs.655705	Kv channel interacting protein 4	KCNIP4	-1.54423	-1.54423	-1.54423	-1.54423	-1.54423	-1.54423	-1.54423	-1.54423	-1.54165	-1.5424	-1.54423	-1.54423	-1.54165	-1.13058	-1.54423	-1.54423	-1.54423	-1.54423	-1.54423	-1.54423	-1.52562	-1.54423	-1.54165	-1.54423	-1.54423	-1.54423	-1.54423	-1.54423	-1.53945	1.61856	-1.54423	-1.13738	-1.54165	-1.54423	-1.54165	-1.27158	-1.54423	-1.54258	-1.54423	-1.54423	-1.54423	-1.54165	-1.54423	-1.54423	-1.54165	-1.54423
240409_at	---	SGT1, suppressor of G2 allele of SKP1 like 1 (S. cerevisiae)	SUGT1L1	-0.268976	-0.592682	-1.05419	-2.28016	-0.26393	-0.800143	-0.244736	-1.72089	-1.72337	-1.12476	-0.125525	-1.39588	-1.97067	-1.55542	0.183916	0.461523	-1.14446	-0.685039	-1.72337	-0.729753	-0.978432	-1.82979	-1.56944	-0.581039	0.16876	-1.06122	-0.753725	-1.83205	-2.28517	-2.09083	-0.326591	-0.331925	-0.965915	-0.281421	-1.23129	-0.0645995	-1.72753	-0.79415	-0.229776	-0.620748	-0.883833	-0.808354	-0.163039	-0.794267	-1.15174	-0.35885
204301_at	Hs.5333	kelch repeat and BTB (POZ) domain containing 11	KBTBD11	-1.4914	-1.95833	-0.689553	-0.607218	-1.93552	-1.19114	-2.31261	-2.06302	-2.11633	-2.94299	-2.51455	-1.5424	-2.19817	-2.11633	-2.64864	-1.59813	-2.87915	-2.05342	-3.17618	-2.90061	-1.98406	-2.26098	-1.54272	-1.4763	-3.21864	-2.21885	-2.24766	-2.88754	-2.14892	-2.35748	-2.90125	-3.15267	-2.02259	-2.11633	-2.70376	-2.60364	-2.85239	-2.32655	-2.88894	-2.19861	-2.46884	-3.20937	-2.11633	-2.89909	-3.71899	-1.5424
1569104_a_at	Hs.613098	---	---	-2.46011	-1.91214	-1.94975	-2.35388	-1.32942	-1.9768	-2.46011	-1.47232	-2.46011	-2.41312	-0.746907	-2.46011	-1.99935	-2.46011	-0.744333	-1.91214	-1.91214	-1.70044	-2.46011	-2.24967	-1.28994	-1.91214	-2.46011	-1.75796	-2.04977	-2.2369	-1.91214	-2.14941	-2.15933	-2.29023	-1.87987	-2.46011	-1.62218	-1.91214	-2.24565	-1.25018	-2.2525	-1.60631	-1.91214	-1.91214	-2.44011	-1.91214	-1.50469	-2.39764	-2.27908	-2.13449
239139_at	Hs.121335	copine family member IX	CPNE9	-1.53995	-1.53995	-1.53995	-1.53995	-1.53181	-1.53995	-1.53995	-1.53995	-1.53995	-1.43133	-1.52664	-1.53995	-1.53995	-0.461237	-1.53995	-1.53995	-1.53995	-1.53916	-1.53995	-1.53995	-1.53995	-1.53995	-1.53995	-1.53995	-1.45671	-1.53995	-1.53995	-1.53995	-1.4215	-1.45514	-1.53995	-1.53995	-0.301111	-1.53995	-0.20475	-1.53995	-1.53995	-1.53995	-1.53995	-1.53995	-0.462433	-1.53995	-1.53995	-1.53995	-1.53995	-1.53995
213705_at	Hs.592466	---	---	-2.00281	-1.76365	-1.84537	-1.10285	-1.00158	-0.944627	-0.871125	-0.92614	-0.767869	-0.823035	-0.54247	-2.11743	-1.52886	-1.15276	-0.0937761	-0.858265	-0.942655	-1.98783	-1.61046	-2.07049	-1.03829	-2.34523	-0.744053	-0.994618	-1.06389	-1.48091	-1.36104	-1.5691	-1.36883	-1.64837	-0.279213	-1.28138	-0.748042	-1.8069	-2.64773	-1.88694	-1.59359	-0.105927	-1.40848	-1.20394	-1.55676	-1.28893	-1.04277	-1.3381	-1.18869	-1.5146
222665_at	Hs.145386	family with sequence similarity 82, member B	FAM82B	-1.88567	-1.50631	-1.20347	-1.82034	-1.38671	-1.57075	-1.79252	-1.1382	-1.86857	-1.11706	-1.48591	-1.68667	-2.29359	-1.61228	-1.39371	-1.36898	-1.51259	-1.11706	-1.92674	-1.51259	-0.745501	-1.11706	-1.9762	-1.53527	-1.37487	-2.04627	-1.63253	-1.5032	-2.05669	-1.54285	-1.11706	-1.80201	-0.497767	-1.11091	-2.00337	-1.22704	-1.90583	-1.51259	-1.4837	-1.13266	-1.75384	-1.75569	-1.559	-1.13723	-1.56964	-1.54082
40837_at	Hs.332173	transducin-like enhancer of split 2 (E(sp1) homolog, Drosophila)	TLE2	0.294945	0.34387	-0.104598	-1.15437	-0.0774243	-1.37609	-1.03309	-0.619167	-1.31104	-0.347106	-0.502328	-0.89204	-0.323009	-0.446326	-0.274569	0.387372	0.449316	0.485083	0.22004	-0.161219	-0.399521	-0.727693	0.0372677	0.128543	-0.862952	0.196348	0.319586	-1.11984	-0.77266	-0.805682	-0.164968	-0.0875115	-1.44174	0.254104	-0.878573	-0.957712	-0.744895	0.055796	-0.517249	0.103767	-0.983941	0.319516	0.205455	-1.26585	-1.24342	0.0522735
206286_s_at	Hs.592361	teratocarcinoma-derived growth factor 1 /// teratocarcinoma-derived growth factor 3, pseudogene	TDGF1 /// TDGF3	-2.58816	-2.61194	-2.4914	-3.44361	-2.2214	-3.44361	-2.61194	-2.4914	-2.4914	-2.61194	-2.19126	-2.5145	-2.61194	-0.148954	-2.4914	-2.47788	-2.87602	-1.70595	-2.4914	-2.61194	-1.98329	-2.60683	-2.57969	-2.2214	-1.87821	-2.44445	-2.27412	-3.10076	-2.2214	-1.31569	-2.61194	-2.2214	-0.46927	-2.4914	-2.30969	-2.02156	-2.2907	-2.90659	-1.88021	-2.86823	-2.4914	-2.61194	-2.41128	-3.43749	-2.60791	-2.4914
239747_s_at	Hs.658868	Hypothetical protein LOC100128570	LOC100128570	-1.52956	-1.53493	-1.52956	-1.44122	-1.52956	-1.52956	-1.52956	-1.52956	-1.52956	-1.52956	-1.49777	-1.52956	-1.52956	-1.52956	-1.52956	-1.52956	-1.21316	-1.5285	-1.52956	-1.52956	-1.52956	-1.52956	-1.52956	-1.31703	-1.54145	-1.52956	-1.46522	-1.52956	-1.52956	-1.54145	-1.52956	-1.52956	-1.52956	-1.52956	-1.35358	-1.52956	-1.52956	-1.44525	-1.53493	-1.52956	-1.52956	-0.987242	-0.163552	-1.52956	-1.52956	-1.52956
216294_s_at	Hs.408142	KIAA1109	KIAA1109	-1.01677	-0.59352	0.083518	-1.57341	-1.22388	-1.529	-1.57163	-1.78411	-1.29658	-1.22388	-1.22388	-1.2028	-1.22388	-1.529	-1.55781	-1.529	-1.22388	-1.22343	-1.01306	-1.61147	-1.31528	-1.2248	-1.53454	-1.22388	-1.529	-0.660373	-0.924164	-1.57163	-1.06725	-1.38785	-1.53782	-1.529	-1.57163	-1.57163	-1.33078	-1.529	-1.55237	-1.57163	-1.529	-1.45956	-0.855351	-1.78411	-1.57163	-1.36505	-1.22388	-0.173231
243226_at	Hs.659499	---	---	0.166823	0.218802	0.658568	-1.33671	-0.69934	-1.33671	0.178948	-1.33671	-1.43345	-0.641855	0.219359	-0.961892	-0.816239	1.70101	0.792006	0.867024	-0.969441	-0.816239	-1.11271	1.07953	-0.234811	-0.206142	-1.74694	-0.752876	0.951619	0	-1.40212	-1.56274	-1.02678	0.233711	-1.38517	0.514705	-1.07394	-1.01316	-1.38517	-0.0530996	-0.456934	-1.38453	0.774989	-0.630999	-1.38517	0.478664	-0.496433	-1.38517	-1.2733	-0.639681
229833_at	Hs.422967	---	---	-1.56649	-1.70321	-0.860462	-1.43812	-0.989913	-1.62652	-1.56746	-1.47917	-2.28538	-2.51985	-1.40206	-2.22702	-2.17515	-1.31143	-0.889762	-0.138665	-1.47917	-1.47917	-2.1776	-1.47917	-1.02259	-1.56746	-3.32783	-2.75117	-0.619732	-1.73775	-1.89705	-1.68414	-2.86777	-1.29719	-1.15975	-1.96202	-1.47917	-1.37249	-1.40914	-1.31776	-1.99779	-1.56746	-0.716276	-1.49701	-1.58173	-1.52361	-2.05758	-1.9863	-1.53756	-1.58903
229178_at	Hs.130957	protogenin homolog (Gallus gallus)	PRTG	-3.16643	-2.9825	-1.18547	-3.18285	-1.56971	-2.88365	-2.45514	-3.26719	-5.71998	-2.18319	-0.426134	-3.41591	-3.46186	-3.71607	-2.8759	-2.20992	-2.16294	-0.40296	-2.66027	-2.34663	-1.43234	-2.87494	-2.92482	-2.41959	-2.70637	-3.79116	-0.689328	-4.35559	-3.38996	-4.91603	-1.83297	-2.431	-1.89642	-0.626286	-1.98549	-2.34593	-3.05294	-1.73465	-1.68996	-1.20567	-1.9291	-2.20041	-1.23221	-1.70322	-3.71625	-1.11275
1558815_at	Hs.655143	sorbin and SH3 domain containing 2	SORBS2	-2.38004	-2.36685	-1.78888	-1.76083	-1.36384	-1.93433	-2.36685	-0.814495	-2.36413	-2.56497	0.974738	-1.51742	-4.2952	-3.99802	-3.56932	-3.62969	-0.82014	0.481938	-2.79726	-4.00189	-2.00377	0.471491	-2.51502	-3.1523	-3.47456	-3.56091	0.825585	1.6867	-3.59938	-4.02084	0.47647	-3.56091	-1.2967	0.831445	-3.53998	-2.03632	-3.54364	-0.731336	-3.26723	0.00438152	-2.07538	-1.98618	-2.85915	-2.36685	-3.16058	-1.51037
231548_at	Hs.220950	Forkhead box O3	FOXO3	-1.46437	-1.04656	-1.02046	-1.90435	-1.03224	-1.51704	-1.17812	-1.40275	-1.21181	-1.17454	-0.163207	-2.17548	-1.62999	-1.60796	-0.781584	-1.51704	-0.180087	-1.45739	-1.5089	-2.34981	-1.06362	-1.9607	-1.00554	-0.527277	-2.49412	-0.882479	-0.807551	-1.51704	-0.940929	-1.62673	-1.47463	-1.21177	-0.545636	-0.939937	-0.187991	-1.07542	-0.892325	0.106828	-1.62396	-0.417029	-1.15691	-1.8869	-0.903507	-1.22445	-0.79648	-1.11353
238081_at	Hs.46730	chromosome 4 open reading frame 12	C4orf12	-0.313433	-0.431287	-0.221557	-2.28247	0.338119	-0.666881	0.557232	-1.3057	-2.67153	-0.642624	0.0310158	-0.899556	-1.15124	0.718359	-0.163565	-0.0689332	-0.0275032	0.126082	-0.899556	-0.336536	1.31753	0.0951622	-2.35563	0.078944	1.01824	-1.10894	-0.678122	-1.77752	-2.28247	-1.17189	-0.813782	-0.222928	-0.818397	-0.217059	-0.710555	-0.0500267	0.0610315	-1.02575	-0.00875309	-0.0385196	-0.846983	-1.26656	-0.525316	-0.899556	-0.954478	-0.0335421
219504_s_at	Hs.444421	RNA polymerase II associated protein 2	RPAP2	-1.3122	-1.32283	-0.967556	-1.83485	0.0871766	-1.21995	-1.62103	-1.60266	-1.75713	-0.749241	-0.7995	-1.57854	-1.57067	-1.30837	-1.83485	-2.30727	-1.83426	-1.5355	-2.13717	-1.14074	0.0458781	-1.21613	-2.05826	-1.59859	-1.40325	-1.54085	-1.03816	-0.989761	-1.16602	-1.32283	-1.83485	-1.32283	-1.80459	-1.13779	-0.902114	-1.832	-1.07646	-1.28218	-0.962608	-1.21451	-0.772897	-1.77243	-1.49502	-1.25178	-1.2116	-1.32283
208471_at	Hs.655361	haptoglobin-related protein	HPR	-1.51225	-1.51225	-1.51225	-1.51225	-1.51225	-1.51225	-1.51225	-1.51225	-1.51225	-1.51225	-1.51225	-1.51225	-1.51225	-1.42835	-1.51225	-1.51225	-1.51225	-1.44611	-1.51225	-1.51225	-1.51225	-1.51225	-1.51225	-1.51225	-1.51225	-1.50609	-1.46158	-1.25164	-1.49229	-1.51225	-1.51225	-1.51225	-1.51225	-1.51225	-1.37331	-1.51225	-1.26747	-1.51225	-1.51225	-1.51225	-1.51225	-1.51225	-1.51225	-1.51225	-1.51225	-1.51225
235048_at	Hs.91662	family with sequence similarity 169, member A	FAM169A	0.426685	0.252831	0.133199	-1.118	0.831039	-0.0912603	0.7955	-0.239213	-1.24322	-0.332647	-0.163225	-0.0234591	0.645343	0.903311	0.949813	0.826434	0.253886	0.447371	-0.292031	1.14077	0.388811	0.335447	-0.397803	0.0451438	0.862969	0.0187977	-0.0325433	-1.12175	-0.744371	-0.281983	-0.312656	0.364382	-1.2781	-0.22226	-0.463357	0.675628	0.343509	0.356503	0.576469	-0.249051	0.518107	-0.646545	0.759333	0.508105	-0.274658	0.0475729
213629_x_at	Hs.513626	metallothionein 1F	MT1F	-1.18669	-2.9506	-2.88483	-2.95722	-0.283478	-2.67267	-3.67832	-3.18509	-3.47116	-1.7962	-2.02058	-3.40945	-2.30871	-3.38869	0.672704	-1.52193	-2.60898	-0.761552	-3.70982	-3.9853	-0.217341	0.543672	-3.26635	-2.55141	-1.13759	-2.96994	-1.80902	-3.9812	-3.60361	-2.93796	-2.21949	-1.44583	-1.86372	-2.74629	-1.70258	-0.108997	-1.69759	-3.66537	-2.33236	-1.15734	-3.61088	-3.74944	-2.19682	-3.7362	-3.41113	-1.30326
243863_at	Hs.659030	zinc finger, CW type with PWWP domain 2	ZCWPW2	0.00695403	1.13749	0.577528	-1.17882	-0.195316	-1.32178	0.0933125	-0.948206	-1.42084	-0.450041	-1.87344	0.312734	-0.404926	0.557703	-2.69858	-0.968683	0.348407	0.0855617	0.156925	-0.222089	-0.364305	-0.519836	-2.59659	-1.57212	0.923853	-0.502372	-0.833671	-1.59338	-1.50578	-1.83269	-1.50578	-1.80989	-2.43756	-0.450041	-0.403406	-0.87617	-0.747706	-2.68461	-0.679378	-0.0844034	-1.83201	-2.3932	-1.76024	-1.00058	0.181379	0.0191602
231511_at	Hs.369448	Fraser syndrome 1	FRAS1	-1.50537	-1.50537	-1.50612	-1.50612	-1.50612	-1.50537	-1.50537	-1.50537	-1.50612	-1.07985	-1.57404	-1.79401	-1.50537	-1.50612	-1.10139	-1.50612	-1.35835	-1.50537	-1.50537	-1.50612	-1.50537	-1.50612	-1.50612	-1.79479	-1.50537	-1.50537	-1.50537	-1.50612	-1.50612	-1.13236	-1.50537	-1.50537	-1.21838	-1.36177	-1.50612	-1.50612	-1.50537	-1.50875	-1.50537	-0.73532	-1.50612	-1.80585	-1.50612	-1.6731	-1.50612	-1.3574
214347_s_at	Hs.359698	dopa decarboxylase (aromatic L-amino acid decarboxylase)	DDC	-1.5021	-1.5021	-1.5021	-1.5021	-1.5021	-1.5021	-1.5021	-1.5021	-1.5021	-1.5021	-1.5021	-1.5021	-1.5021	-1.5021	-1.5021	-1.5021	-1.5021	-1.5021	-1.5021	-1.14082	-1.5021	-1.5021	-1.5021	-1.5021	-1.5021	-1.5021	-1.5021	-1.5021	-1.5021	-1.5021	-1.5021	-1.39344	-1.5021	-1.5021	-1.4541	-1.5021	-1.5021	-1.5021	-1.5021	-1.5021	-1.45787	-1.5021	-1.5021	-1.5021	-1.5021	-1.5021
1560652_at	Hs.407141	---	---	-3.6955	-3.75251	-3.27003	-3.18199	3.41072	-3.6955	-3.39968	-3.75251	-3.75251	-3.27003	-3.18164	-3.74774	-3.7453	-3.04234	-1.67926	-3.27003	-2.56013	-1.94981	-3.75251	-3.75251	0.604995	-2.19498	-3.75251	-3.27003	-1.08445	-3.75251	-2.76703	-3.69762	-3.75251	-3.75251	-3.74257	-3.6955	-2.51817	-4.17182	-3.6955	-3.47189	-3.6955	-3.74268	-3.53247	-3.17976	-3.75251	-3.27003	-3.93145	-3.6955	-3.75251	-1.76652
229994_at	Hs.594180	Nuclear factor I/A	NFIA	0.336701	0.929844	0.252838	-2.03226	-0.697289	-1.51699	-2.01489	-3.21539	-2.94803	-2.53008	-0.784428	-0.577032	-1.58296	-1.49241	-2.01312	-1.90967	-0.239632	0.468835	-1.28294	-1.09027	-0.568367	1.35895	-4.21535	-0.758056	-2.66646	-1.75257	-1.47812	-2.27423	-1.4172	0.559126	-4.39124	-0.12837	-4.39124	-1.70724	-1.63912	0.822857	-0.491363	-2.60638	-0.67848	-0.0896271	0.0470159	-4.16305	-1.96201	-1.35936	-1.72162	-0.611792
240941_at	Hs.432562	Intersectin 2	ITSN2	-1.49895	-1.4214	-1.49895	-0.967411	-1.4214	-1.4214	-1.47696	-1.3781	-0.969927	-1.4214	-1.4214	-1.4214	-1.11042	-1.4214	-1.4214	-1.4214	-1.4214	-1.49895	-0.954286	-1.4214	-1.4214	-1.4214	-1.44354	-1.4214	-1.52252	-1.41672	-1.32555	-0.560554	-1.49895	-1.53136	0.0743196	-1.4214	-1.4214	-0.946556	-1.4214	-1.4214	-1.49895	-1.33683	-1.4214	-1.37969	-1.23281	-1.55178	-0.418263	-0.419461	-1.22819	-1.06267
230821_at	Hs.592591	zinc finger protein 148	ZNF148	0.539971	0.318174	0.701642	-1.39345	-0.340515	-0.578014	-0.322042	-0.641841	-0.73717	-0.360096	0.299351	-0.360378	-0.591444	-0.499378	-0.031676	0.133459	0.807407	0.74886	-0.525539	0.587191	-0.513578	-1.30619	-0.525511	0.235132	0.00973307	-0.306243	-0.152255	-0.779305	-0.931691	0.25368	-0.833479	0.335176	-1.13265	-0.169959	-1.76839	-0.272554	-0.325873	-0.445917	0.0789317	-0.432563	-1.71946	-0.348994	-1.13684	-0.197783	-0.443825	0.143822
239006_at	Hs.354013	solute carrier family 26, member 7	SLC26A7	-0.946957	-0.584965	-0.747977	-2.85669	0.265963	-1.98064	-0.641785	-1.33558	-3.00991	-1.50409	-0.128967	-3.01321	-3.47116	-1.83523	-0.78748	-1.69995	-0.987567	-0.229694	-4.40971	-0.423392	-0.0647227	-0.495357	-4.07064	-1.37145	-0.749794	-3.1632	-0.28857	-3.81009	-5.24326	-1.61498	-2.1709	-0.316304	-1.5361	-0.893413	-1.89698	-0.375192	-1.02091	-3.74009	-0.875412	-0.207545	-2.40203	-1.19604	-1.6983	-2.00353	-2.31664	-1.35449
1563114_at	Hs.572245	---	---	-1.45135	-1.49468	-1.49468	-1.49468	-1.49468	-1.49468	-1.49468	-1.49468	-1.49468	-1.49468	-1.49468	-1.49468	-1.48994	-1.49468	-1.49468	-1.49468	-1.49306	-1.49494	-1.49494	-1.49468	-1.49468	-1.49468	-1.49468	-1.49468	-1.49468	-1.49468	-1.49468	-1.49494	-1.49468	-1.49468	-1.49468	-1.49468	-0.829317	-1.49468	-1.49468	-1.49468	-1.49468	-1.49468	-1.2131	-1.49468	-1.49468	-1.47641	-0.288517	-1.49468	-1.49468	-1.49468
244437_at	Hs.672010	---	---	-1.49435	-1.49435	-1.49435	-1.49435	-1.49435	-1.49435	-1.49435	-1.49435	-1.49435	-1.49435	-1.49435	-1.49435	-1.49435	-1.4601	-1.49435	-1.46773	-1.49435	-1.49435	-1.49435	-1.49435	-1.49435	-1.49435	-1.49435	-1.49435	-1.49435	-1.49435	-1.49089	-1.49435	-1.49435	-1.49435	-1.49435	-1.49435	-1.23952	-1.49435	-1.49435	-1.23153	-1.4867	-1.49435	-1.49435	-1.49435	-1.49435	-1.49435	-1.42758	-1.49435	-1.49435	-1.49435
212035_s_at	Hs.514496	exocyst complex component 7	EXOC7	-1.35778	-1.1744	-1.07098	-1.81474	-1.19523	-1.91753	-1.63722	-1.7978	-1.57666	-0.867383	-1.48762	-1.48762	-0.857988	-1.309	-1.36936	-0.840569	-0.733656	-1.05391	-0.832787	-1.15687	-1.20936	-1.7688	-1.02904	-1.16565	-1.58936	-0.586619	-1.47357	-1.48762	-0.816311	-1.35034	-1.19899	-1.45023	-0.608127	-1.28723	-1.48762	-1.90312	-1.38541	-1.30625	-1.72268	-1.48762	-0.691568	-1.11589	-0.820425	-1.31071	-1.19368	-1.08127
228894_at	Hs.20131	hypothetical protein LOC253842	LOC253842	-1.10718	-1.15527	-0.69983	-1.28123	-1.67815	-2.04184	-1.15527	-1.2128	-1.94561	-1.33956	-0.925894	-1.58822	-1.15527	-1.9234	-1.90338	-2.31841	-1.15527	-0.916352	-1.18003	-1.76287	-1.46512	-0.596086	-1.15527	-1.27279	-1.90338	-1.15527	-0.694979	-0.649783	-1.39014	-2.5483	-1.5988	-1.24675	-0.7808	0.347455	-0.959563	-1.15527	-1.53011	-1.15527	-1.90338	-0.315762	0.202963	-1.15527	-1.2819	-1.23172	-1.70276	-0.340897
231485_at	Hs.568878	---	---	-1.48817	-1.48817	-1.51908	-1.48817	-1.48817	-1.48817	-1.48817	-1.48817	-1.48817	-1.48817	-1.48817	-1.48817	-1.48817	-1.48817	-1.48817	-1.48817	-1.48817	-1.48817	-1.47142	-1.48817	-1.48817	-1.48817	-1.33831	-0.885765	-1.48817	-1.48817	-1.48817	-1.48817	-1.48817	-1.48817	-1.48817	-1.30724	-1.35107	-1.48817	-1.30829	-1.48817	-1.48817	-1.48817	-1.48817	-1.48817	-1.47275	-1.48817	-1.48817	-1.48817	-1.48817	-1.48817
231592_at	---	XIST antisense RNA (non-protein coding)	TSIX	-3.51034	-0.763013	0.489645	-4.05567	-3.35051	-0.761935	-0.825183	-0.518678	-0.109419	-1.79602	-0.164113	-0.993577	-1.68487	-2.22775	-2.10408	-1.75764	-0.58196	-4.0571	-1.75942	-2.30293	-4.05727	-0.383663	-1.52267	-3.26243	-1.75942	-0.787816	-3.26243	-0.874177	-3.51507	-3.4291	-1.18371	-1.29058	1.43715	-0.984013	-1.72824	-4.04317	-1.89424	-1.79602	-3.26243	0.146216	-0.770909	-3.17768	-1.01972	-1.47008	-1.35412	-0.0427772
242365_at	Hs.667132	---	---	-0.481288	-1.02891	-0.981727	-1.25484	-0.686396	-0.891025	-1.7172	-1.42637	-1.34412	-1.30836	-0.882683	-1.3381	-1.73959	-1.73959	-1.37395	-1.78748	-1.47844	-1.20324	-1.65006	-1.11942	-1.24196	-0.559205	-1.15547	-1.3045	-1.35028	-1.66468	-1.73856	-1.73958	-1.73959	-1.55942	-0.843377	-1.30836	-1.40118	-1.1218	-1.30836	-1.30836	-1.31957	-1.40118	-1.28347	-1.39888	-1.40118	-1.05566	-1.12368	-1.10725	-1.35984	-1.40118
227412_at	Hs.601513	protein phosphatase 1, regulatory (inhibitor) subunit 3E	PPP1R3E	-1.82262	-1.48718	-1.71267	-3.70766	-1.04138	-3.03036	-2.21564	-1.24045	-2.29257	-1.48718	-0.922126	-1.92309	-2.47735	-2.04219	-0.85284	-0.990102	-0.932264	-0.74824	-2.21369	-2.5595	-1.41628	-2.44946	-3.35796	-0.984283	-2.21369	-1.9061	-1.57967	-1.94262	-2.07811	-1.42887	-0.352444	-2.21983	-1.48718	-1.27338	-1.79096	-2.64682	-1.50286	-1.20939	-2.13678	-2.09936	-1.53115	-1.19449	-2.17487	-1.98628	-1.78722	-1.83402
205413_at	Hs.289795	metallophosphoesterase domain containing 2	MPPED2	-2.76105	-4.37102	-2.70172	-2.92964	-0.366635	-3.52184	-3.95261	-4.19422	-4.96672	-3.82985	-1.95469	-2.95705	-4.9986	-5.68646	-2.29648	-4.11072	-3.78841	-1.33094	-8.40602	-2.51678	-1.01236	-1.47578	-6.41392	-2.7775	-2.0682	-5.48235	-1.43361	-5.16083	-8.31701	-3.57712	-4.76699	-3.10375	-3.28103	-2.94742	-2.67509	-1.41301	-3.2317	-4.34902	-2.89964	-2.23066	-4.60227	-2.68172	-5.70936	-2.8327	-4.38466	-2.89802
212224_at	Hs.76392	aldehyde dehydrogenase 1 family, member A1	ALDH1A1	-3.74093	-1.02123	-0.61703	-3.15387	-1.07451	-2.3912	-2.03838	-2.05565	-4.95549	-1.63127	-0.669946	-1.21145	-2.04693	-0.299953	-2.23248	-1.99268	-1.73209	-1.0118	-3.85833	-1.46073	-0.169186	-1.41067	-5.2237	-2.74112	-0.541933	-2.58776	-1.46654	-3.41054	-4.27572	-0.818352	-2.96664	-2.11358	-2.73719	-2.09015	-0.342209	-1.541	-1.00357	-2.27388	-3.85547	-0.836995	-0.975567	-1.79294	-3.88179	-0.682587	-4.45529	-2.87554
204497_at	Hs.391860	adenylate cyclase 9	ADCY9	-0.320227	-0.382329	-0.869165	-2.1011	0.129744	-0.726429	-1.4865	-1.41191	-0.821296	-0.868338	-1.04662	-0.456109	-0.819054	-1.59876	-0.564407	-0.460373	-0.429495	-0.69571	-1.13725	-1.4279	0.334373	-0.658136	-0.695737	-0.151812	-1.42695	-0.86048	-0.805017	-1.31508	-1.66522	-0.994835	-0.584518	-1.23124	-0.734807	-0.753421	0.566663	-1.33581	-0.270035	-1.00614	-1.34933	-0.952172	-1.20397	-0.242937	-0.492817	-0.769607	-0.970646	-1.17869
240147_at	Hs.653258	chromosome 7 open reading frame 50	C7orf50	-1.63597	-1.4815	-1.4815	-1.67504	-1.41025	-1.4947	-1.4815	-1.67504	-1.51211	-1.4947	-1.4815	-1.4947	-1.22994	-1.4815	-1.19739	-1.46568	-1.16075	-0.951613	-1.4815	-1.532	-1.4947	-1.90789	-1.4947	-1.30822	-1.67504	-1.4815	-1.66194	-1.4815	-1.29531	-1.39215	-1.20657	-0.770019	-1.33002	-1.4815	-0.525257	-1.4815	-1.4815	-1.4815	-1.70832	-1.4815	-1.17596	-1.10592	-0.711846	-1.47614	-0.2884	-1.70758
210400_at	Hs.436980	glutamate receptor, ionotropic, N-methyl D-aspartate 2C	GRIN2C	-0.555805	-1.5571	-1.84923	-2.04568	-1.71128	-1.97512	-1.97512	-1.63557	-1.79451	-1.69137	-1.19344	-2.09005	-2.04568	-2.04568	-1.69137	-1.07089	-2.1893	-1.02244	-2.16739	-2.04568	1.43401	-1.07089	-2.04568	-1.62453	-1.49653	-2.24171	-1.19344	-1.97512	-4.67826	-1.25533	-1.8625	-1.23338	-1.69137	-2.04568	-1.97512	-0.968545	-1.97512	-2.04568	-1.69137	-1.69137	-2.04568	-0.184362	-1.69137	-1.99582	-1.97086	-1.08059
229979_x_at	Hs.635037	---	---	-1.47663	-1.17637	-1.47663	-1.68338	-1.3393	-1.47663	-1.47663	-1.06726	-1.47663	-1.28073	-1.47663	-1.92978	-1.47663	-1.45146	-1.47663	-1.43577	-1.47663	-1.47663	-0.824854	-1.47663	-1.47663	-1.47663	-0.701624	-1.47663	-1.47663	-1.26273	-1.47663	-1.54586	-1.462	-1.47663	-0.480351	-1.47663	-1.17982	-1.6505	-1.40952	-1.47663	-1.31423	-1.47663	-1.47663	-1.47663	-1.37254	-1.47663	-1.47663	-1.47663	-1.47663	-1.47663
205251_at	Hs.58756	period homolog 2 (Drosophila)	PER2	-0.0996092	0.109172	-0.131379	-1.0217	0.118941	-0.504455	-0.22357	-0.181985	-1.42717	-0.704631	0.29829	-0.660669	-0.407225	-0.585182	-0.114503	0.0045673	0.0201571	0.297806	-1.39971	-0.343551	0.375629	-0.157736	-1.08996	-0.0959406	-0.453988	-0.141277	-0.000808378	-0.596371	-1.33483	-0.129263	-0.728406	-0.366282	-0.729899	0.114718	-1.49652	0.132816	0.199345	-0.02409	-0.579315	0.344724	-0.640091	-0.521217	-0.49534	-0.613183	-0.80942	-0.339245
214123_s_at	Hs.398178	chromosome 4 open reading frame 10	C4orf10	-0.69983	-0.724567	-0.678252	-1.52996	-0.219745	-1.51622	-0.716172	-1.17845	-1.14321	-0.357626	-0.100112	-1.8893	-0.724495	-1.08754	0.316543	0.92402	0.882091	-0.307319	-1.21578	-0.133325	-0.915581	-1.59369	-1.51622	0.200905	-1.12535	-1.16171	-1.25315	-1.62119	-0.479471	-1.11523	1.45463	-0.844062	0.489571	-1.0019	-1.46744	-1.49902	-0.321691	1.95528	-1.10868	-1.67841	-1.12535	-0.323392	-0.241365	-0.683684	-0.853906	-1.12535
1555716_a_at	Hs.634837	coxsackie virus and adenovirus receptor	CXADR	1.13744	1.69639	1.34531	-2.38655	-0.875687	-2.08094	-0.281001	-1.57535	-1.74075	-0.875687	-1.08266	0.253673	0.130158	1.26809	-1.27067	-0.872494	0.394074	0.994002	0.62015	0.270492	0.073642	1.79258	-1.36504	-1.04406	0.551209	0.994433	0.257225	-1.14398	-0.316175	1.71915	-3.84779	-0.663224	-3.84779	-0.294036	0.0902417	1.25054	0.0406958	-3.84779	0.145193	0.728928	0.294071	-2.69647	-2.22251	-0.495996	-1.85153	0.622817
1560577_at	Hs.621283	---	---	-1.4732	-1.45393	-1.4732	-1.4732	-1.4732	-1.4732	-1.4732	-1.4732	-1.4732	-1.4732	-1.4732	-1.4732	-1.4732	-1.4732	-1.4732	-0.982905	-1.4732	-1.4732	-1.4732	-0.744829	-1.4732	-1.4732	-1.4732	-1.46065	-1.05881	-1.45186	-1.4732	-1.4732	-1.4732	-1.4732	-1.4732	-1.4732	-1.4732	-1.4732	-1.4732	-1.33316	-1.49564	-1.18846	-1.45919	-1.4732	-1.4732	-1.4732	-1.4732	-1.4732	-1.4732	-1.4732
228882_at	Hs.568986	tubby homolog (mouse)	TUB	-4.36738	-4.37804	-1.97375	-1.99835	-3.38367	-4.17849	-3.46101	-4.09033	-4.69358	-1.93431	-3.16567	-4.0909	-4.62066	-4.8378	-4.69358	-3.90306	-2.09845	-0.896407	-3.53599	-2.43735	-2.02258	-2.83626	-4.0842	-4.13523	-3.4624	-4.92086	-3.42197	-4.98752	-5.19775	-5.25234	-4.69358	-4.28662	-2.90629	-2.97379	-4.10741	-2.71466	-3.2614	-4.37739	-4.10741	-2.25175	-3.12175	-2.99006	-4.10741	-1.91157	-2.93076	-1.65436
203391_at	Hs.227729	FK506 binding protein 2, 13kDa	FKBP2	-0.122891	0.181568	0.016702	-1.04498	0.0104846	-0.293373	-0.935465	-0.538455	-0.674776	-0.411268	0.136652	-0.558058	-0.530473	-0.817897	-0.277273	0.396419	0.564887	0.323493	-0.605689	-0.565943	0.676548	0.335746	-0.605591	0.00923116	-0.546917	-0.443216	-0.0825957	-0.47242	-0.301956	-0.276831	-0.625532	0.0126514	-0.279286	0.319757	-0.433797	-0.207818	-0.274761	0.371563	-0.739467	-0.0155375	0.297019	0.591814	0.270801	-0.224256	-0.445169	0.0462182
218918_at	Hs.197043	mannosidase, alpha, class 1C, member 1	MAN1C1	-1.3891	-1.39135	-1.18643	-3.0028	-1.44152	-2.27178	-1.7876	-2.31723	-2.91549	-0.477622	-1.11283	-1.54072	-1.63847	-2.04743	-1.47254	-2.06571	-0.790452	-0.383325	-1.58967	-2.39714	-0.432546	-2.48639	-4.13967	-1.67888	-1.27939	-2.35106	-0.904666	-4.26189	-1.25127	-1.60858	-2.21894	-1.83881	-1.60597	-1.13196	0.438209	-1.30923	-2.30913	-2.11198	-2.21361	-1.31101	-1.24266	-1.21281	-2.07165	-1.28727	-1.45011	-0.889934
1557195_at	Hs.153652	---	---	-1.46802	-1.21759	-1.46802	-1.46802	-0.838807	-1.20353	-1.36377	-1.46802	-1.41075	-0.901567	-1.44071	-1.48467	-1.4389	-1.30244	-0.720296	1.00799	-0.609807	-0.759034	-1.00912	-1.46802	-1.33646	-1.46802	-1.41004	-1.40827	-1.29711	-1.44956	-1.46802	-1.46802	-1.46802	-0.754624	-1.19586	-1.46802	-1.33553	-1.46226	-1.38804	-1.46802	-1.48467	-1.30611	-1.46802	-0.804606	-1.46802	-1.21261	-1.46307	-1.47498	-1.16786	-1.46802
1560834_a_at	Hs.652568	rhabdomyosarcoma 2 associated transcript (non-protein coding)	RMST	0.97746	1.71309	1.56273	-0.398846	2.68853	0.364673	2.0509	0.405264	-1.91498	-0.358285	1.25683	-0.267417	0.89609	1.58397	3.51929	1.42622	0.985609	0.28406	-1.39162	1.27657	1.68747	-0.390894	-1.36909	1.76664	1.48424	-0.408395	0.727311	-1.64442	-0.727174	1.36352	0.905168	1.91347	-0.452874	2.54233	-1.12624	1.00168	0.642471	1.8866	2.53205	0.741541	-0.922937	0.726748	0.63695	0.915244	-0.498476	0.616429
209324_s_at	Hs.413297	regulator of G-protein signaling 16	RGS16	-2.11011	-2.7678	-1.80924	-1.93879	-3.55339	-2.38469	-3.17744	-2.94933	-2.40119	-1.91783	-1.15173	-2.1389	-2.69013	-1.94749	-2.05884	-2.80967	-0.663847	-0.408183	-2.07024	-3.07925	-1.51503	-0.95995	-2.93536	-1.62098	-3.24126	-1.70545	-0.606549	-1.27089	-1.54225	-3.08132	-2.19256	-2.40167	-1.32698	-1.25546	-3.28681	-2.12495	-2.17915	0.561101	-1.79544	-1.51123	-0.67497	-1.34345	-3.46093	-1.05874	-3.02634	-0.371982
206959_s_at	Hs.533855	UPF3 regulator of nonsense transcripts homolog A (yeast)	UPF3A	-0.647772	-0.389842	0.183534	-1.14738	-0.498924	-1.26189	-1.26164	-1.55359	-1.32808	-0.90451	-0.718036	-1.03007	-1.19787	-0.282453	-1.16983	-0.62617	-0.769186	-0.434404	-0.513157	-0.612653	-0.355763	-0.168133	-1.37285	-1.32541	-1.68532	-1.03069	-0.842216	-0.64896	-1.16983	-0.453272	-1.54604	-0.906231	-1.3406	-0.275908	-1.02681	-0.875275	-1.18018	-1.5971	-1.41149	-1.39564	-0.991847	-0.845633	-1.71153	-1.21918	-1.27912	-0.902245
210336_x_at	Hs.399810	myeloid zinc finger 1	MZF1	-0.656441	-0.398369	-0.646341	-2.16176	-0.305954	-1.23216	-1.28291	-0.90442	-1.09375	-1.11266	-0.854976	-1.04851	-0.654995	-0.85861	-0.685879	-0.315318	-0.195486	-0.204982	-0.808917	-1.00819	-0.93222	-0.452691	-1.01083	-0.666337	-1.38867	-0.598478	-1.10641	-1.20787	-0.778186	-1.19556	-0.274645	-1.02476	0.0254441	-0.624321	-0.953573	-1.16196	-1.08371	-0.528158	-1.24971	-0.813373	-0.443372	-0.270535	-0.204503	-1.12033	-1.02707	-0.31712
204000_at	Hs.155090	guanine nucleotide binding protein (G protein), beta 5	GNB5	-1.11485	-0.889417	-0.802376	-1.39281	-0.919613	-0.824963	-0.0884221	-1.04325	-0.872831	-0.218927	-1.067	-0.524982	-0.770964	-1.18188	-0.732168	-0.391836	0.0216095	-0.566868	-0.562012	-0.28701	-0.908084	-1.4872	-0.44879	-0.510798	-0.495466	-0.632665	-1.07856	-1.47446	-0.634023	-0.952026	-0.74976	-1.07931	-0.735246	-0.730712	-1.02298	-0.825032	-0.540001	-0.125799	-1.11433	-0.847052	-0.259874	-0.489642	0.243941	-0.373817	-0.46164	-0.455202
234339_s_at	Hs.421907	glioma tumor suppressor candidate region gene 2	GLTSCR2	-0.820693	-0.436266	-0.592528	-2.05905	-1.72986	-1.66855	-1.09864	-1.17045	-0.932413	-0.611622	-0.971732	-1.84154	-1.07162	-1.07257	-0.745237	-0.179961	-0.124094	-0.916821	-1.16102	-0.528319	-1.02566	-1.7226	-0.609303	-0.45711	-1.72428	-0.785179	-0.554857	-1.27145	-0.373461	-0.834217	-1.06002	-0.574725	-1.01643	-0.304746	-0.966101	-0.717781	-0.853288	-0.594872	-1.02576	-0.660648	-0.584159	-0.327748	-1.42854	-0.868207	-1.15244	-0.491699
225346_at	Hs.5009	MTERF domain containing 3	MTERFD3	-1.61571	-1.65806	-0.830476	-2.12929	-1.15195	-1.24258	-0.987663	-1.19859	-2.22972	-1.07678	-0.92116	-2.0173	-1.89999	-0.385246	-0.737212	-0.616048	-1.43174	-1.28774	-1.88351	-1.16991	-1.0731	-1.41359	-2.22897	-1.73448	-0.420299	-2.05	-1.69143	-1.8737	-2.29592	-1.44769	-0.890974	-1.41843	-0.466938	-1.08777	-0.955591	-1.15599	-1.25701	-1.88069	-0.487923	-1.05251	-1.6821	-1.17818	-1.07435	-1.25894	-1.13969	-1.38206
210647_x_at	Hs.170479	phospholipase A2, group VI (cytosolic, calcium-independent)	PLA2G6	-0.842369	-1.61802	-1.22207	-2.4473	-2.2003	-1.77228	-1.45449	-1.21429	-1.61802	-1.95052	-1.49653	-1.95052	-1.58325	-1.0698	-0.846041	-1.25173	-0.953858	-1.08673	-1.97581	-1.24664	-1.59698	-2.28904	-1.61802	-1.86103	-1.46715	-1.76605	-1.07204	-2.18357	-1.41071	-1.64911	0.334269	-1.73502	-0.558348	-1.76141	-0.810832	-1.24498	-1.47633	-0.852158	-1.00735	-1.49364	-1.14861	-0.791476	-1.61802	-1.76432	-1.89802	-1.1272
229204_at	---	---	---	-1.87764	-1.5395	-0.969708	-1.62806	-0.786596	-0.800694	-1.15653	-1.63142	-0.945815	-0.717427	-1.08822	-2.08647	-1.68013	-1.38498	-0.0908542	-0.807098	-1.03994	-1.20074	-1.26264	-1.61395	-1.26149	-1.89007	-0.885971	-1.33845	-0.897599	-1.36744	-1.05557	-2.20475	-1.82242	-1.42705	-1.02732	-1.3323	-1.00114	-1.95126	-2.17372	-1.79176	-1.17342	-0.742301	-1.36698	-1.05124	-1.47901	-2.40256	-1.48738	-1.46377	-1.49646	-1.35306
205700_at	Hs.524513	hydroxysteroid (17-beta) dehydrogenase 6 homolog (mouse)	HSD17B6	-2.39526	-0.944669	-0.295593	-4.39148	-0.0873486	-3.42205	-0.314077	-2.51393	-6.64044	-1.49531	-2.51666	-3.3313	-4.14503	-5.52791	0.514549	-4.47368	-0.339457	0.067013	-3.99609	-1.22379	0.462545	-1.13581	-3.23227	-6.52143	-1.81167	-3.23185	0.252911	-5.98156	-3.46335	-2.01786	-3.93845	-1.26593	-2.83991	0.374108	-2.46512	-0.267597	-1.34425	-6.64044	-0.297481	1.97315	0.929428	-1.38645	-5.16129	-0.350451	-3.59898	-0.402239
213991_s_at	Hs.507348	Heparan sulfate (glucosamine) 3-O-sulfotransferase 1	HS3ST1	-1.44539	-1.44539	-1.44539	-1.44539	-1.44539	-1.44539	-1.44539	-1.44539	-1.44539	-1.44539	-1.44539	-1.44539	-1.44539	-1.44539	-1.44539	-1.44539	-1.44539	-1.44539	-1.44539	-1.44539	-1.44539	-1.44539	-1.44539	-1.44539	-1.44539	-1.44539	-1.44539	-1.44539	-1.41193	-1.44539	-1.44539	-1.44539	-1.44539	-1.44539	-1.44539	-1.44539	-1.44539	-1.44539	-1.44539	-1.44539	-1.44539	-1.44539	-1.44539	-1.44539	-1.44539	-1.44539
1553150_at	Hs.709336	amine oxidase (flavin containing) domain 1	AOF1	-1.36627	0.104952	0.700614	-1.47396	-1.44713	-2.00146	-1.44537	-1.47396	-1.47396	-1.44537	-2.10929	-0.945152	-1.47396	-1.5247	-1.44537	-1.47396	-1.38185	-0.50971	-1.1904	-0.955789	-1.35146	-0.0306236	-2.00146	-1.52286	-1.44537	-1.35146	-0.991706	-2.00146	-1.35146	-1.31061	-1.65058	-1.48448	-1.44537	-0.378633	-1.35146	-1.68571	-1.47396	-1.47396	-1.44537	-1.47396	-1.26268	-2.20136	-1.44537	-1.79775	-1.44537	-1.47396
215117_at	Hs.714519	recombination activating gene 2	RAG2	-1.44447	-1.44447	-1.44447	-1.44447	-1.44447	-1.44447	-1.44447	-1.44447	-1.44447	-1.44447	-1.44447	-1.44447	-1.44447	-1.44447	-1.44447	-1.44447	-1.44447	-0.533004	-1.44447	-1.44447	-0.574262	-1.44447	-1.44447	-1.44447	-1.44447	-1.44447	-1.44447	-1.44447	-1.44447	-1.44447	-1.44251	-1.44447	-1.44447	-1.44447	-1.44447	-1.44447	-1.44447	-1.44447	-1.44447	-1.44447	-1.44447	-1.44447	-1.44447	-1.44447	-1.44447	-1.44447
1555865_at	Hs.588291	hypothetical protein LOC255512	LOC255512	-0.161244	-0.20335	0.0228	-2.03187	-0.31462	-1.30691	0.379505	-1.43543	-2.03187	-1.0063	-1.16257	-1.33052	-0.975575	0.000277036	1.44027	1.18198	0.0852375	-0.158362	-1.70313	-0.0689751	-0.332808	-0.158362	-1.48634	-0.814876	0.266883	-1.79058	-1.22729	-2.51412	-2.03187	0.264191	-2.03187	-0.812565	-0.812565	-0.713649	-1.65322	-0.565115	-0.158362	-0.812565	-0.127477	-0.857331	-1.00069	0.541767	-1.007	-0.621839	-1.77239	-0.0696407
1557052_at	---	---	---	-1.43892	-1.42504	-1.43892	-1.43892	-1.43892	-1.43892	-1.43892	-1.43892	-1.43892	-1.43892	-1.43892	-1.43892	-1.43892	-1.43892	-1.43892	-1.43892	-1.43892	-1.43892	-1.43892	-1.43892	-1.43892	-1.43892	-1.23812	-1.43892	-1.43892	-1.43892	-1.43892	-1.43892	-1.43892	-1.43892	-1.43892	-1.43892	-1.43892	-1.43892	-1.40039	-1.40972	-1.43892	-1.43892	-1.43892	-1.43892	-1.43892	-1.43892	-1.43892	-1.43892	-1.43892	-1.43892
240574_at	Hs.594844	---	---	-0.412627	-0.250304	0.214004	-1.33873	0.838558	-0.134433	0.0421019	-0.353866	-2.73898	-0.718661	-0.800267	-0.308945	-0.711234	0.15141	1.20175	0.533356	0.571012	0.786455	-3.20759	0.244844	0.891586	0.226789	-1.61613	-0.0733927	1.09576	-0.65389	0.15141	-1.79723	-2.51317	0.119864	-1.23229	-0.23526	-1.08717	-0.484899	-1.04026	-0.51491	-0.65407	-2.70719	0.0685119	-0.0812519	-0.934217	-0.193031	-0.397737	-0.53812	-1.21231	-0.409678
235290_at	Hs.592420	Zinc finger protein 782	ZNF782	-2.07142	-1.94683	-2.18495	-2.11256	-0.37718	-1.63152	-2.22366	-1.73047	-2.10029	-2.22366	-0.491899	-2.03064	-2.23674	-2.01737	-1.7169	-2.26563	-1.97367	-2.05897	-2.26563	-2.14924	-1.46085	-1.84223	-2.55749	-2.19378	-1.98914	-2.23673	-1.25715	-1.00902	-2.23674	-2.09463	-1.73971	-2.26563	-1.98914	-1.8513	-2.22366	-1.98914	-2.23674	-1.98914	-2.05582	-1.06156	-1.73971	-2.26563	-1.98914	-1.98914	-2.26563	-1.76192
201383_s_at	Hs.277721	neighbor of BRCA1 gene 1	NBR1	-0.593237	-0.241324	-0.0724082	-1.80533	-1.1839	-1.51769	-1.5721	-1.62474	-1.50751	-1.17388	-1.39691	-0.964969	-1.01701	-1.11446	-1.68038	-1.33643	-1.19842	-0.907143	-0.507131	-1.23883	-0.420469	-0.522586	-1.89778	-1.31619	-1.77881	-0.981826	-0.900401	-1.37167	-0.800662	-0.654401	-2.00421	-1.61112	-2.42278	-0.943211	-0.793424	-1.00016	-1.23058	-2.24098	-1.64633	-0.824552	-0.663263	-1.95361	-1.67327	-1.25407	-1.25507	-0.815805
219538_at	Hs.567513	WD repeat domain 5B	WDR5B	-0.824677	-0.760871	-0.547616	-1.99976	-0.563637	-1.01637	-0.475242	-1.39733	-1.53355	-1.0929	-1.33849	-1.16223	-1.21101	0.113885	-0.197224	-0.134554	-0.79457	-0.627312	-0.75596	-0.118197	-0.744199	-0.383889	-1.1565	-1.14278	0.0933521	-1.17698	-0.842155	-1.83496	-1.1044	-0.852101	-1.0517	-0.602069	-0.931009	-1.03651	-0.478578	-0.8925	-1.16531	-0.795686	0.00996963	-0.915355	-1.85386	-1.47615	-0.734147	-0.875748	-0.691664	-0.700032
231664_at	Hs.578109	solute carrier family 25, member 29	SLC25A29	-1.43186	-1.42421	-1.25659	-1.43186	-1.43186	-1.43186	-1.43186	-1.43186	-1.43186	-1.43186	-1.182	-1.0805	-1.43186	-1.43186	-1.43186	-1.43186	-1.37944	-1.43186	-1.43186	-1.43186	-1.43186	-1.43186	-1.43186	-1.43186	-1.43186	-1.43186	-1.35556	-1.42754	-1.43186	-1.43186	-1.43186	-1.43186	-1.37316	-1.43186	-1.43186	-1.43186	-1.43186	-1.43186	-1.43186	-1.39215	-1.43186	-1.43186	-1.43186	-1.43186	-1.43186	-1.43186
210389_x_at	Hs.463638	tubulin, delta 1	TUBD1	-1.38767	-1.27216	-1.3823	-2.23149	-1.62688	-2.42638	-0.762703	-2.07601	-1.9138	-2.12516	-0.611384	-2.23106	-1.68049	0.199383	-0.646936	-0.550034	-1.08409	-1.20446	-2.18748	-0.984259	-1.71698	-1.5548	-1.98264	-1.22576	-0.197662	-1.95267	-1.54321	-1.69448	-1.38899	-1.56868	-1.87573	-0.786555	-2.33715	-1.3696	-1.76501	-0.819949	-1.48899	-0.989061	-0.173281	-1.09559	-2.03036	-2.01002	-2.11921	-2.01509	-1.78966	-1.26336
213999_at	Hs.468099	Yip1 domain family, member 4	YIPF4	-1.42934	-1.42934	-1.1782	-1.42934	-1.42934	-1.42934	-1.42934	-1.42934	-1.42934	-1.41562	-1.42934	-1.42934	-1.39584	-1.21272	-1.42934	-1.42934	-1.42934	-1.42934	-1.42934	-1.42934	-1.42934	-1.42934	-1.42934	-1.42934	-1.42934	-1.38114	-1.42934	-1.42934	-1.42934	-1.28969	-1.42934	-1.24829	-1.42934	-1.42934	-1.42934	-1.42934	-1.42934	-1.42934	-1.25257	-1.37832	-0.790271	-1.42934	-1.42934	-1.42121	-1.42934	-1.42934
230828_at	Hs.706272	---	---	-1.43135	-2.3661	-1.60009	-3.64858	-2.21562	-2.17153	-2.05855	-2.04546	-2.07287	-1.58524	-0.429071	-3.04513	-2.17186	-2.1151	-2.17153	-1.65486	-1.75601	-1.49085	-1.65486	-2.17153	-2.28567	-2.16759	-2.31462	-2.17153	-1.91122	-2.91557	-1.49744	-1.65486	-2.92019	-2.90044	-1.44845	-1.03651	-0.451885	-1.62046	-1.155	-1.55943	-2.86819	-1.10703	-2.79259	-0.824836	-1.65486	-1.91336	-2.13734	-1.65527	-2.11698	-1.87026
204278_s_at	Hs.409368	estrogen receptor binding site associated, antigen, 9	EBAG9	-0.773078	-0.285806	-0.471618	-1.69887	-0.611492	-1.32159	-0.494465	-1.72738	-1.86316	-1.10223	-0.515649	-1.04427	-1.10029	0.0706589	-0.756436	-0.566827	-0.795512	-0.684025	-1.08239	-0.379979	-0.34325	-0.429586	-1.43263	-1.38449	0.0261476	-1.50978	-0.637792	-1.47835	-1.11844	-0.433147	-1.94644	-0.177227	-2.20146	-0.631073	-0.306941	-0.0789562	-0.590174	-1.70667	0.0740935	-0.633745	-0.862197	-1.06182	-1.37052	-1.30524	-1.41365	-1.01671
203672_x_at	Hs.444319	thiopurine S-methyltransferase	TPMT	-0.790066	-0.134542	0.117019	-1.84787	-0.120236	-0.839685	0.469738	-1.57647	-1.84991	-0.412093	-0.537062	-0.576542	-0.424001	0.385295	0.176706	0.415066	-0.115842	-0.361509	-0.863302	0.0973154	-0.444892	-0.131865	-1.38116	-0.550744	1.24209	-0.9549	-1.48099	-2.09565	-1.45788	-0.523968	-1.48099	-0.33511	-1.45092	-0.747212	0.0556136	0.122502	-0.185144	-1.48099	1.0012	-0.738975	-0.251181	-0.451575	-0.605626	-0.196025	-1.13267	-0.615965
226010_at	Hs.356231	solute carrier family 25 (mitochondrial carrier; phosphate carrier), member 23	SLC25A23	-0.95258	-0.431119	-1.3555	-2.10267	-0.990875	-1.6175	-0.894512	-1.16557	-1.35317	-0.578218	-1.03895	-1.46594	-1.35398	-1.57259	-1.08315	-0.324305	-0.179573	-0.42897	-0.885963	-1.28418	-0.65897	-1.03722	-0.618267	-0.261884	-1.80731	-1.12149	-0.805311	-2.43363	-1.40831	-0.664034	-0.156612	-0.28832	0.257016	-0.58016	-0.513055	-0.676658	-1.28638	0.10053	-1.38676	-0.963133	-1.43185	0.121429	-0.0104733	-1.00515	-0.840008	-0.753365
1555201_a_at	Hs.486835	required for meiotic nuclear division 1 homolog (S. cerevisiae)	RMND1	-1.3078	-0.478426	-0.636457	-1.64745	-2.01127	-2.54679	-1.5409	-2.28885	-2.25237	-1.78288	-1.05889	-2.0939	-1.8331	-0.431482	-1.20054	-1.67386	-1.39401	-1.09057	-1.10072	-0.744693	-2.00148	-1.18206	-1.90751	-2.61636	-1.54146	-1.04206	-1.00364	-1.71885	-1.45018	-0.745134	-1.63205	-1.24233	-3.11582	-0.865571	-0.730656	-1.15779	-1.48622	-3.87574	-0.750827	-1.04058	-1.00507	-2.6013	-3.08914	-1.96298	-1.77507	-1.38994
231084_at	Hs.288927	chromosome 10 open reading frame 79	C10orf79	-1.5605	-1.55961	-1.4207	-1.4207	-0.243452	-0.767019	-1.4207	-0.99335	-1.4207	-1.4207	-1.22656	-1.91128	-1.92602	-1.4207	0.0155896	-1.4207	-0.878334	0.579343	-1.4207	-1.4207	-0.435772	-1.5605	-1.4207	-1.46627	-0.291102	-0.99335	-0.504295	-1.05227	-1.4207	-1.4207	-1.4207	-1.4207	-1.4207	-1.4207	-1.4207	-0.99335	-1.4207	-0.83322	-1.21158	-0.136244	-1.51689	-1.4207	-0.584891	-1.4207	-1.5605	-1.4207
229452_at	Hs.389669	transmembrane protein 88	TMEM88	0.69048	0.419378	0.328579	-1.42887	0.953326	-1.50768	-0.189707	-0.82631	-1.75056	-0.82631	-0.82631	-1.79961	-1.26145	-0.0514404	1.35936	1.9873	0.135793	-0.0321368	-1.41418	0.90403	-0.493835	0.0197943	-0.869035	1.95691	-0.0363888	-1.21847	-0.57271	-1.34492	-1.34492	1.09272	-1.34492	-1.32566	0.723335	0.0698528	-1.27115	0.264476	0.601136	-0.750787	-0.820882	-0.82631	-0.354506	0.727118	-0.82631	-0.82631	-1.34492	-0.694876
210006_at	Hs.534400	abhydrolase domain containing 14A	ABHD14A	0.827553	0.879632	0.631722	-2.77478	0.182075	-0.534112	0.285344	-0.360233	-1.00442	0.086752	0.186731	0.0850363	0.281191	0.658109	1.04388	1.58577	1.09172	0.761538	-0.0498384	0.677564	0.723671	0.0212216	-0.38559	0.935748	0.929141	0.0421962	-0.40223	-1.42593	0.0421059	0.708006	0.0187462	0.954315	0.262485	0.578932	0.308349	0.287254	0.579879	1.07872	0.600341	0.191076	0.56882	1.05779	1.09022	-0.175141	-0.329612	0.306213
233165_at	Hs.655006	NCK interacting protein with SH3 domain	NCKIPSD	-1.41468	-1.41468	-1.41468	-1.41468	-1.41468	-1.41468	-1.41794	-1.41468	-1.41468	-1.34295	-1.41468	-1.41468	-1.41468	-1.41468	-1.41468	-1.41468	-1.41468	-1.41468	-1.41371	-1.41468	-1.41468	-1.42164	-1.41468	-1.41468	-1.41468	-1.41468	-1.41468	-1.41468	-1.40102	-1.41468	-1.41468	-1.34811	-1.38092	-1.41468	-1.05381	-1.41468	-1.41468	-1.41468	-1.41468	-1.41468	-1.41468	-1.41468	-1.41468	-1.41468	-1.24621	-1.41468
216892_at	Hs.510635	Immunoglobulin heavy constant gamma 1 (G1m marker)	IGHG1	-1.4141	-1.4141	-1.4141	-1.4141	-1.4141	-1.4141	-1.4141	-1.32525	-1.4141	-1.4141	-1.4141	-1.4141	-1.34474	-1.4141	-1.4141	-1.4141	-1.4141	-1.4141	-1.4141	-1.4141	-1.4141	-1.4141	-1.4141	-1.4141	-1.4141	-1.4141	-1.4141	-1.4141	-1.4141	-1.4141	-1.4141	-1.4141	-1.4141	-1.4141	-1.07707	-1.4141	-1.40513	-1.4141	-1.4141	-1.4141	-1.32405	-1.15954	-1.10424	-1.4141	-0.484835	-1.4141
225352_at	Hs.622596	SEC62 homolog (S. cerevisiae)	SEC62	-0.894193	-0.901049	-0.727893	-1.42626	-0.415162	-0.87428	-1.08337	-1.26443	-1.44602	-0.785327	-0.90009	-1.02348	-0.990281	-1.13338	-0.586637	-0.501917	-0.703372	-0.70754	-1.38482	-0.409791	-0.307333	-1.04305	-1.29273	-0.683338	-0.49413	-1.38505	-1.00288	-1.27081	-1.50997	-0.81454	-1.10894	-0.880538	-1.37648	-1.06962	-0.825314	-1.0243	-0.660697	-1.21481	-0.680373	-1.01946	-0.941	-1.01494	-0.83011	-0.825384	-1.19656	-1.12758
232438_at	Hs.654639	epidermal growth factor receptor pathway substrate 15-like 1	EPS15L1	-1.02382	-0.56504	-1.08589	-1.41921	-1.16887	-1.13528	-1.41309	-1.20622	-1.56959	-1.24279	-1.23788	-1.11659	-1.11659	-1.36368	-1.11659	-0.904181	-1.11659	-1.11659	-0.544104	-1.11659	-1.11659	-0.952269	-0.854294	-0.706004	-1.13692	-1.11659	-1.01696	-1.11659	-1.01745	-0.954962	-1.11659	-1.11659	-0.181885	-1.09403	-0.577103	-1.11659	-1.11659	-0.422483	-1.41309	-0.871313	-1.41309	-0.689103	-1.11659	-1.11659	-1.11659	-0.966953
1553444_a_at	Hs.127026	chromosome 1 open reading frame 127	C1orf127	-1.41249	-1.41249	-1.41249	-1.41249	-1.41249	-1.41249	-1.41249	-1.41249	-1.35118	-1.41249	-1.41249	-1.41249	-1.41249	-1.41249	-1.41249	-1.40957	-1.41249	-1.41249	-1.41249	-1.41249	-1.41249	-1.41249	-1.41249	-1.41249	-1.41249	-1.41249	-1.41249	-1.41249	-1.41249	-1.41249	-1.41249	-1.41249	-1.41249	-1.41249	-1.41249	-1.41249	-1.41249	-1.41249	-1.41249	-1.41249	-1.41249	-1.41249	-1.29936	-1.41249	-1.41249	-1.41249
227334_at	Hs.657355	ubiquitin specific peptidase 54	USP54	-0.869763	-0.611837	-0.656437	-1.74567	-0.800405	-1.55266	-1.27479	-1.8011	-1.40398	-0.863087	-0.661425	-1.53264	-1.20366	-1.74976	-1.38182	-1.68673	-0.298443	-0.207502	-0.798473	-1.33643	-0.647487	-1.1739	-1.17385	-1.02348	-1.84155	-0.987299	-0.290295	-1.94447	-1.37902	-2.35446	-0.919704	-0.979051	-0.559558	-0.697951	-1.28281	-1.03799	-1.35127	-0.799665	-1.59525	-0.466896	-1.09054	-1.77913	-1.40948	-1.34908	-1.5102	-0.520549
222831_at	Hs.592566	SAP30-like	SAP30L	-1.34673	-1.35986	-1.42296	-1.51584	-1.48145	-1.45963	-1.47265	-1.4534	-1.41131	-1.41131	-1.41131	-1.47211	-1.45441	-1.36923	-1.4549	-1.41131	-1.41131	-1.40964	-1.39231	-1.47265	-1.471	-1.37373	-1.41131	-1.40794	-1.5062	-1.4073	-1.41131	-1.41131	-0.428013	-1.41131	-0.950355	-1.19008	1.09258	-1.34273	1.1789	-1.45934	-1.39796	-0.734168	-0.934394	-1.41131	-0.788961	-1.46572	-0.844341	-1.67253	-1.41131	-1.45751
209470_s_at	Hs.75819	glycoprotein M6A	GPM6A	-2.53432	-2.77468	-2.91191	-3.37814	-2.05474	-4.02304	-4.39139	-5.08648	-6.56228	-3.02147	-1.15907	-5.23154	-6.16549	1.15517	0.0338872	-5.07692	-5.99271	-2.1459	-6.30939	-0.57611	-1.54805	-6.4265	-5.53272	-3.47836	-1.72868	-4.8057	-2.49268	-6.31601	-6.71838	-5.42694	-5.09796	-2.71344	-4.24112	-5.29662	-1.84267	-1.85416	-2.4817	-6.31601	-3.3122	-3.1759	-6.18506	-6.66548	-7.0351	-4.7554	-5.26017	-2.42021
237000_at	Hs.23681	---	---	-1.40969	-1.40969	-1.40969	-1.41411	-1.40969	-1.40969	-1.40969	-1.40969	-1.40969	-1.40969	-1.40927	-1.40969	-1.40969	-1.40969	-1.40969	-1.40969	-1.40969	-1.40969	-1.40969	-1.40969	-1.40969	-1.40969	-1.40969	-1.387	-1.40969	-1.40969	-1.40969	-1.39395	-1.38435	-1.40969	-1.29929	-1.1864	-1.40969	-1.41411	-0.73003	-1.40969	-1.27839	-1.40969	-1.40969	-1.40911	-1.40969	-1.41411	-1.41411	-1.41411	-1.40969	-1.40969
225794_s_at	Hs.306083	chromosome 22 open reading frame 32	C22orf32	-0.506305	-0.638127	-0.739655	-1.44304	-0.746482	-1.01551	-0.278564	-0.879327	-1.1177	-0.568008	-0.747543	-1.42861	-0.548423	0.57991	0.507814	0.288111	-0.222273	-0.386483	-1.04887	-0.279884	-0.50174	-1.50402	-0.672286	-0.399387	0.300592	-0.753006	-0.757778	-1.40329	-0.593767	-0.713245	-0.389436	0.398756	-0.281355	-0.387608	-0.092305	0.192249	-0.208918	-0.454701	0.978251	-0.834379	-0.0555006	-0.00907994	-1.1772	-0.828474	-0.689336	-0.728544
236127_at	Hs.433764	Zinc finger and BTB domain containing 17	ZBTB17	-1.03015	-1.19362	-1.41784	-1.42064	-0.182975	-0.383916	-0.581249	-0.874709	-1.08675	-0.350321	-0.993077	-1.20865	-0.874709	-1.28197	-0.874709	-0.874709	-0.874709	-0.801971	-1.42279	-1.38826	0.0395539	-1.09528	-1.53525	-0.509106	-0.874709	-0.625143	-1.25529	-1.41551	0.0811419	-1.01589	-0.348073	-0.665896	0.0369316	-1.40167	-0.874709	-1.10779	-0.874709	-1.1674	-1.1554	-0.874709	-0.775767	-0.501754	-0.932975	-1.25328	-0.2251	-1.35236
228831_s_at	Hs.515544	guanine nucleotide binding protein (G protein), gamma 7	GNG7	-0.35823	-0.542244	-0.456767	-1.06298	-0.454798	-0.479834	-0.638671	-1.12926	-0.691437	-0.473323	-0.809134	-0.7099	-0.904635	-1.45992	-0.938941	-0.481085	0.164576	-0.381088	-1.05188	-1.06184	0.0257094	-0.524787	-0.545155	0.305594	-1.24329	-0.796249	-0.811	-0.9406	-0.481549	-1.02769	-0.267414	-0.419335	0.368832	-0.409115	-0.972925	-0.493244	-0.454798	-0.115037	-1.17487	-0.407304	-0.32542	0.332369	-0.207012	-0.777016	-0.639191	-0.103553
1568848_at	Hs.158149	---	---	-0.555315	-0.76246	-1.01132	-1.4018	-1.03389	-1.4018	-0.731278	-1.4018	-1.14932	-1.02904	-1.03389	-1.35792	-1.07507	-1.4018	-1.03642	-0.475909	-0.916514	-1.00727	-1.07507	-0.439206	-1.07507	-1.4018	-1.4018	-1.08344	-0.908371	-1.07507	-0.969747	-1.40759	-1.02998	-1.40759	-1.4018	-1.03389	-1.03642	-0.562131	-1.07507	-1.07507	-0.673823	-1.03281	-1.07507	-1.036	-1.03389	-1.03389	-1.06375	-0.493537	-1.4018	-1.16406
229918_at	Hs.202542	coiled-coil domain containing 40	CCDC40	-1.40692	-1.18751	-1.4072	-1.18751	-1.18751	-1.18751	-1.18751	-1.18751	-1.18751	-1.18751	-1.32772	-1.18751	-1.18751	-1.18751	-1.05154	-1.18751	-1.4072	-1.38342	-1.18751	-1.15389	-1.18751	-1.18751	-1.18751	-1.18751	-1.18751	-1.18498	-1.18751	-1.18751	-1.18751	-1.4072	-1.18751	-1.18751	-1.18751	-1.18751	-1.18751	-1.18751	-1.18751	-1.14623	-1.18751	-1.18751	-1.18751	-1.18751	-1.18751	-1.33595	-1.18751	-1.38389
212741_at	Hs.183109	monoamine oxidase A	MAOA	1.34553	1.38719	1.62036	-2.02071	1.46443	-0.0596339	0.827254	0.623028	-2.98185	0.964949	1.16743	-0.101609	0.0678672	0.39718	0.821858	1.39295	0.946606	0.540417	-0.0271125	0.793853	1.03783	0.890481	-0.746993	0.711656	0.880173	-0.714222	0.40851	-2.17148	-1.60335	0.884302	0.24492	0.925649	0.062659	1.92251	0.373053	0.807229	0.648234	0.405733	0.843335	0.349064	-0.41383	0.895079	1.2788	0.161837	-0.191132	1.31567
213390_at	Hs.104661	zinc finger CCCH-type containing 4	ZC3H4	-1.06532	-0.895083	-0.754928	-0.753203	-0.630113	-0.790951	-1.60753	-0.670824	-0.416024	-0.597576	-1.38109	-0.741375	-1.06356	-1.54724	-1.14383	-1.01861	-0.465548	-0.645351	-0.60682	-1.14327	-1.14223	-1.16406	-1.08075	-0.477825	-2.48396	-0.732845	-0.868505	-1.04979	-0.457266	-0.830408	-0.541283	-1.29199	0.18662	-0.682365	-1.11549	-1.19131	-1.14338	-0.381168	-1.79062	-0.629708	-0.274557	-0.865317	-0.544226	-0.651367	-0.373813	-0.736144
[truncated: 1,336 more rows]
[truncated: 13 more columns]
