# Supplementary material for: mRNA Expression in Papillary and Anaplastic Thyroid Carcinoma: Molecular Anatomy of a Killing Switch
Source: PLoS One. 2012 Oct 24;7(10):e37807. doi: 10.1371/journal.pone.0037807 (PMC3480355; doi:10.1371/journal.pone.0037807)
Supplement: Table S4 — Deregulated mRNA in PTC. (XLS) [file pone.0037807.s004.xls]

## Sheet: ATCetPTCratiofiltre
Table S4: Deregulated mRNA in PTC
Probe Set ID	UniGene ID	Gene Title	Gene Symbol	PTC1	PTC2	PTC3	PTC4	PTC5	PTC6	PTC7	PTC8	PTC9	PTC10	PTC11	PTC12	PTC13	PTC14	PTC15	PTC16	PTC17	PTC18	PTC19	PTC20	PTC21	PTC22	PTC23	PTC24	PTC25	PTC26	PTC27	PTC28	PTC29	PTC30	PTC31	PTC32	PTC33	PTC34	PTC35	PTC36	PTC37	PTC38	PTC39	PTC40	PTC41	PTC42	PTC43	PTC44	PTC45	PTC46
206977_at	Hs.37045	parathyroid hormone	PTH	-8.465	-8.465	-8.465	-8.465	-8.465	-8.465	-8.465	-8.465	-8.465	-8.465	-8.465	-8.465	-8.465	-8.465	-8.465	-8.465	-8.465	-8.465	-8.465	-8.465	-8.465	-8.465	-8.465	-8.465	-8.465	-8.462	-8.465	-8.465	-8.465	-8.465	-8.465	-8.465	-8.465	-8.465	-8.465	-8.465	-8.465	-8.465	-8.465	-8.465	-8.465	-8.465	-8.465	-8.465	-8.465	-8.465
209613_s_at	Hs.4	alcohol dehydrogenase 1B (class I), beta polypeptide	ADH1B	-7.558	-7.199	-7.134	-7.134	-7.532	-5.518	-7.558	-3.157	-5.333	-7.271	-7.133	-5.927	-6.838	-6.219	-6.034	-7.558	-7.558	-4.154	-7.558	-5.892	-7.558	-7.558	-6.163	-7.558	-6.599	-7.134	-6.686	-7.409	-6.142	-5.228	-7.558	-7.134	-4.838	-7.558	-7.558	-3.305	-4.351	-3.049	-7.558	-3.08	-4.231	-7.558	-4.947	-3.749	-7.558	-4.712
202920_at	Hs.620557	ankyrin 2, neuronal	ANK2	-4.895	-7.106	-5.377	-3.818	-5.525	-2.644	-7.18	-2.29	-2.236	-3.808	-4.038	-3.491	-4.318	-5.181	-5.425	-6.773	-6.586	-2.242	-6.948	-6.606	-1.286	-4.602	-4.767	-3.307	-5.452	-4.186	-2.731	-2.824	-2.796	-4.066	-5.823	-6	-4.377	-5.994	-6.554	-2.565	-2.889	-3.186	-5.425	-3.455	-3.154	-3.16	-5.604	-3.353	-4.059	-2.782
209612_s_at	Hs.4	alcohol dehydrogenase 1B (class I), beta polypeptide	ADH1B	-6.556	-6.589	-6.941	-6.825	-6.941	-6.321	-6.573	-3.115	-5.856	-6.573	-6.7	-6.702	-6.825	-6.331	-6.825	-6.825	-7.025	-4.409	-6.941	-6.143	-6.825	-6.551	-5.96	-6.941	-6.941	-6.617	-6.321	-6.825	-5.981	-6.573	-6.788	-6.551	-5.802	-6.941	-6.941	-3.501	-5.671	-2.831	-6.825	-3.422	-5.834	-6.936	-6.221	-2.968	-6.825	-3.743
219059_s_at	Hs.655332	lymphatic vessel endothelial hyaluronan receptor 1	LYVE1	-6.143	-6.143	-6.143	-2.856	-6.141	-5.595	-6.126	-5.467	-5.594	-5.819	-6.143	-6.143	-5.56	-6.143	-5.927	-5.935	-6.143	-4.671	-6.143	-6.143	-4.614	-5.905	-6.118	-6.143	-5.967	-4.008	-5.998	-6.141	-6.134	-5.595	-6.076	-6.143	-5.711	-6.143	-6.048	-3.948	-5.3	-6.011	-5.877	-5.819	-6.143	-6.143	-3.973	-6.143	-6.143	-3.742
205907_s_at	Hs.94070	osteomodulin	OMD	-5.256	-5.71	-5.905	-4.363	-6.118	-2.144	-5.423	-2.985	-3.549	-4.751	-5.21	-2.12	-5.504	-6.118	-5.577	-6.118	-6.168	-4.096	-6.118	-5.196	-6.743	-5.504	-5.862	-6.118	-6.135	-5.069	-4.773	-2.536	-5.368	-4.574	-3.27	-6.073	-3.621	-5.504	-4.641	-3.957	-2.908	-3.583	-3.378	-4.844	-4.338	-6.825	-6.118	-3.69	-1.085	-3.212
235849_at	Hs.591833	scavenger receptor class A, member 5 (putative)	SCARA5	-5.705	-5.705	-5.705	-5.73	-5.73	-4.812	-5.705	-4.115	-4.812	-4.696	-5.73	-4.812	-5.685	-5.73	-5.73	-6.238	-5.73	-4.453	-5.73	-5.73	-5.705	-5.73	-5.73	-5.73	-5.73	-5.73	-4.782	-3.463	-4.812	-5.73	-5.73	-5.73	-5.73	-5.73	-5.73	-3.867	-4.542	-4.575	-5.619	-4.729	-3.964	-5.932	-5.705	-5.641	-5.705	-2.484
220037_s_at	Hs.655332	lymphatic vessel endothelial hyaluronan receptor 1	LYVE1	-6.187	-5.445	-5.321	-3.389	-5.445	-5.04	-6.117	-4.812	-6.142	-5.445	-5.479	-6.187	-5.562	-5.723	-5.445	-5.445	-6.04	-3.85	-5.149	-5.04	-5.062	-5.257	-5.445	-5.95	-6.187	-5.04	-5.329	-5.445	-5.445	-4.376	-5.419	-6.187	-5.42	-6.17	-5.04	-3.915	-3.957	-5.04	-5.445	-5.445	-6.187	-5.37	-4.89	-5.445	-5.445	-3.915
236741_at	Hs.122125	WD repeat domain 72	WDR72	-5.769	-5.226	-3.293	-5.836	-5.733	-5.836	-4.94	-5.836	-6.117	-4.79	-4.246	-5.269	-5.653	-5.817	-5.269	-6.115	-3.788	-1.622	-4.674	-5.836	-3.94	-3.777	-5.848	-6.117	-4.94	-5.444	-4.43	-6.49	-5.556	-5.637	-6.117	-5.836	-5.269	-5.555	-2.752	-3.026	-5.289	-6.117	-5.226	-2.683	-4.94	-5.767	-5.269	-4.129	-5.199	-4.94
211813_x_at	Hs.718429	decorin	DCN	-4.614	-4.995	-4.464	-2.492	-7.382	-2.161	-6.418	-2.671	-1.87	-3.572	-5.106	-2.492	-4.257	-5.061	-5.335	-5.008	-5.147	-3.194	-4.191	-3.983	-8.807	-3.768	-4.845	-5.212	-5.501	-4.069	-4.533	-2.886	-3.346	-3.903	-3.978	-5.806	-3.687	-5.108	-4.126	-2.832	-2.895	-3.469	-4.143	-3.361	-2.911	-7.994	-5.072	-3.503	-1.987	-2.54
201497_x_at	Hs.460109	myosin, heavy chain 11, smooth muscle	MYH11	-3.649	-4.984	-4.784	-3.777	-4.037	-3.305	-6.234	-3.592	-3.859	-2.842	-3.309	-4.436	-4.032	-4.563	-4.79	-4.078	-3.464	-2.85	-4.421	-5.421	-3.806	-2.664	-5.616	-2.868	-5.716	-4.06	-2.618	-4.117	-4.504	-2.258	-5.193	-5.262	-1.297	-4.053	-5.832	-3.492	-3.905	-1.126	-4.405	-1.906	-4.766	-3.299	-3.946	-5.835	-3.826	-1.878
244675_at	Hs.20982	regulator of G-protein signaling 8	RGS8	-4.975	-4.975	-4.459	-4.975	-5.092	-4.81	-5.092	-4.975	-4.975	-4.81	-4.047	-4.975	-4.975	-5.074	-4.975	-4.975	-4.443	-2.175	-4.975	-4.975	-2.653	-4.802	-4.975	-5.092	-4.975	-4.975	-3.897	-5.005	-4.975	-5.002	-4.975	-4.975	-4.975	-4.992	-4.975	-4.154	-4.975	-4.829	-4.975	-4.697	-4.047	-4.604	-4.975	-3.565	-4.975	-4.852
204457_s_at	Hs.65029	growth arrest-specific 1	GAS1	-3.032	-4.73	-3.192	-2.237	-1.542	-1.918	-4.65	-2.731	-1.71	-2.833	-3.363	-2.635	-4.02	-4.842	-2.18	-2.419	-4.433	-2.741	-3.889	-3.187	-3.841	-2.29	-4.404	-2.911	-4.112	-3.641	-3.151	-3.113	-2.835	-3.083	-4.564	-2.573	-2.012	-3.441	-3.906	-2.217	-1.424	-2.46	-1.531	-2.347	-2.626	-2.554	-3.732	-3.606	-1.141	-2.114
205382_s_at	Hs.155597	complement factor D (adipsin)	CFD	-4.14	-4.599	-4.496	-4.854	-4.713	-3.961	-3.935	-3.657	-4.729	-3.208	-4.567	-1.526	-4.025	-2.747	-3.383	-3.809	-5.125	-3.544	-3.872	-4.437	-5.069	-6.31	-3.803	-4.717	-4.294	-2.94	-3.318	-2.864	-3.757	-3.879	-3.396	-3.777	-3.642	-3.858	-3.603	-3.394	-4.373	-4.275	-3.881	-3.208	-2.686	-5.458	-4.343	-3.015	-5.307	-3.597
239297_at	Hs.202521	chromosome 8 open reading frame 79	C8orf79	-5.178	-4.45	-2.563	-3.666	-2.232	-3.955	-4.708	-3.463	-5.742	-3.229	-2.223	-5.098	-4.554	-4.598	-2.824	-3.851	-3.247	-2.222	-4.169	-3.561	-2.658	-4.077	-7.637	-4.663	-4.014	-3.899	-2.691	-4.249	-5.195	-6.207	-3.136	-4.583	-1.52	-3.383	-2.643	-3.833	-3.949	-4.341	-4.283	-2.565	-3.327	-5.028	-4.945	-3.498	-3.042	-3.221
222942_s_at	Hs.586279	T-cell lymphoma invasion and metastasis 2	TIAM2	-3.567	-4.264	-4.217	-3.781	-4.264	-3.781	-3.934	-4.247	-3.369	-2.044	-3.615	-4.264	-4.264	-3.869	-3.967	-4.264	-3.917	-1.78	-3.54	-3.964	-2.534	-3.525	-3.967	-4.194	-3.74	-3.781	-1.503	-3.807	-2.243	-4.263	-3.856	-2.821	-2.646	-3.54	-2.2	-3.237	-3.717	-3.272	-4.001	-2.212	-2.737	-4.264	-4.264	-4.188	-4.264	-2.484
220276_at	Hs.115497	RERG/RAS-like	RERGL	-4.118	-4.118	-4.076	-4.118	-4.118	-4.119	-4.118	-4.119	-4.119	-4.118	-3.364	-4.119	-4.118	-3.183	-4.073	-4.118	-4.118	-3.829	-4.118	-3.943	-4.118	-4.079	-4.118	-4.118	-4.092	-4.118	-4.118	-4.118	-4.118	-4.019	-4.118	-4.118	-4.118	-4.118	-4.118	-4.116	-4.118	-3.926	-4.118	-4.119	-4.118	-4.118	-4.118	-4.118	-4.118	-4.118
207977_s_at	Hs.80552	dermatopontin	DPT	-4.012	-3.965	-3.983	-1.697	-4.897	-2.905	-3.819	-2.411	-2.07	-2.129	-3.756	-2.817	-3.565	-4.624	-2.842	-4.417	-4.122	-3.08	-4.133	-4.17	-3.983	-3.983	-4.133	-3.983	-3.983	-2.516	-3.983	-2.883	-2.536	-3.997	-3.58	-3.983	-4.632	-3.983	-3.983	-1.404	-2.128	-3.329	-3.776	-2.128	-1.755	-3.709	-3.983	-2.896	-3.55	-1.879
220885_s_at	Hs.513379	centromere protein J	CENPJ	-4.122	-3.951	-4.106	-3.633	-4.134	-4.132	-3.586	-4.036	-3.957	-2.809	-3.58	-4.141	-4.073	-3.586	-4.159	-4.298	-4.132	-3.497	-3.719	-4.096	-1.338	-2.889	-3.866	-4.141	-3.794	-3.708	-2.438	-4.132	-3.549	-3.885	-3.586	-3.586	-2.87	-3.388	-2.878	-2.188	-4.132	-4.109	-3.86	-3.439	-3.579	-4.141	-4.132	-3.462	-4.132	-3.173
228249_at	Hs.159376	chromosome 11 open reading frame 74	C11orf74	-3.862	-3.909	-4.428	-3.642	-4.192	-4.506	-3.803	-4.094	-4.864	-3.666	-2.342	-4.861	-4.935	-3.735	-3.353	-3.844	-3.874	-1.683	-4.982	-3.395	-1.055	-3.376	-3.958	-4.164	-2.613	-5.167	-2.277	-4.314	-5.558	-3.995	-3.487	-2.358	-2.309	-3.857	-2.827	-2.247	-4.435	-4.007	-2.351	-2.782	-4.943	-4.002	-4.756	-4.035	-3.984	-3.084
244384_at	Hs.604572	---	---	-3.603	-3.6	-3.581	-3.6	-3.603	-3.6	-3.603	-3.603	-3.603	-3.6	-2.38	-3.6	-3.6	-3.6	-3.603	-3.603	-3.6	-3.56	-3.6	-3.603	-3.6	-3.6	-3.6	-3.603	-3.6	-3.603	-3.6	-3.6	-3.6	-3.603	-3.49	-3.603	-3.6	-3.6	-3.6	-3.6	-3.603	-3.6	-3.6	-1.634	-3.6	-3.6	-3.6	-3.6	-3.6	-3.396
220581_at	Hs.660044	chromosome 6 open reading frame 97	C6orf97	-2.016	-3.577	-2.605	-3.214	-4.08	-3.025	-2.34	-2.553	-2.647	-3.213	-1.77	-3.325	-3.86	-3.328	-3.326	-3.647	-1.295	-1.871	-2.404	-4.215	-2.449	-2.021	-2.369	-3.98	-2.045	-2.539	-2.6	-2.837	-2.121	-2.727	-4.095	-2.127	-3.801	-1.404	-1.733	-1.843	-2.655	-3.373	-4.297	-1.717	-1.044	-3.216	-4.26	-3.159	-3.976	-2.538
206243_at	Hs.591665	TIMP metallopeptidase inhibitor 4	TIMP4	-3.426	-3.429	-3.422	-3.422	-3.397	-3.429	-3.427	-3.427	-3.427	-3.422	-3.427	-3.427	-3.427	-3.429	-3.287	-3.131	-3.434	-3.044	-3.427	-3.427	-3.302	-3.434	-3.429	-3.429	-3.434	-3.434	-3.422	-3.427	-3.422	-3.434	-3.427	-3.427	-3.427	-3.429	-3.427	-3.429	-3.429	-3.427	-3.429	-3.429	-3.427	-3.058	-3.427	-3.427	-3.422	-3.422
216450_x_at	Hs.192374	heat shock protein 90kDa beta (Grp94), member 1	HSP90B1	-3.671	-3.373	-2.332	-3.141	-2.907	-3.326	-3.243	-3.783	-3.593	-3.441	-3.791	-3.981	-3.347	-3.8	-4.053	-3.259	-3.302	-3.172	-4.475	-4.551	-2.333	-2.051	-2.81	-4.329	-3.062	-3.404	-2.585	-4.191	-4.309	-3.037	-4.557	-5.76	-3.539	-3.139	-3.785	-2.494	-3.626	-5.364	-4.631	-2.78	-2.572	-5.246	-2.796	-2.773	-3.363	-2.587
226522_at	Hs.708197	podocan	PODN	-3.319	-3.338	-4.14	-2.548	-3.852	-2.394	-4.196	-2.548	-2.783	-3.108	-3.918	-3.341	-3.64	-4.144	-2.965	-4.144	-4.038	-2.061	-2.666	-3.341	-3.987	-4.097	-2.548	-3.786	-3.317	-3.465	-2.819	-3.546	-3.46	-3.341	-3.272	-3.31	-1.02	-4.062	-3.235	-3.263	-3.338	-2.103	-4.036	-2.548	-3.341	-3.191	-4.135	-3.196	-2.499	-1.974
1555216_a_at	---	hypothetical LOC645722	LOC645722	-1.736	-3.241	-3.23	-3.239	-1.562	-3.231	-3.264	-2.759	-3.284	-3.279	-2.769	-3.279	-3.242	-3.023	-2.213	-1.744	-3.176	-2.155	-3.279	-2.549	-3.086	-1.535	-3.233	-2.513	-1.607	-3.231	-3.279	-3.264	-3.262	-3.133	-3.284	-2.821	-3.202	-3.264	-3.264	-2.424	-3.177	-3.137	-2.773	-3.269	-3.177	-1.7	-1.992	-3.241	-3.241	-3.231
204697_s_at	Hs.150793	chromogranin A (parathyroid secretory protein 1)	CHGA	-3.128	-3.097	-3.128	-3.128	-3.128	-3.128	-3.128	-3.128	-3.128	-3.128	-3.128	-3.128	-3.128	-3.128	-3.105	-3.126	-3.124	-3.128	-3.128	-3.128	-3.128	-3.128	-3.128	-3.128	-3.128	-3.128	-3.128	-3.128	-3.128	-3.128	-3.128	-3.128	-3.126	-3.128	-3.108	-3.128	-3.128	-3.128	-3.128	-3.128	-3.128	-3.113	-3.128	-3.128	-3.037	-3.128
227091_at	Hs.113940	coiled-coil domain containing 146	CCDC146	-2.785	-3.036	-1.949	-4.651	-2.144	-3.994	-4.229	-3.692	-3.42	-2.936	-2.598	-4.218	-5.204	-3.718	-3.597	-4.397	-3.83	-1.636	-4.544	-2.784	-2.368	-2.781	-4.585	-4.327	-2.426	-4.668	-1.806	-2.677	-5.666	-3.173	-3.772	-2.917	-2.218	-2.79	-2.746	-2.209	-3.388	-4.324	-2.325	-2.209	-3.547	-4.624	-4.303	-3.044	-4.138	-2.847
210597_x_at	Hs.631726	proline-rich protein BstNI subfamily 1	PRB1	-2.925	-2.988	-3.289	-2.941	-3.103	-2.911	-2.889	-3.316	-2.916	-2.137	-3.264	-3.185	-1.888	-3.065	-2.377	-2.911	-2.937	-2.747	-1.803	-2.911	-3.484	-2.917	-2.861	-2.917	-2.917	-2.911	-3.4	-4.005	-2.618	-3.339	-2.255	-2.278	-1.179	-4.028	-2.475	-2.911	-3.455	-2.907	-3.417	-2.917	-2.239	-2.345	-2.771	-2.917	-1.522	-2.76
210090_at	Hs.40888	activity-regulated cytoskeleton-associated protein	ARC	-2.869	-2.861	-2.764	-2.861	-2.861	-2.869	-2.861	-2.867	-2.861	-2.861	-2.861	-2.861	-2.861	-2.861	-2.856	-2.861	-2.861	-2.861	-2.869	-2.861	-2.861	-2.861	-2.823	-2.861	-2.861	-2.861	-2.861	-2.869	-2.861	-2.861	-2.767	-2.861	-2.226	-2.861	-2.861	-2.319	-2.746	-2.765	-2.861	-2.861	-2.861	-2.861	-2.861	-2.861	-2.869	-2.831
213642_at	---	---	---	-3.235	-2.833	-2.376	-2.352	-2.301	-2.171	-2.234	-1.91	-2.196	-2.072	-1.539	-3.992	-2.486	-1.904	-1.793	-2.268	-2.554	-2.684	-2.509	-3.013	-2.671	-3.03	-1.312	-2.648	-2.214	-2.757	-2.181	-2.64	-2.901	-3.124	-1.785	-2.186	-1.765	-2.571	-2.499	-2.807	-2.666	-1.433	-2.368	-2.109	-2.448	-2.915	-2.241	-2.152	-2.362	-2.913
213350_at	Hs.433529	Ribosomal protein S11	RPS11	-3.16	-2.806	-2.784	-2.858	-3.155	-2.815	-2.181	-2.494	-2.074	-2.539	-2.386	-3.957	-3.202	-2.445	-2.142	-2.784	-2.489	-2.415	-2.476	-3.028	-3.294	-3.964	-1.534	-2.769	-2.678	-2.779	-2.784	-3.284	-2.308	-3.205	-2.214	-2.907	-2.174	-3.465	-2.902	-2.979	-3.132	-2.429	-2.542	-2.806	-2.34	-2.924	-2.237	-2.48	-2.537	-2.784
227113_at	Hs.268869	alcohol dehydrogenase, iron containing, 1	ADHFE1	-3.515	-2.775	-1.405	-4.476	-2.751	-2.466	-3.485	-2.775	-3.33	-2.693	-2.307	-1.697	-2.659	-3.74	-1.169	-2.53	-2.359	-2.764	-2.775	-2.473	-2.568	-3.035	-3.959	-2.007	-1.163	-3.526	-2.199	-1.853	-2.776	-3.94	-1.918	-3.467	-1.38	-1.843	-1.277	-3.005	-2.596	-1.78	-2.94	-1.708	-3.71	-3.117	-2.034	-3.365	-3.311	-2.826
213426_s_at	Hs.212332	Caveolin 2	CAV2	-2.878	-2.741	-2.878	-2.879	-2.966	-2.879	-2.831	-2.878	-2.879	-1.321	-2.879	-3.297	-2.879	-2.879	-3.297	-2.879	-2.879	-2.879	-1.253	-2.879	-2.879	-2.879	-2.357	-2.879	-2.879	-2.879	-2.757	-2.879	-2.872	-2.879	-2.879	-2.83	-2.879	-2.879	-1.134	-2.025	-2.879	-2.879	-1.435	-2.785	-2.791	-2.879	-2.879	-2.879	-2.879	-2.513
205792_at	Hs.592145	WNT1 inducible signaling pathway protein 2	WISP2	-2.626	-2.626	-2.626	-2.626	-2.626	-2.626	-2.643	-2.626	-2.626	-2.626	-2.626	-2.626	-2.643	-2.626	-2.626	-2.643	-2.626	-2.626	-2.626	-2.626	-2.626	-2.643	-2.626	-2.626	-2.626	-2.643	-2.626	-2.704	-2.626	-2.643	-2.704	-2.626	-2.626	-2.626	-2.626	-2.482	-2.626	-2.158	-2.626	-2.626	-2.626	-2.682	-2.626	-2.626	-2.626	-1.404
1561542_at	---	---	---	-2.616	-2.616	-2.616	-2.616	-2.616	-2.616	-2.616	-2.616	-2.616	-2.616	-2.616	-2.616	-2.616	-2.616	-2.616	-2.616	-2.616	-2.616	-2.616	-2.616	-2.616	-2.616	-2.616	-2.616	-2.616	-2.616	-2.616	-2.616	-2.616	-2.616	-2.616	-2.616	-2.616	-2.616	-2.591	-2.616	-2.616	-2.616	-2.616	-2.616	-2.616	-2.616	-2.616	-2.616	-2.616	-2.616
227821_at	Hs.65256	leucine-rich repeat LGI family, member 4	LGI4	-2.578	-2.584	-2.578	-2.765	-2.578	-2.578	-2.555	-2.578	-2.584	-2.193	-2.281	-2.584	-2.419	-2.583	-2.284	-2.138	-2.7	-1.856	-2.65	-2.578	-2.702	-2.578	-2.578	-2.277	-2.578	-2.578	-2.578	-2.702	-2.532	-2.702	-2.578	-2.578	-2.047	-2.578	-2.578	-2.331	-2.578	-1.675	-2.578	-2.578	-2.578	-2.159	-2.578	-2.702	-2.578	-2.577
216558_x_at	Hs.460661	immunoglobulin heavy constant alpha 1 /// immunoglobulin heavy constant delta /// immunoglobulin heavy constant gamma 1 (G1m marker) /// immunoglobulin heavy constant gamma 2 (G2m marker) /// immunoglobulin heavy constant gamma 3 (G3m marker) /// immunoglobulin heavy constant mu /// immunoglobulin heavy variable 4-31 /// similar to Ig heavy chain /// similar to hCG2042717 /// similar to hCG203892…	IGHA1 /// IGHD /// IGHG1 /// IGHG2 /// IGHG3 /// IGHM /// IGHV4-31 /// LOC100132941 /// LOC100289290 /// LOC100290036 /// LOC652494	-2.578	-2.578	-2.578	-2.578	-2.578	-2.437	-2.578	-2.42	-2.578	-2.578	-2.578	-2.565	-1.291	-2.578	-1.564	-2.578	-2.578	-2.578	-2.568	-2.578	-2.578	-2.578	-2.574	-2.578	-2.578	-2.545	-2.578	-2.566	-2.439	-2.578	-2.578	-2.578	-2.578	-2.578	-2.578	-2.578	-2.551	-2.555	-2.578	-2.578	-2.467	-2.578	-2.382	-2.567	-2.578	-2.578
227899_at	Hs.137415	vitrin	VIT	-2.452	-2.463	-2.452	-2.452	-2.452	-2.452	-2.452	-2.452	-2.452	-2.452	-2.452	-2.452	-2.452	-2.463	-2.452	-2.452	-2.452	-2.452	-2.452	-2.452	-2.452	-2.452	-2.452	-2.452	-2.452	-2.452	-2.452	-2.452	-2.452	-2.463	-2.452	-2.452	-2.452	-2.452	-2.452	-2.272	-2.452	-2.452	-2.452	-2.452	-2.431	-2.452	-2.452	-2.452	-2.425	-2.452
239388_at	Hs.678236	---	---	-2.319	-2.461	-2.156	-2.283	-2.461	-2.23	-2.465	-2.167	-2.319	-2.141	-1.761	-2.491	-2.305	-2.491	-2.175	-2.175	-2.251	-1.914	-2.461	-2.406	-2.461	-2.461	-2.175	-2.246	-2.461	-2.461	-2.315	-1.597	-2.167	-2.491	-2.167	-2.423	-2.175	-2.491	-2.167	-2.27	-2.421	-2.216	-2.461	-2.363	-2.167	-2.491	-2.089	-2.299	-2.439	-2.461
216845_x_at	Hs.120228	myeloid/lymphoid or mixed-lineage leukemia 2	MLL2	-2.421	-2.421	-2.421	-2.421	-2.421	-2.421	-2.421	-2.421	-2.417	-1.903	-2.421	-2.421	-2.421	-2.281	-2.421	-2.29	-2.421	-2.421	-2.419	-2.421	-2.421	-2.421	-2.421	-2.421	-2.421	-2.421	-2.421	-2.421	-2.421	-2.421	-2.386	-2.421	-2.421	-2.421	-2.421	-2.421	-2.421	-2.421	-2.421	-2.421	-2.421	-2.421	-2.421	-2.421	-2.407	-2.421
234091_at	Hs.677185	---	---	-2.417	-2.417	-2.164	-2.417	-2.417	-2.417	-2.4	-1.984	-2.359	-2.417	-1.55	-2.417	-2.417	-2.417	-2.343	-2.417	-1.792	-2.417	-2.417	-2.417	-2.417	-2.417	-2.417	-2.417	-2.417	-2.417	-2.362	-2.284	-2.417	-2.417	-1.53	-2.417	-1.655	-2.112	-2.417	-2.422	-2.417	-2.417	-2.417	-2.413	-1.976	-2.417	-2.417	-2.417	-2.417	-2.417
229415_at	Hs.437060	cytochrome c, somatic	CYCS	-2.536	-2.4	-2.179	-2.557	-2.116	-2.204	-2.808	-2.241	-3.233	-2.487	-2.495	-2.28	-2.663	-2.132	-2.545	-2.095	-2.162	-1.768	-3.61	-2.53	-1.346	-2.261	-3.139	-2.204	-2.179	-2.83	-2.291	-2.665	-3.264	-1.562	-3.613	-2.323	-3.373	-2.113	-2.701	-2.105	-2.035	-2.576	-2.199	-2.318	-2.832	-2.074	-3.144	-2.324	-3.094	-2.574
228133_s_at	Hs.460109	myosin, heavy chain 11, smooth muscle	MYH11	-2.403	-2.391	-2.391	-2.391	-2.391	-2.391	-2.391	-2.391	-2.403	-2.391	-2.453	-2.193	-2.391	-2.391	-2.391	-2.391	-2.391	-2.391	-2.391	-2.403	-2.391	-2.403	-2.391	-2.391	-2.391	-2.28	-2.391	-2.441	-2.391	-2.164	-2.391	-2.391	-2.391	-2.417	-2.391	-2.391	-2.391	-1.785	-2.036	-2.391	-2.391	-2.391	-1.953	-2.391	-2.391	-2.353
223604_at	Hs.29304	GTPase activating Rap/RanGAP domain-like 3	GARNL3	-2.015	-2.378	-1.962	-3.021	-1.907	-2.419	-2.122	-2.604	-2.86	-2.114	-1.852	-2.877	-2.89	-2.83	-2.326	-2.114	-2.031	-1.962	-2.868	-1.985	-1.349	-2.114	-2.73	-2.417	-2.534	-2.731	-1.978	-3.327	-2.738	-1.664	-1.962	-2.114	-2.114	-2.136	-2.382	-2.561	-2.605	-1.962	-2.114	-2.735	-2.299	-1.39	-2.114	-2.432	-2.114	-1.94
1555854_at	Hs.657184	---	---	-2.357	-2.374	-2.351	-2.351	-2.351	-2.351	-2.403	-2.351	-2.393	-2.376	-2.351	-2.403	-2.403	-2.351	-2.376	-2.403	-2.376	-2.348	-2.364	-2.351	-2.351	-2.376	-2.403	-2.351	-2.403	-2.351	-2.351	-2.376	-2.403	-2.351	-2.376	-2.351	-2.376	-2.403	-2.376	-2.351	-2.403	-2.359	-2.351	-2.375	-2.376	-2.403	-2.403	-2.403	-2.403	-2.351
235638_at	Hs.590920	Ras association (RalGDS/AF-6) domain family member 6	RASSF6	-2.468	-2.373	-2.373	-2.403	-2.468	-2.328	-2.468	-2.459	-2.355	-2.347	-2.397	-2.347	-2.395	-2.347	-2.395	-2.468	-2.395	-2.347	-2.391	-2.468	-2.373	-2.37	-2.373	-2.395	-2.468	-2.373	-2.468	-2.188	-2.364	-2.395	-2.328	-2.347	-2.347	-2.43	-2.347	-2.24	-2.395	-2.373	-2.395	-2.414	-2.347	-2.395	-2.347	-2.373	-2.328	-2.351
215662_at	Hs.612903	---	---	-2.345	-2.345	-2.345	-2.37	-2.554	-2.247	-2.345	-2.345	-2.104	-2.016	-2.345	-2.911	-2.345	-1.5	-2.345	-1.822	-2.373	-2.345	-2.15	-2.342	-2.301	-2.394	-2.345	-2.345	-2.345	-2.345	-2.335	-2.345	-2.345	-2.345	-1.632	-2.345	-1.858	-2.345	-1.593	-2.341	-2.345	-2.104	-2.345	-2.345	-2.331	-2.289	-2.345	-2.345	-1.318	-2.344
215758_x_at	Hs.301059	zinc finger protein 93	ZNF93	-2.806	-2.335	-1.415	-2.553	-1.983	-2.996	-2.438	-2.472	-2.616	-2.636	-1.965	-2.841	-2.297	-1.902	-2.1	-2.824	-2.078	-1.981	-2.048	-2.529	-2.174	-1.576	-3.38	-2.468	-2.221	-2.347	-2.005	-2.639	-2.806	-2.609	-1.9	-2.053	-1.732	-1.774	-1.304	-1.678	-1.39	-2.676	-1.933	-1.728	-1.834	-2.791	-2.903	-2.714	-1.942	-1.966
230197_s_at	Hs.481466	Tubulin polymerization promoting protein	TPPP	-2.282	-2.282	-2.285	-2.252	-2.252	-2.52	-2.252	-2.252	-2.252	-2.26	-2.282	-2.52	-2.29	-2.642	-2.252	-2.422	-2.52	-2.252	-2.33	-2.252	-2.252	-2.282	-2.282	-2.252	-2.282	-2.252	-2.252	-2.52	-2.282	-2.252	-2.252	-2.252	-2.252	-2.282	-2.252	-2.252	-2.234	-2.282	-2.252	-2.252	-2.282	-2.282	-2.497	-2.252	-2.252	-2.722
233461_x_at	Hs.145956	zinc finger protein 226	ZNF226	-2.181	-2.28	-1.93	-2.316	-2.296	-2.292	-2.69	-2.049	-2.081	-2.325	-1.865	-2.246	-2.595	-2.717	-2.772	-2.484	-2.559	-1.976	-2.559	-2.528	-2.125	-2.436	-2.532	-2.487	-3.118	-2.459	-1.958	-1.588	-2.37	-2.624	-1.458	-2.486	-1.672	-1.815	-2.494	-2.626	-2.602	-1.959	-2.621	-2.04	-2.095	-2.893	-2.331	-2.127	-2.383	-2.413
235209_at	Hs.439040	chromosome 8 open reading frame 84	C8orf84	-2.258	-2.258	-2.248	-2.125	-2.258	-2.155	-2.258	-1.923	-1.977	-2.258	-2.258	-2.258	-2.236	-2.155	-2.258	-2.258	-2.344	-2.258	-2.199	-2.155	-2.258	-2.276	-2.226	-2.258	-2.155	-2.246	-2.125	-2.125	-2.125	-2.258	-2.258	-2.155	-2.258	-2.258	-2.155	-2.258	-2.258	-2.238	-2.258	-2.258	-2.155	-2.155	-2.157	-2.258	-2.155	-2.258
237858_s_at	Hs.22287	KIAA0774	KIAA0774	-2.451	-2.231	-2.451	-2.451	-2.417	-2.451	-2.451	-2.478	-2.451	-2.451	-2.451	-2.451	-2.451	-2.451	-2.451	-2.451	-2.451	-2.451	-2.451	-2.447	-2.09	-2.451	-2.451	-2.44	-1.443	-2.451	-2.451	-2.451	-2.451	-2.302	-2.451	-1.991	-2.438	-2.451	-1.736	-2.28	-2.451	-2.418	-1.695	-2.451	-2.451	-2.451	-2.012	-2.451	-2.451	-2.451
205577_at	Hs.154084	phosphorylase, glycogen, muscle	PYGM	-2.211	-2.211	-2.211	-2.578	-2.027	-2.256	-2.304	-2.559	-2.256	-2.211	-2.211	-2.256	-1.956	-2.211	-2.211	-1.788	-2.211	-1.775	-2.376	-2.211	-1.257	-2.573	-2.211	-1.835	-2.211	-2.256	-2.211	-2.256	-2.578	-2.211	-2.244	-2.211	-2.211	-2.256	-2.211	-2.211	-2.211	-2.256	-1.138	-2.211	-2.174	-2.211	-2.211	-2.578	-2.578	-2.211
210264_at	Hs.239891	G protein-coupled receptor 35	GPR35	-2.206	-2.206	-2.206	-2.206	-2.206	-2.206	-2.206	-2.206	-2.206	-2.206	-2.206	-2.173	-1.788	-2.206	-2.206	-2.206	-2.206	-2.206	-2.206	-2.206	-2.206	-2.206	-2.099	-2.206	-2.206	-2.206	-2.206	-2.206	-1.828	-2.206	-2.206	-2.206	-1.462	-2.206	-2.206	-2.206	-2.206	-2.206	-2.192	-2.206	-2.206	-2.206	-2.206	-2.206	-2.206	-2.206
207175_at	Hs.80485	adiponectin, C1Q and collagen domain containing	ADIPOQ	-2.185	-2.185	-2.185	-2.185	-2.185	-2.185	-2.185	-2.185	-2.132	-2.185	-2.185	-2.185	-2.185	-2.185	-2.185	-2.185	-2.185	-2.185	-2.185	-2.185	-2.185	-2.185	-2.185	-2.185	-2.185	-2.185	-2.185	-2.185	-2.185	-2.185	-2.185	-2.185	-2.185	-2.185	-2.185	-2.185	-2.185	-2.129	-2.185	-1.421	-2.185	-2.185	-1.998	-2.185	-2.185	-2.185
223582_at	Hs.591777	G protein-coupled receptor 98	GPR98	-3.98	-2.165	-2.359	-2.54	-1.357	-4.243	-3.596	-3.948	-3.868	-3.523	-2.989	-2.728	-3.355	-2.309	-1.119	-3.009	-2.917	-1.567	-3.917	-4.19	-1.155	-1.695	-3.917	-2.802	-1.318	-2.063	-2.137	-4.053	-3.917	-3.917	-3.329	-2.553	-2.479	-3.917	-3.917	-2.277	-2.498	-3.974	-3.245	-3.047	-4.243	-3.464	-3.91	-4.19	-3.917	-2.172
235004_at	Hs.519904	RNA binding motif protein 24	RBM24	-2.166	-2.16	-2.17	-2.16	-2.17	-2.16	-2.17	-2.21	-2.17	-2.16	-2.16	-2.17	-2.17	-2.17	-2.17	-2.17	-2.439	-2.248	-2.281	-2.439	-2.16	-2.281	-2.17	-2.17	-2.084	-2.17	-2.17	-2.17	-2.17	-1.981	-2.417	-2.17	-2.17	-2.439	-2.17	-2.16	-2.16	-1.428	-2.122	-2.17	-2.17	-2.281	-2.281	-2.17	-2.17	-2.02
1559102_at	Hs.147878	---	---	-1.815	-2.157	-1.815	-2.078	-1.234	-1.814	-1.688	-1.815	-2.076	-1.815	-2.128	-1.815	-1.692	-1.815	-1.59	-1.815	-1.815	-1.688	-1.976	-1.815	-1.931	-1.815	-2.128	-1.815	-1.29	-1.944	-1.961	-1.815	-2.128	-1.815	-1.815	-1.359	-1.867	-2.157	-1.815	-1.724	-1.815	-1.815	-1.688	-1.954	-1.815	-1.808	-1.815	-1.815	-2.241	-1.765
213439_x_at	Hs.500197	RUN domain containing 3A	RUNDC3A	-1.767	-2.153	-1.952	-2.151	-1.642	-2.106	-1.95	-2.35	-2.229	-2.084	-1.753	-2.334	-1.604	-1.885	-2.153	-2.084	-1.443	-1.535	-1.745	-1.6	-2.084	-1.912	-1.905	-1.716	-2.123	-2.077	-2.153	-2.229	-1.875	-2.084	-2.084	-2.229	-1.631	-2.153	-2.023	-2.103	-2.084	-2.146	-1.674	-2.084	-2.054	-1.853	-1.433	-2.229	-1.692	-2.003
237209_s_at	Hs.530539	nuclear factor related to kappaB binding protein	NFRKB	-2.554	-2.118	-1.578	-2.815	-1.774	-2.682	-2.018	-2.813	-2.319	-1.642	-2.018	-2.62	-1.797	-1.806	-1.455	-2.173	-1.938	-2.127	-1.883	-2.018	-1.711	-2.599	-2.183	-2.384	-2.379	-2.284	-2.201	-3.641	-1.981	-2.42	-2.8	-1.942	-2.46	-2.703	-1.911	-2.018	-2.405	-2.099	-2.296	-2.672	-1.607	-2.692	-2.099	-2.457	-2.307	-2.234
233051_at	Hs.320368	SLIT and NTRK-like family, member 2	SLITRK2	-2.097	-2.097	-2.087	-2.087	-2.087	-2.087	-2.087	-2.087	-2.087	-1.956	-2.087	-2.087	-2.087	-2.087	-2.087	-1.846	-2.087	-2.087	-1.919	-2.087	-1.94	-2.087	-2.087	-2.087	-2.087	-2.087	-2.087	-2.087	-2.086	-2.087	-2.087	-2.087	-1.702	-2.087	-1.888	-2.087	-2.087	-2.087	-1.653	-2.087	-2.087	-2.044	-2.087	-2.087	-2.087	-2.027
215845_x_at	Hs.557703	---	---	-2.039	-2.073	-2.056	-1.658	-1.929	-1.976	-1.929	-2.049	-2.038	-1.957	-1.668	-1.929	-2.056	-2.056	-1.929	-2.056	-1.943	-1.957	-1.14	-2.001	-2.056	-1.952	-1.953	-1.929	-1.929	-2.056	-1.894	-1.929	-1.899	-1.957	-1.419	-1.304	-1.144	-1.929	-1.929	-1.961	-1.957	-1.779	-1.957	-1.564	-1.944	-1.929	-1.929	-1.676	-1.957	-1.764
217275_at	Hs.694070	testis-specific serine kinase 2	TSSK2	-2.071	-2.071	-2.071	-2.071	-2.071	-2.071	-2.071	-2.071	-2.071	-2.071	-2.071	-2.071	-2.071	-2.071	-2.071	-2.071	-2.071	-2.071	-2.071	-2.071	-2.071	-2.071	-2.071	-2.071	-2.071	-2.071	-2.071	-2.071	-2.071	-2.071	-2.071	-2.048	-2.071	-2.069	-2.071	-2.071	-2.071	-2.071	-2.071	-2.071	-2.071	-2.071	-2.071	-2.071	-2.071	-2.071
207637_at	Hs.143591	WSC domain containing 2	WSCD2	-2.041	-2.041	-2.041	-2.041	-2.041	-2.041	-2.041	-2.041	-2.041	-2.041	-1.996	-2.041	-2.041	-2.041	-2.041	-2.041	-2.041	-2.003	-2.041	-2.041	-2.041	-2.041	-2.041	-2.041	-2.041	-2.041	-2.035	-2.041	-2.005	-2.041	-2.041	-2.041	-2.041	-2.041	-2.041	-2.041	-2.041	-2.041	-2.041	-2.041	-2.041	-2.041	-2.041	-2.041	-2.041	-2.041
243121_x_at	---	---	---	-2.04	-2.04	-2.04	-2.04	-2.04	-2.04	-2.04	-2.04	-2.04	-2.04	-2.04	-2.04	-2.04	-2.04	-2.04	-2.04	-2.04	-2.04	-2.04	-2.04	-2.042	-2.04	-2.04	-1.866	-2.04	-2.04	-2.042	-2.04	-2.04	-2.04	-2.04	-2.04	-2.04	-2.04	-2.04	-2.04	-2.04	-2.04	-2.04	-2.04	-2.04	-2.04	-1.581	-2.04	-2.04	-2.04
208138_at	Hs.2681	gastrin	GAST	-2.017	-2.017	-2.017	-2.017	-2.017	-2.017	-2.017	-2.017	-2.017	-2.017	-2.017	-2.017	-2.017	-2.017	-2.003	-2.017	-2.017	-2.017	-2.017	-2.017	-2.017	-2.017	-2.017	-2.012	-2.017	-1.612	-2.017	-2.017	-2.017	-2.046	-2.017	-2.017	-1.441	-2.017	-1.587	-2.017	-2.046	-2.017	-2.017	-2.017	-1.954	-2.017	-2.017	-2.017	-2.017	-2.013
228934_x_at	Hs.217079	---	---	-2.012	-2.012	-2.012	-2.012	-2.258	-2.012	-2.189	-2.166	-2.012	-2.012	-1.561	-2.286	-2.012	-1.986	-2.053	-2.012	-1.792	-1.836	-1.802	-2.012	-2.286	-2.012	-2.012	-2.012	-2.012	-2.012	-1.813	-1.706	-2.012	-2.012	-1.458	-1.449	-1.482	-1.702	-2.012	-2.012	-2.012	-1.908	-2.012	-2.012	-2.012	-1.969	-2.012	-2.097	-2.012	-1.582
228983_at	Hs.657901	---	---	-2.003	-1.999	-1.999	-1.999	-1.999	-1.999	-2.142	-1.999	-1.999	-1.999	-1.999	-1.87	-2.003	-2.003	-2.003	-1.999	-1.999	-1.999	-1.613	-2.042	-1.999	-1.999	-2.042	-1.999	-1.999	-1.999	-1.999	-1.782	-1.999	-1.999	-1.196	-1.999	-1.919	-1.961	-1.999	-1.337	-1.999	-1.999	-1.999	-1.999	-1.817	-1.999	-2.003	-1.999	-2.042	-1.999
1556748_x_at	Hs.93825	---	---	-1.974	-1.974	-1.974	-1.974	-1.974	-1.974	-1.974	-1.974	-1.974	-1.974	-1.974	-1.974	-1.974	-1.974	-1.974	-1.974	-1.959	-1.974	-1.974	-1.974	-1.974	-1.974	-1.974	-1.974	-1.974	-1.974	-1.974	-1.974	-1.974	-1.974	-1.974	-1.974	-1.974	-1.974	-1.974	-1.971	-1.974	-1.974	-1.974	-1.974	-1.974	-1.974	-1.964	-1.974	-1.658	-1.974
242619_x_at	---	---	---	-1.969	-1.969	-1.969	-1.969	-1.969	-1.969	-1.969	-1.164	-1.827	-1.969	-1.66	-1.969	-1.463	-1.969	-1.974	-1.969	-1.969	-1.969	-1.899	-2.056	-1.969	-1.948	-1.969	-2.052	-1.969	-1.969	-1.969	-1.969	-1.791	-1.969	-1.098	-1.969	-1.969	-1.969	-1.853	-1.969	-2.056	-1.969	-1.969	-1.969	-1.969	-1.969	-1.969	-1.969	-1.851	-1.969
221443_x_at	Hs.247710	prolactin releasing hormone	PRLH	-1.969	-1.962	-1.969	-1.962	-1.962	-1.963	-1.962	-1.702	-1.892	-1.948	-1.894	-1.969	-1.981	-1.921	-1.962	-1.205	-1.962	-1.981	-1.962	-1.962	-1.962	-1.963	-1.962	-1.962	-1.962	-1.962	-1.962	-1.963	-1.713	-1.962	-1.912	-1.589	-1.962	-1.962	-1.138	-1.963	-1.962	-1.962	-1.954	-1.969	-1.888	-1.798	-1.963	-1.984	-1.412	-1.962
216246_at	---	---	---	-2.02	-1.959	-1.577	-1.954	-2.121	-1.954	-1.564	-1.464	-1.896	-1.535	-1.312	-2.817	-1.792	-1.528	-1.941	-1.912	-1.711	-2.046	-1.893	-2.009	-1.99	-2.296	-1.257	-1.954	-1.954	-2.136	-1.954	-1.954	-1.954	-1.79	-1.552	-1.954	-1.791	-1.954	-1.954	-2.011	-2.054	-1.912	-1.954	-1.946	-1.954	-2.089	-1.833	-1.954	-1.77	-2.152
208185_x_at	---	---	---	-1.938	-1.938	-2.127	-1.542	-2.104	-1.764	-1.938	-1.938	-1.941	-1.926	-1.679	-2.011	-1.762	-1.833	-1.774	-2.086	-1.968	-1.941	-1.939	-2.111	-2.265	-1.938	-1.921	-1.938	-1.941	-1.938	-1.537	-1.938	-1.941	-1.938	-1.441	-1.919	-1.938	-1.74	-1.937	-1.938	-1.941	-1.94	-1.938	-1.847	-1.938	-1.941	-1.525	-1.941	-1.938	-2.132
215341_at	Hs.249972	dynein, axonemal, heavy chain 6	DNAH6	-1.935	-1.935	-1.935	-1.935	-2.201	-1.935	-1.935	-1.941	-2.124	-2.105	-1.935	-1.935	-1.966	-1.935	-1.935	-1.935	-2.229	-1.935	-2.653	-2.192	-2.201	-1.935	-1.935	-1.935	-1.765	-1.935	-1.935	-1.935	-1.935	-1.935	-1.935	-1.935	-1.935	-1.935	-1.935	-1.935	-1.935	-1.935	-1.849	-1.935	-1.935	-1.935	-1.935	-1.935	-1.935	-2.093
222054_at	---	peptidylprolyl isomerase E pseudogene	LOC728448	-1.766	-1.929	-2.34	-3.418	-2.508	-2.482	-2.094	-1.929	-2.183	-2.015	-1.579	-2.128	-1.929	-2.508	-2.508	-2.498	-1.958	-1.287	-1.929	-2.323	-2.508	-1.775	-2.508	-2.49	-2.122	-2.394	-1.315	-1.929	-2.508	-2.669	-1.571	-2.053	-1.988	-1.929	-1.929	-1.929	-2.429	-1.929	-2.508	-1.925	-2.508	-2.009	-2.508	-2.88	-1.929	-2.508
216875_x_at	Hs.701992	B1 for mucin	HAB1	-1.967	-1.914	-1.967	-1.967	-1.967	-1.967	-1.967	-1.466	-1.967	-1.967	-1.967	-1.967	-1.967	-1.967	-1.967	-1.967	-1.91	-1.967	-1.967	-1.967	-1.967	-1.967	-1.967	-1.967	-1.967	-1.967	-1.967	-1.967	-1.967	-1.899	-1.555	-1.967	-1.658	-1.967	-1.967	-1.967	-1.964	-1.967	-1.967	-1.683	-1.865	-1.967	-1.884	-1.967	-1.967	-1.967
209843_s_at	Hs.376984	SRY (sex determining region Y)-box 10	SOX10	-1.914	-1.914	-1.914	-1.914	-1.914	-1.708	-1.914	-1.914	-1.914	-1.914	-1.914	-1.914	-1.914	-1.914	-1.914	-1.914	-1.914	-1.914	-1.914	-1.914	-1.914	-1.914	-1.914	-1.914	-1.914	-1.914	-1.914	-1.914	-1.914	-1.914	-1.914	-1.914	-1.914	-1.914	-1.781	-1.914	-1.914	-1.914	-1.914	-1.914	-1.914	-1.914	-1.914	-1.914	-1.914	-1.914
210062_s_at	Hs.172602	zinc finger protein 589	ZNF589	-1.932	-1.907	-1.689	-3.353	-2.013	-2.107	-2.469	-1.985	-1.935	-1.954	-2.143	-1.98	-1.945	-2.079	-2.144	-1.947	-1.723	-1.504	-2.534	-2.178	-1.907	-1.995	-3.252	-1.791	-2.797	-2.038	-1.887	-2.758	-1.782	-1.792	-2.676	-1.907	-2.144	-2.144	-1.907	-2.315	-2.083	-1.907	-2.124	-1.817	-1.907	-1.876	-1.936	-2.618	-2.144	-1.907
217391_x_at	---	---	---	-2.12	-1.892	-1.892	-1.892	-1.825	-1.935	-1.904	-2.281	-1.892	-1.591	-1.941	-2.465	-1.892	-1.425	-1.739	-1.892	-1.892	-1.892	-1.757	-1.892	-1.818	-1.892	-1.675	-1.892	-1.732	-1.892	-1.928	-1.892	-1.941	-2.259	-1.885	-1.87	-1.892	-2.274	-1.885	-1.892	-1.892	-1.892	-1.892	-1.892	-1.733	-1.892	-1.892	-1.911	-1.633	-1.892
211578_s_at	Hs.463642	ribosomal protein S6 kinase, 70kDa, polypeptide 1	RPS6KB1	-2.063	-1.881	-1.88	-1.351	-2.374	-2.589	-2.901	-2.607	-2.187	-2.439	-2.243	-1.814	-1.97	-1.898	-3.23	-2.595	-2.331	-1.898	-1.664	-2.277	-1.316	-1.147	-2.614	-2.352	-3.148	-1.808	-2.375	-1.727	-1.742	-2.094	-1.544	-3.097	-1.768	-2.303	-1.437	-1.46	-1.792	-2.349	-2.352	-2.277	-1.552	-3.269	-2.352	-1.559	-2.088	-2.23
244366_at	Hs.633391	---	---	-1.975	-1.878	-1.975	-1.878	-1.878	-1.878	-1.878	-1.974	-1.586	-1.597	-1.878	-1.975	-1.744	-1.878	-1.803	-1.847	-1.878	-1.878	-1.878	-1.878	-2.409	-1.878	-1.817	-1.878	-1.855	-1.878	-1.878	-1.878	-2.476	-1.875	-1.878	-1.878	-1.57	-1.878	-1.573	-1.709	-1.878	-1.878	-1.867	-1.878	-1.878	-1.878	-1.81	-2.265	-1.727	-1.878
206916_x_at	Hs.161640	tyrosine aminotransferase	TAT	-1.871	-1.871	-1.871	-1.871	-1.871	-1.871	-1.803	-1.871	-1.871	-1.871	-1.871	-1.871	-1.711	-1.7	-1.871	-1.853	-1.871	-1.871	-1.871	-1.871	-1.871	-1.871	-1.862	-1.871	-1.871	-1.871	-1.871	-1.871	-1.838	-1.871	-1.871	-1.796	-1.871	-1.871	-1.814	-1.862	-1.871	-1.871	-1.002	-1.871	-1.871	-1.871	-1.871	-1.871	-1.871	-1.871
222968_at	---	---	---	-2.283	-1.87	-1.87	-2.458	-1.572	-2.306	-1.67	-1.886	-2.269	-1.734	-1.621	-2.587	-2.604	-1.35	-1.541	-1.886	-1.515	-1.676	-1.852	-1.87	-1.693	-2.228	-1.287	-1.886	-1.169	-1.87	-1.886	-2.782	-2.102	-1.672	-2.454	-1.685	-2.542	-1.838	-1.87	-1.886	-1.87	-2.221	-1.099	-1.871	-1.57	-2.367	-1.87	-1.834	-2.145	-1.934
242863_at	---	---	---	-1.858	-1.858	-1.857	-1.858	-1.858	-1.858	-1.858	-1.858	-1.858	-1.858	-1.858	-1.876	-1.858	-1.858	-1.858	-1.858	-1.858	-1.849	-1.858	-1.858	-1.858	-1.819	-1.858	-1.858	-1.858	-1.858	-1.858	-1.858	-1.858	-1.858	-1.857	-1.858	-1.779	-1.714	-1.541	-1.855	-1.858	-1.858	-1.858	-1.858	-1.858	-1.858	-1.858	-1.858	-1.858	-1.855
1552980_at	Hs.592069	hyaluronan synthase 3	HAS3	-2.012	-1.824	-2.093	-2.093	-2.093	-2.195	-2.083	-2.679	-1.333	-1.411	-2.345	-2.093	-2.093	-2.093	-2.093	-2.093	-3.471	-2.091	-1.397	-2.093	-2.093	-2.093	-1.294	-2.093	-2.093	-1.664	-2.093	-2.608	-1.293	-2.093	-2.093	-2.016	-2.608	-2.093	-2.093	-2.093	-2.093	-3	-2.093	-1.867	-1.125	-3.343	-3.465	-2.161	-2.093	-2.093
206913_at	Hs.284712	bile acid Coenzyme A: amino acid N-acyltransferase (glycine N-choloyltransferase)	BAAT	-1.816	-1.816	-1.816	-1.816	-1.816	-1.816	-1.816	-1.815	-1.816	-1.661	-1.816	-1.816	-1.816	-1.816	-1.816	-1.816	-1.816	-1.816	-1.816	-1.816	-1.816	-1.816	-1.816	-1.816	-1.816	-1.812	-1.816	-1.816	-1.816	-1.816	-1.816	-1.816	-1.396	-1.816	-1.443	-1.816	-1.816	-1.816	-1.816	-1.816	-1.816	-1.816	-1.769	-1.816	-1.816	-1.801
228798_x_at	Hs.23650	MYC-associated zinc finger protein (purine-binding transcription factor)	MAZ	-2.712	-1.804	-1.889	-1.889	-1.889	-1.908	-1.922	-1.886	-1.49	-1.889	-1.889	-1.908	-1.889	-1.178	-1.614	-1.889	-1.889	-1.889	-1.762	-1.889	-1.889	-1.889	-1.889	-1.889	-1.889	-1.908	-1.54	-1.889	-1.565	-1.889	-1.888	-1.889	-1.427	-1.889	-1.018	-1.889	-1.889	-1.908	-1.889	-1.889	-1.414	-1.889	-1.434	-1.889	-1.889	-2.169
221023_s_at	Hs.591177	potassium voltage-gated channel, subfamily H (eag-related), member 6	KCNH6	-1.784	-1.784	-1.784	-1.784	-1.784	-1.784	-1.784	-1.784	-1.378	-1.784	-1.784	-1.784	-1.784	-1.853	-1.784	-1.784	-1.784	-1.784	-1.784	-1.784	-1.784	-1.674	-1.784	-1.784	-1.784	-1.784	-1.784	-1.784	-1.784	-1.784	-1.784	-1.63	-1.474	-1.784	-1.691	-1.784	-1.784	-1.784	-1.784	-1.784	-1.784	-1.784	-1.784	-1.619	-1.764	-1.784
221136_at	Hs.279463	growth differentiation factor 2	GDF2	-1.765	-1.765	-1.765	-1.765	-1.765	-1.805	-1.805	-1.765	-1.765	-1.761	-1.765	-1.765	-1.765	-1.765	-1.765	-1.765	-1.765	-1.765	-1.765	-1.765	-1.765	-1.765	-1.765	-1.765	-1.765	-1.765	-1.765	-1.765	-1.765	-1.318	-1.765	-1.765	-1.765	-1.765	-1.765	-1.765	-1.765	-1.765	-1.765	-1.76	-1.765	-1.765	-1.765	-1.765	-1.765	-1.765
219317_at	Hs.438533	polymerase (DNA directed) iota	POLI	-2.044	-1.75	-2.132	-2.505	-2.341	-2.107	-2.224	-2.351	-2.489	-2.627	-1.142	-2.27	-2.132	-1.689	-2.304	-1.995	-1.974	-1.81	-2.78	-2.235	-1.648	-1.386	-3.152	-1.847	-1.103	-2.895	-1.587	-2.147	-2.648	-2.218	-1.355	-1.727	-1.701	-2.365	-1.86	-1.718	-2.156	-2.965	-1.619	-2.013	-1.911	-2.808	-2.752	-2.078	-2.965	-1.977
1563641_a_at	Hs.715778	sorting nexin 20	SNX20	-1.75	-1.75	-1.75	-1.75	-1.75	-1.75	-1.75	-1.75	-1.75	-1.75	-1.75	-1.75	-1.75	-1.75	-1.75	-1.75	-1.75	-1.75	-1.75	-1.75	-1.75	-1.75	-1.75	-1.75	-1.75	-1.75	-1.75	-1.75	-1.479	-1.75	-1.75	-1.75	-1.75	-1.75	-1.75	-1.75	-1.75	-1.75	-1.75	-1.75	-1.701	-1.75	-1.75	-1.75	-1.617	-1.75
224062_x_at	Hs.218366	kallikrein-related peptidase 4	KLK4	-1.73	-1.74	-1.692	-1.692	-1.639	-1.692	-1.692	-1.692	-1.692	-1.692	-1.692	-1.752	-1.692	-1.692	-1.74	-1.692	-1.692	-1.692	-1.415	-1.692	-1.692	-1.692	-1.692	-1.692	-1.692	-1.207	-1.692	-1.692	-1.624	-1.692	-1.679	-1.672	-1.534	-1.74	-1.149	-1.692	-1.692	-1.692	-1.753	-1.692	-1.167	-1.67	-1.692	-1.692	-1.188	-1.692
232660_at	Hs.370254	BCL2-associated agonist of cell death	BAD	-1.741	-1.736	-1.741	-1.741	-1.741	-1.741	-1.741	-1.741	-1.721	-1.649	-1.184	-1.836	-1.741	-1.741	-1.741	-1.741	-1.741	-1.726	-1.741	-1.741	-1.741	-1.741	-1.741	-1.741	-1.856	-1.741	-1.74	-1.741	-1.371	-1.741	-1.741	-1.741	-1.002	-1.741	-1.66	-1.741	-1.741	-1.369	-1.741	-1.741	-1.741	-1.741	-1.741	-1.741	-1.741	-1.741
244127_at	---	---	---	-1.724	-1.724	-1.772	-1.724	-1.724	-1.724	-1.724	-1.724	-1.724	-1.724	-1.724	-1.724	-1.724	-1.724	-1.724	-1.772	-1.724	-1.724	-1.724	-1.724	-1.724	-1.724	-1.724	-1.724	-1.724	-1.724	-1.724	-1.724	-1.512	-1.724	-1.622	-1.724	-1.724	-1.724	-1.645	-1.724	-1.724	-1.724	-1.724	-1.724	-1.724	-1.724	-1.724	-1.724	-1.539	-1.724
229675_at	Hs.607776	MYC induced nuclear antigen	MINA	-1.712	-1.712	-1.712	-1.712	-1.712	-1.712	-1.712	-1.712	-1.712	-1.712	-1.712	-1.712	-1.712	-1.712	-1.712	-1.712	-1.712	-1.712	-1.712	-1.712	-1.712	-1.712	-1.712	-1.712	-1.712	-1.712	-1.712	-1.712	-1.712	-1.712	-1.712	-1.712	-1.712	-1.712	-1.712	-1.442	-1.712	-1.712	-1.712	-1.712	-1.712	-1.712	-1.712	-1.712	-1.712	-1.712
229684_s_at	Hs.173001	Zinc finger protein 644	ZNF644	-1.7	-1.7	-1.326	-1.7	-1.642	-1.7	-1.7	-1.7	-1.486	-1.7	-1.7	-1.729	-1.7	-1.54	-1.7	-1.7	-1.7	-1.729	-1.729	-1.729	-1.7	-1.7	-1.7	-1.7	-1.285	-1.7	-1.7	-1.7	-1.7	-1.7	-1.598	-1.7	-1.7	-1.7	-1.729	-1.7	-1.7	-1.7	-1.7	-1.686	-1.7	-1.908	-1.729	-1.111	-1.7	-1.7
230371_at	Hs.125133	Hermansky-Pudlak syndrome 6	HPS6	-1.755	-1.694	-1.694	-1.694	-1.694	-1.694	-1.694	-1.694	-1.694	-1.694	-1.694	-1.694	-1.644	-1.694	-1.694	-1.694	-1.694	-1.694	-1.472	-1.694	-1.694	-1.76	-1.694	-1.694	-1.694	-1.694	-1.694	-1.694	-1.694	-1.372	-1.694	-1.694	-1.694	-1.694	-1.694	-1.694	-1.694	-1.644	-1.419	-1.694	-1.694	-1.694	-1.694	-1.694	-1.694	-1.694
219599_at	Hs.648394	eukaryotic translation initiation factor 4B	EIF4B	-2.059	-1.686	-2.325	-2.803	-2.579	-3.315	-2.897	-3.696	-2.842	-2.673	-2.682	-2.825	-3.271	-2.945	-3.271	-3.091	-2.5	-1.911	-1.194	-3.195	-3.446	-2.612	-1.803	-3.07	-3.033	-2.047	-2.06	-3.271	-1.283	-2.201	-3.011	-2.78	-3.271	-2.521	-2.418	-2.043	-2.357	-2.873	-2.28	-1.446	-1.904	-3.766	-4.127	-2.887	-2.32	-1.576
236516_at	---	---	---	-1.67	-1.67	-1.68	-1.67	-1.67	-1.67	-1.672	-1.681	-1.672	-1.67	-1.672	-1.672	-1.67	-1.672	-1.67	-1.67	-1.67	-1.414	-1.672	-1.67	-1.672	-1.67	-1.67	-1.672	-1.67	-1.67	-1.67	-1.672	-1.67	-1.636	-1.645	-1.67	-1.592	-1.672	-1.67	-1.67	-1.67	-1.67	-1.67	-1.616	-1.549	-1.67	-1.67	-1.67	-1.247	-1.667
244504_x_at	Hs.286221	ADP-ribosylation factor 1	ARF1	-1.749	-1.667	-1.753	-1.753	-1.753	-1.753	-1.753	-1.753	-1.753	-1.753	-1.869	-1.753	-1.753	-1.753	-1.753	-1.753	-1.753	-1.753	-1.753	-1.753	-1.753	-1.753	-1.753	-1.796	-1.753	-1.715	-1.753	-1.753	-1.695	-1.753	-1.753	-1.753	-1.753	-1.753	-1.619	-1.753	-1.753	-1.753	-1.753	-1.753	-1.694	-1.753	-1.753	-1.753	-1.753	-1.753
237744_at	---	---	---	-1.666	-1.666	-1.64	-1.64	-1.64	-1.64	-1.64	-1.64	-1.637	-1.64	-1.64	-1.64	-1.302	-1.64	-1.024	-1.514	-1.663	-1.64	-1.64	-1.64	-1.64	-1.64	-1.64	-1.64	-1.64	-1.64	-1.64	-1.64	-1.64	-1.64	-1.235	-1.64	-1.085	-1.64	-1.64	-1.64	-1.64	-1.64	-1.64	-1.64	-1.64	-1.64	-1.64	-1.64	-1.64	-1.64
231686_at	Hs.75335	Glycine amidinotransferase (L-arginine:glycine amidinotransferase)	GATM	-1.639	-1.666	-1.482	-1.482	-1.482	-1.55	-1.482	-1.556	-1.482	-1.38	-1.563	-1.55	-1.482	-1.482	-1.265	-1.608	-1.482	-1.535	-1.482	-1.55	-1.482	-1.548	-1.509	-1.666	-1.009	-1.55	-1.55	-1.666	-1.482	-1.55	-1.482	-1.55	-1.482	-1.518	-1.482	-1.482	-1.482	-1.639	-1.494	-1.499	-1.482	-1.495	-1.482	-1.482	-1.482	-1.453
209614_at	Hs.4	alcohol dehydrogenase 1B (class I), beta polypeptide	ADH1B	-1.664	-1.664	-1.664	-1.665	-1.665	-1.665	-1.664	-1.664	-1.664	-1.665	-1.664	-1.665	-1.665	-1.664	-1.665	-1.664	-1.664	-1.664	-1.664	-1.22	-1.665	-1.664	-1.665	-1.665	-1.665	-1.664	-1.664	-1.665	-1.58	-1.664	-1.665	-1.664	-1.664	-1.665	-1.665	-1.664	-1.647	-1.665	-1.664	-1.664	-1.665	-1.664	-1.664	-1.664	-1.665	-1.664
1555898_at	Hs.646318	Protein immuno-reactive with anti-PTH polyclonal antibodies	LOC400986	-1.629	-1.629	-1.629	-1.629	-1.629	-1.616	-1.629	-1.627	-1.226	-1.568	-1.629	-1.629	-1.629	-1.624	-1.629	-1.629	-1.629	-1.629	-1.629	-1.629	-1.629	-1.629	-1.599	-1.629	-1.629	-1.629	-1.629	-1.545	-1.629	-1.626	-1.328	-1.629	-1.212	-1.496	-1.629	-1.624	-1.606	-1.629	-1.629	-1.629	-1.629	-1.617	-1.629	-1.629	-1.629	-1.627
229451_at	Hs.301062	UDP-N-acetyl-alpha-D-galactosamine:polypeptide N-acetylgalactosaminyltransferase 9 (GalNAc-T9)	GALNT9	-1.626	-1.626	-1.672	-1.626	-1.833	-1.626	-1.626	-1.626	-1.626	-1.626	-1.626	-1.626	-1.626	-1.626	-1.626	-1.626	-1.626	-1.626	-1.626	-1.614	-1.273	-1.626	-1.626	-1.626	-1.626	-1.626	-1.626	-1.626	-1.626	-1.626	-1.626	-1.626	-1.626	-1.626	-1.626	-1.626	-1.626	-1.635	-1.626	-1.851	-1.638	-1.626	-1.626	-1.626	-1.626	-1.626
236964_at	Hs.354110	---	---	-1.56	-1.613	-1.52	-1.552	-1.552	-1.553	-1.522	-1.492	-1.553	-1.552	-1.553	-1.553	-1.544	-1.472	-1.552	-1.444	-1.496	-1.537	-1.552	-1.552	-1.613	-1.552	-1.531	-1.552	-1.441	-1.552	-1.382	-1.553	-1.56	-1.56	-1.552	-1.552	-1.552	-1.552	-1.552	-1.552	-1.552	-1.552	-1.553	-1.553	-1.552	-1.261	-1.552	-1.538	-1.367	-1.552
207685_at	Hs.533022	crystallin, beta B3	CRYBB3	-1.609	-1.609	-1.609	-1.609	-1.609	-1.609	-1.609	-1.609	-1.609	-1.609	-1.609	-1.609	-1.609	-1.609	-1.609	-1.609	-1.609	-1.609	-1.609	-1.609	-1.609	-1.609	-1.609	-1.609	-1.609	-1.609	-1.609	-1.609	-1.587	-1.609	-1.609	-1.56	-1.58	-1.609	-1.609	-1.609	-1.609	-1.609	-1.609	-1.609	-1.609	-1.609	-1.609	-1.609	-1.609	-1.609
243824_at	Hs.351215	---	---	-1.606	-1.606	-1.606	-1.606	-1.606	-1.606	-1.606	-1.606	-1.606	-1.606	-1.606	-1.606	-1.606	-1.606	-1.606	-1.606	-1.606	-1.606	-1.606	-1.606	-1.606	-1.606	-1.606	-1.606	-1.606	-1.606	-1.606	-1.606	-1.606	-1.606	-1.606	-1.606	-1.606	-1.606	-1.606	-1.606	-1.606	-1.606	-1.606	-1.606	-1.606	-1.606	-1.606	-1.606	-1.606	-1.606
1563389_at	Hs.598812	---	---	-1.599	-1.599	-1.48	-1.574	-1.599	-1.599	-1.599	-1.599	-1.599	-1.599	-1.599	-1.599	-1.599	-1.106	-1.599	-1.599	-1.599	-1.599	-1.599	-1.599	-1.599	-1.599	-1.599	-1.599	-1.599	-1.599	-1.599	-1.599	-1.599	-1.599	-1.599	-1.599	-1.599	-1.599	-1.599	-1.599	-1.599	-1.599	-1.599	-1.599	-1.599	-1.599	-1.599	-1.599	-1.599	-1.599
220022_at	Hs.584933	zinc finger protein 334	ZNF334	-1.834	-1.582	-1.379	-2.535	-2.703	-1.356	-1.892	-1.38	-2.163	-1.886	-1.96	-2.223	-2.305	-1.342	-1.987	-1.548	-1.457	-1.54	-2.027	-2.39	-2.046	-2.599	-2.955	-2.808	-1.156	-2.756	-1.804	-1.531	-2.915	-1.84	-1.393	-1.661	-1.768	-1.894	-2.39	-2.301	-2.46	-1.174	-1.768	-1.53	-2.252	-3.522	-1.484	-2.571	-1.922	-1.768
234184_at	Hs.677326	---	---	-1.571	-1.571	-1.571	-1.571	-1.571	-1.571	-1.571	-1.571	-1.571	-1.553	-1.571	-1.571	-1.571	-1.571	-1.571	-1.571	-1.571	-1.571	-1.571	-1.571	-1.571	-1.571	-1.571	-1.571	-1.571	-1.571	-1.571	-1.571	-1.571	-1.571	-1.571	-1.571	-1.276	-1.563	-1.571	-1.571	-1.571	-1.571	-1.571	-1.549	-1.571	-1.571	-1.571	-1.571	-1.571	-1.571
1556536_at	Hs.623895	hCG2044152	hCG_2044152	-1.566	-1.566	-1.566	-1.566	-1.566	-1.566	-1.566	-1.566	-1.566	-1.566	-1.566	-1.566	-1.566	-1.566	-1.566	-1.566	-1.566	-1.566	-1.566	-1.566	-1.566	-1.566	-1.566	-1.566	-1.566	-1.562	-1.566	-1.566	-1.566	-1.566	-1.566	-1.566	-1.566	-1.566	-1.566	-1.566	-1.566	-1.566	-1.566	-1.566	-1.566	-1.566	-1.566	-1.566	-1.566	-1.566
226304_at	Hs.534538	heat shock protein, alpha-crystallin-related, B6	HSPB6	-1.563	-1.563	-1.563	-1.46	-1.563	-1.563	-1.563	-1.563	-1.563	-1.563	-1.838	-1.631	-1.563	-1.563	-1.563	-1.563	-1.563	-1.563	-1.563	-1.563	-1.563	-1.563	-1.563	-1.563	-1.563	-1.563	-1.563	-1.621	-1.563	-1.563	-1.563	-1.563	-1.039	-1.838	-1.563	-1.563	-1.563	-1.563	-1.563	-1.405	-1.563	-1.563	-1.563	-1.838	-1.563	-1.541
240836_at	Hs.660076	zinc finger protein 19	ZNF19	-1.514	-1.562	-1.209	-1.463	-1.279	-1.463	-1.171	-1.564	-1.564	-1.564	-1.564	-1.564	-1.578	-1.11	-1.463	-1.503	-1.562	-1.463	-1.512	-1.025	-1.463	-1.531	-1.578	-1.578	-1.463	-1.524	-1.463	-1.446	-1.463	-1.147	-1.106	-1.463	-1.564	-1.514	-1.564	-1.488	-1.29	-1.575	-1.559	-1.514	-1.564	-1.463	-1.564	-1.463	-1.463	-1.507
226933_s_at	---	hypothetical protein LOC100287917	LOC100287917	-1.529	-1.56	-2.874	-2.481	-2.536	-3.127	-1.97	-3.585	-4.17	-1.755	-3.464	-3.597	-4.278	-3.636	-2.823	-2.164	-2.018	-1.088	-2.084	-2.919	-2.435	-2.133	-2.361	-1.969	-2.401	-2.153	-1.62	-4.733	-2.124	-2.595	-2.667	-2.323	-2.654	-3.124	-2.509	-1.92	-2.523	-2.033	-2.382	-1.927	-1.783	-3.726	-2.637	-2.545	-3.197	-1.116
222648_at	Hs.369819	TBC1 domain family, member 16	TBC1D16	-1.555	-1.555	-1.555	-1.555	-1.555	-1.555	-1.555	-1.555	-1.555	-1.555	-1.555	-1.555	-1.555	-1.555	-1.555	-1.555	-1.555	-1.555	-1.463	-1.555	-1.555	-1.555	-1.555	-1.555	-1.555	-1.555	-1.555	-1.555	-1.555	-1.555	-1.388	-1.555	-1.071	-1.555	-1.185	-1.555	-1.555	-1.555	-1.555	-1.555	-1.555	-1.555	-1.337	-1.555	-1.555	-1.555
229945_at	Hs.598583	Cysteine/histidine-rich 1	CYHR1	-1.564	-1.551	-1.564	-1.564	-1.564	-1.564	-1.564	-1.564	-1.555	-1.564	-1.564	-1.564	-1.564	-1.529	-1.564	-1.564	-1.564	-1.564	-1.564	-1.564	-1.564	-1.564	-1.564	-1.564	-1.564	-1.557	-1.564	-1.564	-1.564	-1.564	-1.391	-1.564	-1.183	-1.564	-1.564	-1.564	-1.564	-1.564	-1.564	-1.564	-1.052	-1.564	-1.193	-1.564	-1.564	-1.564
217576_x_at	Hs.291533	son of sevenless homolog 2 (Drosophila)	SOS2	-1.264	-1.545	-1.96	-2.624	-2.833	-2.908	-2.908	-2.908	-2.827	-2.967	-2.552	-3.111	-2.898	-2.865	-2.908	-2.766	-2.908	-2.429	-2.275	-2.908	-2.75	-1.446	-2.768	-2.855	-3.108	-2.967	-2.666	-2.708	-2.155	-2.073	-2.217	-2.653	-1.354	-2.163	-1.245	-2.658	-2.908	-2.865	-2.833	-2.967	-2.419	-2.656	-2.833	-2.622	-2.602	-1.846
208471_at	Hs.655361	haptoglobin-related protein	HPR	-1.512	-1.512	-1.512	-1.512	-1.512	-1.512	-1.512	-1.512	-1.512	-1.512	-1.512	-1.512	-1.512	-1.428	-1.512	-1.512	-1.512	-1.446	-1.512	-1.512	-1.512	-1.512	-1.512	-1.512	-1.512	-1.506	-1.462	-1.252	-1.492	-1.512	-1.512	-1.512	-1.512	-1.512	-1.373	-1.512	-1.267	-1.512	-1.512	-1.512	-1.512	-1.512	-1.512	-1.512	-1.512	-1.512
206220_s_at	Hs.593075	RAS p21 protein activator 3	RASA3	-1.097	-1.512	-1.539	-3.198	-3.123	-1.773	-2.453	-2.474	-1.773	-1.641	-1.403	-1.773	-1.153	-1.725	-1.387	-1.631	-1.773	-1.448	-1.773	-1.803	-2.513	-2.072	-1.821	-1.497	-2.328	-1.028	-2.535	-1.899	-1.064	-1.773	-2.773	-1.773	-1.773	-2.323	-2.119	-1.773	-1.727	-2.164	-1.773	-2.021	-1.773	-2.049	-2.15	-1.773	-1.773	-1.722
214347_s_at	Hs.359698	dopa decarboxylase (aromatic L-amino acid decarboxylase)	DDC	-1.502	-1.502	-1.502	-1.502	-1.502	-1.502	-1.502	-1.502	-1.502	-1.502	-1.502	-1.502	-1.502	-1.502	-1.502	-1.502	-1.502	-1.502	-1.502	-1.141	-1.502	-1.502	-1.502	-1.502	-1.502	-1.502	-1.502	-1.502	-1.502	-1.502	-1.502	-1.393	-1.502	-1.502	-1.454	-1.502	-1.502	-1.502	-1.502	-1.502	-1.458	-1.502	-1.502	-1.502	-1.502	-1.502
244437_at	Hs.672010	---	---	-1.494	-1.494	-1.494	-1.494	-1.494	-1.494	-1.494	-1.494	-1.494	-1.494	-1.494	-1.494	-1.494	-1.46	-1.494	-1.468	-1.494	-1.494	-1.494	-1.494	-1.494	-1.494	-1.494	-1.494	-1.494	-1.494	-1.491	-1.494	-1.494	-1.494	-1.494	-1.494	-1.24	-1.494	-1.494	-1.232	-1.487	-1.494	-1.494	-1.494	-1.494	-1.494	-1.428	-1.494	-1.494	-1.494
1570242_x_at	Hs.705501	spermatogenesis associated 21	SPATA21	-1.477	-1.477	-1.477	-1.477	-1.477	-1.477	-1.477	-1.477	-1.477	-1.477	-1.442	-1.709	-1.345	-1.477	-1.477	-1.268	-1.477	-1.477	-1.477	-1.477	-1.477	-1.477	-1.477	-1.471	-1.196	-1.477	-1.477	-1.7	-1.477	-1.477	-1.477	-1.477	-1.477	-1.475	-1.242	-1.477	-1.463	-1.624	-1.477	-1.477	-1.477	-1.477	-1.477	-1.477	-1.477	-1.477
213525_at	Hs.626600	---	---	-1.371	-1.471	-1.453	-1.471	-1.471	-1.471	-1.471	-1.348	-1.471	-1.443	-1.471	-1.471	-1.471	-1.471	-1.471	-1.471	-1.471	-1.471	-1.45	-1.474	-1.471	-1.471	-1.471	-1.471	-1.471	-1.471	-1.471	-1.471	-1.471	-1.471	-1.471	-1.471	-1.452	-1.471	-1.45	-1.471	-1.471	-1.438	-1.426	-1.471	-1.471	-1.471	-1.471	-1.471	-1.471	-1.471
236214_at	Hs.131098	family with sequence similarity 71, member F1	FAM71F1	-1.467	-1.467	-1.467	-1.467	-1.467	-1.467	-1.467	-1.467	-1.467	-1.467	-1.467	-1.467	-1.467	-1.467	-1.467	-1.467	-1.467	-1.467	-1.467	-1.467	-1.467	-1.467	-1.467	-1.467	-1.467	-1.467	-1.467	-1.467	-1.467	-1.467	-1.467	-1.467	-1.454	-1.467	-1.417	-1.467	-1.467	-1.45	-1.462	-1.467	-1.467	-1.467	-1.436	-1.467	-1.467	-1.467
221147_x_at	Hs.461453	WW domain containing oxidoreductase	WWOX	-1.721	-1.446	-1.721	-2.124	-1.974	-2.102	-1.974	-2.124	-2.063	-2.124	-1.721	-2.124	-1.974	-1.721	-1.893	-1.433	-1.854	-1.721	-1.721	-1.721	-1.721	-1.804	-2.124	-1.721	-1.721	-1.714	-1.721	-2.182	-1.808	-1.721	-1.974	-1.721	-1.974	-1.75	-1.721	-1.721	-1.974	-2.124	-1.721	-1.721	-1.721	-2.117	-2.118	-1.974	-1.974	-1.721
213991_s_at	Hs.507348	Heparan sulfate (glucosamine) 3-O-sulfotransferase 1	HS3ST1	-1.445	-1.445	-1.445	-1.445	-1.445	-1.445	-1.445	-1.445	-1.445	-1.445	-1.445	-1.445	-1.445	-1.445	-1.445	-1.445	-1.445	-1.445	-1.445	-1.445	-1.445	-1.445	-1.445	-1.445	-1.445	-1.445	-1.445	-1.445	-1.412	-1.445	-1.445	-1.445	-1.445	-1.445	-1.445	-1.445	-1.445	-1.445	-1.445	-1.445	-1.445	-1.445	-1.445	-1.445	-1.445	-1.445
207924_x_at	Hs.469728	paired box 8	PAX8	-2.119	-1.431	-1.299	-3.821	-3.12	-4.566	-2.771	-2.906	-4.449	-3.15	-2.224	-2.96	-2.762	-3.657	-3.133	-2.755	-1.731	-1.665	-2.331	-2.618	-2.623	-1.18	-3.504	-2.649	-3.438	-2.569	-1.164	-3.929	-3.102	-2.671	-3.19	-2.666	-3.002	-2.075	-1.577	-1.756	-2.201	-3.118	-3.069	-1.262	-1.794	-2.936	-2.3	-2.566	-3.36	-1.756
220922_s_at	Hs.334464	sperm protein associated with the nucleus, X-linked, family member A1 /// SPANX family, member A2 /// SPANX family, member B1 /// SPANX family, member B2 /// SPANX family, member C /// SPANX family, member F1	SPANXA1 /// SPANXA2 /// SPANXB1 /// SPANXB2 /// SPANXC /// SPANXF1	-1.431	-1.431	-1.431	-1.431	-1.432	-1.431	-1.431	-1.431	-1.431	-1.431	-1.431	-1.431	-1.431	-1.417	-1.431	-1.431	-1.431	-1.432	-1.431	-1.431	-1.432	-1.431	-1.431	-1.431	-1.305	-1.431	-1.431	-1.432	-1.422	-1.431	-1.431	-1.431	-1.431	-1.432	-1.383	-1.431	-1.431	-1.423	-1.431	-1.431	-1.431	-1.42	-1.431	-1.432	-1.431	-1.431
1557052_at	---	---	---	-1.439	-1.425	-1.439	-1.439	-1.439	-1.439	-1.439	-1.439	-1.439	-1.439	-1.439	-1.439	-1.439	-1.439	-1.439	-1.439	-1.439	-1.439	-1.439	-1.439	-1.439	-1.439	-1.238	-1.439	-1.439	-1.439	-1.439	-1.439	-1.439	-1.439	-1.439	-1.439	-1.439	-1.439	-1.4	-1.41	-1.439	-1.439	-1.439	-1.439	-1.439	-1.439	-1.439	-1.439	-1.439	-1.439
231664_at	Hs.578109	solute carrier family 25, member 29	SLC25A29	-1.432	-1.424	-1.257	-1.432	-1.432	-1.432	-1.432	-1.432	-1.432	-1.432	-1.182	-1.08	-1.432	-1.432	-1.432	-1.432	-1.379	-1.432	-1.432	-1.432	-1.432	-1.432	-1.432	-1.432	-1.432	-1.432	-1.356	-1.428	-1.432	-1.432	-1.432	-1.432	-1.373	-1.432	-1.432	-1.432	-1.432	-1.432	-1.432	-1.392	-1.432	-1.432	-1.432	-1.432	-1.432	-1.432
240199_x_at	Hs.362324	zinc finger protein 345	ZNF345	-1.414	-1.413	-1.864	-1.83	-1.853	-1.853	-1.341	-1.903	-1.853	-1.747	-1.853	-1.853	-1.853	-1.417	-1.78	-1.699	-1.831	-1.853	-1.769	-1.853	-1.853	-1.985	-1.841	-1.853	-1.853	-1.808	-1.877	-1.853	-2.136	-1.912	-1.751	-1.454	-1.736	-1.853	-1.657	-1.853	-1.853	-2.014	-1.853	-1.556	-1.853	-1.853	-1.853	-1.853	-1.676	-1.903
1553444_a_at	Hs.127026	chromosome 1 open reading frame 127	C1orf127	-1.412	-1.412	-1.412	-1.412	-1.412	-1.412	-1.412	-1.412	-1.351	-1.412	-1.412	-1.412	-1.412	-1.412	-1.412	-1.41	-1.412	-1.412	-1.412	-1.412	-1.412	-1.412	-1.412	-1.412	-1.412	-1.412	-1.412	-1.412	-1.412	-1.412	-1.412	-1.412	-1.412	-1.412	-1.412	-1.412	-1.412	-1.412	-1.412	-1.412	-1.412	-1.412	-1.299	-1.412	-1.412	-1.412
234191_at	Hs.210343	BCL2-like 14 (apoptosis facilitator)	BCL2L14	-1.397	-1.397	-1.397	-1.397	-1.397	-1.397	-1.397	-1.397	-1.397	-1.397	-1.397	-1.397	-1.397	-1.343	-1.397	-1.397	-1.397	-1.397	-1.397	-1.397	-1.397	-1.397	-1.397	-1.397	-1.397	-1.397	-1.397	-1.397	-1.397	-1.397	-1.397	-1.397	-1.397	-1.397	-1.397	-1.397	-1.397	-1.397	-1.397	-1.397	-1.397	-1.397	-1.397	-1.397	-1.397	-1.397
233757_x_at	Hs.677406	---	---	-1.382	-1.388	-1.403	-1.382	-1.382	-1.374	-1.19	-1.382	-1.382	-1.382	-1.382	-1.435	-1.382	-1.382	-1.382	-1.431	-1.382	-1.382	-1.403	-1.388	-1.382	-1.382	-1.388	-1.382	-1.357	-1.382	-1.382	-1.382	-1.382	-1.382	-1.382	-1.342	-1.382	-1.382	-1.382	-1.382	-1.382	-1.382	-1.382	-1.382	-1.382	-1.382	-1.382	-1.382	-1.382	-1.48
219674_s_at	Hs.471851	high density lipoprotein binding protein	HDLBP	-1.646	-1.359	-1.646	-1.646	-1.646	-1.646	-1.572	-1.646	-1.628	-1.308	-1.646	-1.646	-1.646	-1.646	-1.617	-1.599	-1.452	-1.6	-1.646	-1.646	-1.646	-1.646	-1.646	-1.646	-1.646	-1.646	-1.646	-1.646	-1.646	-1.646	-1.646	-1.387	-1.626	-1.645	-1.646	-1.391	-1.646	-1.646	-1.646	-1.646	-1.633	-1.607	-1.646	-1.646	-1.646	-1.646
221835_at	Hs.32374	deltex homolog 3 (Drosophila)	DTX3	-1.356	-1.356	-1.356	-1.356	-1.356	-1.356	-1.356	-1.356	-1.356	-1.356	-1.356	-1.356	-1.356	-1.356	-1.356	-1.356	-1.356	-1.356	-1.356	-1.356	-1.356	-1.345	-1.356	-1.356	-1.356	-1.356	-1.356	-1.356	-1.356	-1.356	-1.356	-1.356	-1.356	-1.356	-1.207	-1.356	-1.356	-1.356	-1.356	-1.356	-1.356	-1.356	-1.333	-1.356	-1.356	-1.356
1552320_a_at	Hs.512805	coiled-coil domain containing 65	CCDC65	-1.354	-1.354	-1.354	-1.354	-1.354	-1.354	-1.354	-1.354	-1.354	-1.354	-1.354	-1.354	-1.354	-1.354	-1.354	-1.354	-1.354	-1.354	-1.354	-1.347	-1.354	-1.354	-1.354	-1.354	-1.354	-1.354	-1.354	-1.354	-1.354	-1.354	-1.354	-1.354	-1.354	-1.354	-1.354	-1.331	-1.354	-1.354	-1.354	-1.354	-1.354	-1.354	-1.354	-1.354	-1.354	-1.354
1554268_at	Hs.642701	MORN repeat containing 1	MORN1	-1.339	-1.339	-1.339	-1.339	-1.339	-1.339	-1.339	-1.339	-1.339	-1.339	-1.339	-1.339	-1.339	-1.339	-1.339	-1.278	-1.339	-1.339	-1.167	-1.339	-1.339	-1.339	-1.339	-1.339	-1.339	-1.339	-1.339	-1.339	-1.339	-1.339	-1.339	-1.149	-1.339	-1.339	-1.339	-1.339	-1.339	-1.339	-1.339	-1.339	-1.01	-1.339	-1.339	-1.339	-1.194	-1.339
1568248_x_at	---	small nucleolar RNA, H/ACA box 71B	SNORA71B	-1.33	-1.33	-1.33	-1.33	-1.33	-1.33	-1.33	-1.33	-1.33	-1.07	-1.33	-1.33	-1.33	-1.33	-1.33	-1.33	-1.33	-1.33	-1.33	-1.33	-1.33	-1.33	-1.33	-1.33	-1.33	-1.33	-1.33	-1.33	-1.324	-1.33	-1.33	-1.33	-1.261	-1.33	-1.33	-1.33	-1.33	-1.33	-1.33	-1.33	-1.33	-1.33	-1.33	-1.33	-1.33	-1.33
230826_at	Hs.558694	monocyte to macrophage differentiation-associated 2	MMD2	-1.309	-1.328	-1.308	-1.341	-1.309	-1.309	-1.309	-1.309	-1.309	-1.309	-1.314	-1.309	-1.309	-1.309	-1.309	-1.309	-1.309	-1.309	-1.309	-1.309	-1.258	-1.309	-1.121	-1.309	-1.309	-1.309	-1.309	-1.328	-1.166	-1.309	-1.309	-1.309	-1.294	-1.328	-1.328	-1.309	-1.309	-1.309	-1.234	-1.232	-1.292	-1.309	-1.309	-1.309	-1.309	-1.309
216630_at	Hs.672781	---	---	-1.323	-1.323	-1.323	-1.323	-1.323	-1.323	-1.323	-1.323	-1.323	-1.323	-1.323	-1.323	-1.323	-1.323	-1.287	-1.323	-1.323	-1.323	-1.323	-1.323	-1.323	-1.323	-1.323	-1.323	-1.323	-1.323	-1.323	-1.323	-1.317	-1.323	-1.323	-1.323	-1.323	-1.323	-1.323	-1.323	-1.323	-1.315	-1.323	-1.323	-1.323	-1.323	-1.323	-1.323	-1.323	-1.323
206131_at	Hs.1340	colipase, pancreatic	CLPS	-1.321	-1.321	-1.321	-1.321	-1.321	-1.321	-1.321	-1.321	-1.321	-1.321	-1.321	-1.321	-1.308	-1.009	-1.321	-1.321	-1.321	-1.321	-1.321	-1.321	-1.321	-1.321	-1.321	-1.298	-1.29	-1.321	-1.29	-1.321	-1.321	-1.321	-1.321	-1.321	-1.321	-1.321	-1.321	-1.321	-1.321	-1.321	-1.321	-1.321	-1.321	-1.321	-1.321	-1.321	-1.321	-1.321
207921_x_at	Hs.469728	paired box 8	PAX8	-2.038	-1.32	-1.334	-3.358	-2.836	-3.853	-2.616	-2.703	-4.102	-2.808	-1.949	-2.69	-2.786	-3.425	-2.54	-2.373	-1.594	-1.521	-2.129	-2.395	-2.383	-1.16	-3.226	-2.413	-2.993	-2.534	-1.144	-3.622	-2.457	-2.42	-3.344	-2.048	-2.389	-1.59	-1.532	-1.355	-2.11	-2.982	-2.982	-1.12	-1.658	-2.344	-2.5	-2.071	-2.753	-1.659
230251_at	Hs.31917	chromosome 6 open reading frame 176	C6orf176	-1.303	-1.303	-1.303	-1.303	-1.303	-1.303	-1.303	-1.303	-1.303	-1.303	-1.303	-1.303	-1.303	-1.303	-1.289	-1.303	-1.303	-1.303	-1.303	-1.303	-1.303	-1.303	-1.303	-1.303	-1.303	-1.303	-1.301	-1.303	-1.303	-1.303	-1.303	-1.303	-1.303	-1.303	-1.303	-1.303	-1.303	-1.303	-1.303	-1.303	-1.303	-1.23	-1.303	-1.303	-1.303	-1.303
1562657_a_at	Hs.587663	chromosome 10 open reading frame 90	C10orf90	-1.301	-1.301	-1.301	-1.301	-1.301	-1.301	-1.279	-1.301	-1.301	-1.301	-1.301	-1.301	-1.094	-1.301	-1.301	-1.301	-1.301	-1.301	-1.301	-1.301	-1.301	-1.301	-1.301	-1.301	-1.301	-1.301	-1.301	-1.301	-1.301	-1.301	-1.264	-1.116	-1.301	-1.301	-1.099	-1.301	-1.301	-1.301	-1.218	-1.301	-1.301	-1.301	-1.159	-1.301	-1.301	-1.301
214378_at	Hs.516578	tissue factor pathway inhibitor (lipoprotein-associated coagulation inhibitor)	TFPI	-1.299	-1.299	-1.299	-1.299	-1.299	-1.299	-1.283	-1.299	-1.299	-1.299	-1.299	-1.299	-1.299	-1.299	-1.299	-1.299	-1.299	-1.299	-1.299	-1.299	-1.299	-1.299	-1.299	-1.299	-1.299	-1.299	-1.299	-1.299	-1.299	-1.299	-1.299	-1.299	-1.299	-1.299	-1.299	-1.299	-1.299	-1.299	-1.299	-1.299	-1.299	-1.299	-1.299	-1.299	-1.299	-1.299
1560540_x_at	Hs.639409	---	---	-1.044	-1.297	-1.297	-1.297	-1.297	-1.297	-1.297	-1.247	-1.297	-1.283	-1.297	-1.297	-1.297	-1.297	-1.297	-1.297	-1.297	-1.297	-1.297	-1.297	-1.297	-1.297	-1.297	-1.297	-1.182	-1.294	-1.297	-1.29	-1.297	-1.297	-1.249	-1.297	-1.243	-1.297	-1.297	-1.297	-1.297	-1.297	-1.297	-1.297	-1.297	-1.297	-1.297	-1.297	-1.297	-1.297
205332_at	Hs.654972	RCE1 homolog, prenyl protein peptidase (S. cerevisiae)	RCE1	-1.296	-1.296	-1.296	-1.296	-1.296	-1.285	-1.296	-1.296	-1.296	-1.296	-1.296	-1.296	-1.296	-1.296	-1.296	-1.296	-1.296	-1.296	-1.296	-1.296	-1.296	-1.296	-1.296	-1.296	-1.296	-1.296	-1.296	-1.296	-1.296	-1.296	-1.296	-1.296	-1.296	-1.296	-1.232	-1.296	-1.296	-1.296	-1.296	-1.296	-1.296	-1.296	-1.296	-1.296	-1.229	-1.296
1570362_at	---	hypothetical protein LOC100288009	LOC100288009	-1.602	-1.288	-1.581	-1.581	-1.602	-1.581	-1.581	-1.581	-1.57	-1.581	-1.581	-1.581	-1.581	-1.581	-1.299	-1.581	-1.389	-1.581	-1.581	-1.397	-1.581	-1.581	-1.581	-1.581	-1.515	-1.581	-1.592	-1.581	-1.581	-1.581	-1.581	-1.563	-1.576	-1.581	-1.581	-1.581	-1.581	-1.581	-1.552	-1.581	-1.581	-1.581	-1.528	-1.581	-1.581	-1.581
201495_x_at	Hs.460109	myosin, heavy chain 11, smooth muscle	MYH11	-1.286	-1.286	-1.286	-1.286	-1.286	-1.286	-1.286	-1.286	-1.286	-1.286	-1.286	-1.286	-1.286	-1.286	-1.286	-1.286	-1.286	-1.286	-1.286	-1.286	-1.286	-1.286	-1.286	-1.286	-1.286	-1.286	-1.286	-1.286	-1.286	-1.286	-1.286	-1.286	-1.286	-1.286	-1.286	-1.286	-1.286	-1.286	-1.286	-1.286	-1.286	-1.286	-1.286	-1.286	-1.286	-1.286
1563809_a_at	Hs.170422	MCF.2 cell line derived transforming sequence-like	MCF2L	-1.286	-1.285	-1.286	-1.286	-1.286	-1.286	-1.286	-1.286	-1.286	-1.286	-1.286	-1.286	-1.286	-1.286	-1.286	-1.286	-1.286	-1.285	-1.286	-1.263	-1.286	-1.286	-1.282	-1.286	-1.286	-1.286	-1.286	-1.286	-1.283	-1.286	-1.286	-1.286	-1.286	-1.286	-1.286	-1.286	-1.286	-1.285	-1.278	-1.286	-1.143	-1.278	-1.286	-1.286	-1.286	-1.286
1569805_at	Hs.591168	---	---	-1.282	-1.282	-1.282	-1.282	-1.282	-1.282	-1.282	-1.282	-1.282	-1.282	-1.282	-1.282	-1.282	-1.282	-1.282	-1.282	-1.282	-1.282	-1.282	-1.282	-1.282	-1.282	-1.282	-1.282	-1.247	-1.282	-1.281	-1.282	-1.282	-1.282	-1.282	-1.282	-1.218	-1.282	-1.282	-1.282	-1.282	-1.282	-1.282	-1.17	-1.282	-1.282	-1.184	-1.282	-1.282	-1.282
223877_at	Hs.153714	C1q and tumor necrosis factor related protein 7	C1QTNF7	-1.27	-1.27	-1.27	-1.27	-1.295	-1.27	-1.27	-1.27	-1.27	-1.27	-1.27	-1.27	-1.27	-1.27	-1.27	-1.27	-1.27	-1.27	-1.27	-1.27	-1.295	-1.27	-1.27	-1.27	-1.27	-1.27	-1.27	-1.27	-1.27	-1.27	-1.27	-1.27	-1.27	-1.27	-1.27	-1.27	-1.27	-1.27	-1.27	-1.27	-1.27	-1.27	-1.185	-1.27	-1.27	-1.27
231492_at	---	---	---	-1.267	-1.267	-1.267	-1.267	-1.267	-1.267	-1.267	-1.267	-1.267	-1.267	-1.267	-1.267	-1.267	-1.267	-1.267	-1.267	-1.267	-1.267	-1.267	-1.267	-1.267	-1.267	-1.267	-1.267	-1.267	-1.267	-1.248	-1.267	-1.267	-1.267	-1.267	-1.267	-1.267	-1.267	-1.267	-1.246	-1.267	-1.267	-1.267	-1.267	-1.267	-1.267	-1.267	-1.267	-1.267	-1.267
224299_x_at	Hs.415846	formiminotransferase cyclodeaminase	FTCD	-1.253	-1.253	-1.253	-1.253	-1.253	-1.253	-1.253	-1.253	-1.253	-1.253	-1.253	-1.253	-1.253	-1.253	-1.253	-1.253	-1.253	-1.253	-1.253	-1.253	-1.253	-1.211	-1.253	-1.253	-1.253	-1.253	-1.253	-1.253	-1.253	-1.253	-1.253	-1.253	-1.253	-1.252	-1.253	-1.253	-1.253	-1.253	-1.253	-1.253	-1.253	-1.253	-1.253	-1.253	-1.253	-1.253
1564193_at	Hs.686898	hypothetical protein FLJ39061	FLJ39061	-1.234	-1.234	-1.234	-1.234	-1.234	-1.234	-1.234	-1.234	-1.234	-1.234	-1.234	-1.234	-1.234	-1.234	-1.234	-1.234	-1.234	-1.234	-1.234	-1.234	-1.234	-1.234	-1.234	-1.234	-1.234	-1.234	-1.234	-1.234	-1.234	-1.234	-1.234	-1.234	-1.234	-1.234	-1.032	-1.234	-1.234	-1.211	-1.234	-1.234	-1.234	-1.234	-1.234	-1.234	-1.234	-1.234
223856_at	Hs.657944	aldo-keto reductase family 1, member C-like 2	AKR1CL2	-1.227	-1.227	-1.535	-1.151	-1.229	-1.786	-1.227	-1.735	-1.227	-1.234	-1.312	-1.227	-1.227	-1.227	-1.227	-1.567	-1.227	-1.227	-1.241	-1.385	-1.293	-1.227	-1.227	-1.081	-1.227	-1.503	-1.397	-1.396	-1.227	-1.502	-1.789	-1.227	-1.227	-1.227	-1.227	-1.234	-1.227	-1.227	-1.219	-1.343	-1.124	-1.227	-1.227	-1.564	-1.227	-1.041
228179_at	Hs.592069	hyaluronan synthase 3	HAS3	-1.218	-1.218	-1.218	-1.218	-1.218	-1.218	-1.218	-1.218	-1.218	-1.218	-1.218	-1.218	-1.218	-1.218	-1.218	-1.218	-1.218	-1.185	-1.218	-1.218	-1.218	-1.218	-1.218	-1.218	-1.218	-1.218	-1.218	-1.218	-1.218	-1.218	-1.218	-1.218	-1.218	-1.218	-1.218	-1.218	-1.218	-1.218	-1.218	-1.218	-1.218	-1.203	-1.218	-1.216	-1.218	-1.217
222596_s_at	Hs.502176	leucine-rich repeat-containing G protein-coupled receptor 4	LGR4	-1.625	-1.217	-1.625	-1.746	-1.625	-1.625	-1.625	-1.625	-1.625	-1.625	-1.625	-1.625	-1.625	-1.625	-1.625	-1.639	-1.625	-1.625	-1.625	-1.625	-1.625	-1.625	-1.625	-1.373	-1.625	-1.394	-1.625	-1.746	-1.625	-1.422	-1.611	-1.625	-1.337	-1.625	-1.625	-1.625	-1.625	-1.625	-1.625	-1.625	-1.625	-1.625	-1.625	-1.625	-1.625	-1.625
244249_at	Hs.132050	---	---	-1.207	-1.207	-1.207	-1.207	-1.207	-1.173	-1.207	-1.195	-1.207	-1.207	-1.083	-1.207	-1.207	-1.207	-1.207	-1.207	-1.207	-1.207	-1.207	-1.207	-1.207	-1.207	-1.207	-1.207	-1.207	-1.207	-1.207	-1.207	-1.207	-1.207	-1.207	-1.207	-1.207	-1.207	-1.207	-1.207	-1.207	-1.207	-1.183	-1.206	-1.138	-1.207	-1.207	-1.207	-1.207	-1.19
239524_at	Hs.532711	testis-specific serine kinase 6	TSSK6	-1.206	-1.206	-1.206	-1.206	-1.206	-1.206	-1.206	-1.206	-1.206	-1.206	-1.206	-1.206	-1.206	-1.206	-1.206	-1.206	-1.206	-1.206	-1.206	-1.206	-1.206	-1.206	-1.206	-1.206	-1.206	-1.206	-1.206	-1.206	-1.196	-1.206	-1.206	-1.206	-1.17	-1.206	-1.206	-1.206	-1.206	-1.206	-1.206	-1.206	-1.056	-1.206	-1.206	-1.206	-1.206	-1.206
229918_at	Hs.202542	coiled-coil domain containing 40	CCDC40	-1.407	-1.188	-1.407	-1.188	-1.188	-1.188	-1.188	-1.188	-1.188	-1.188	-1.328	-1.188	-1.188	-1.188	-1.052	-1.188	-1.407	-1.383	-1.188	-1.154	-1.188	-1.188	-1.188	-1.188	-1.188	-1.185	-1.188	-1.188	-1.188	-1.407	-1.188	-1.188	-1.188	-1.188	-1.188	-1.188	-1.188	-1.146	-1.188	-1.188	-1.188	-1.188	-1.188	-1.336	-1.188	-1.384
213732_at	Hs.371282	Transcription factor 3 (E2A immunoglobulin enhancer binding factors E12/E47)	TCF3	-1.176	-1.176	-1.176	-1.176	-1.176	-1.176	-1.176	-1.176	-1.176	-1.176	-1.104	-1.176	-1.176	-1.154	-1.176	-1.176	-1.176	-1.176	-1.176	-1.176	-1.176	-1.176	-1.176	-1.176	-1.176	-1.176	-1.176	-1.176	-1.176	-1.176	-1.119	-1.176	-1.176	-1.176	-1.176	-1.176	-1.176	-1.176	-1.171	-1.176	-1.166	-1.176	-1.037	-1.176	-1.154	-1.176
222012_at	Hs.443636	Chromosome 19 open reading frame 72	C19orf72	-1.162	-1.162	-1.162	-1.162	-1.162	-1.162	-1.162	-1.162	-1.162	-1.114	-1.162	-1.162	-1.162	-1.162	-1.162	-1.162	-1.162	-1.162	-1.162	-1.162	-1.162	-1.162	-1.162	-1.162	-1.162	-1.044	-1.162	-1.162	-1.157	-1.162	-1.162	-1.162	-1.162	-1.162	-1.162	-1.162	-1.162	-1.162	-1.162	-1.162	-1.162	-1.162	-1.162	-1.162	-1.162	-1.162
222542_x_at	Hs.118241	chaperone, ABC1 activity of bc1 complex homolog (S. pombe)	CABC1	-1.763	-1.16	-1.736	-1.736	-1.595	-1.723	-1.752	-1.763	-1.541	-1.819	-1.763	-1.837	-1.455	-1.758	-1.496	-1.729	-1.763	-1.736	-1.066	-1.736	-1.732	-1.732	-1.732	-1.752	-1.763	-1.746	-1.732	-1.945	-1.661	-1.615	-1.729	-1.763	-1.691	-1.754	-1.361	-1.719	-1.736	-1.912	-1.751	-1.499	-1.192	-1.763	-1.732	-1.763	-1.727	-1.761
235910_x_at	Hs.112668	Zinc finger protein 316	ZNF316	-1.146	-1.118	-1.146	-1.146	-1.146	-1.146	-1.146	-1.146	-1.146	-1.146	-1.146	-1.146	-1.146	-1.146	-1.146	-1.146	-1.146	-1.146	-1.146	-1.146	-1.146	-1.146	-1.146	-1.146	-1.146	-1.146	-1.146	-1.146	-1.146	-1.146	-1.146	-1.146	-1.146	-1.146	-1.146	-1.146	-1.146	-1.146	-1.146	-1.146	-1.146	-1.146	-1.146	-1.146	-1.146	-1.146
215849_x_at	Hs.591367	tetratricopeptide repeat domain 18	TTC18	-1.116	-1.116	-1.116	-1.056	-1.116	-1.116	-1.116	-1.116	-1.116	-1.113	-1.116	-1.116	-1.116	-1.057	-1.116	-1.116	-1.116	-1.116	-1.116	-1.116	-1.116	-1.116	-1.116	-1.116	-1.116	-1.116	-1.116	-1.116	-1.116	-1.116	-1.116	-1.116	-1.054	-1.116	-1.116	-1.116	-1.116	-1.116	-1.116	-1.116	-1.116	-1.116	-1.098	-1.116	-1.015	-1.116
49049_at	Hs.32374	deltex homolog 3 (Drosophila)	DTX3	-1.109	-1.1	-1.109	-1.148	-1.109	-1.109	-1.109	-1.109	-1.109	-1.109	-1.109	-1.109	-1.109	-1.056	-1.109	-1.063	-1.109	-1.109	-1.109	-1.109	-1.113	-1.109	-1.109	-1.109	-1.113	-1.109	-1.109	-1.109	-1.109	-1.109	-1.109	-1.109	-1.109	-1.109	-1.109	-1.112	-1.109	-1.109	-1.109	-1.109	-1.101	-1.109	-1.109	-1.109	-1.109	-1.109
224385_s_at	Hs.62880	Mov10l1, Moloney leukemia virus 10-like 1, homolog (mouse)	MOV10L1	-1.097	-1.097	-1.097	-1.097	-1.097	-1.097	-1.097	-1.097	-1.097	-1.097	-1.097	-1.097	-1.097	-1.097	-1.097	-1.097	-1.097	-1.097	-1.097	-1.097	-1.097	-1.097	-1.097	-1.097	-1.097	-1.097	-1.097	-1.097	-1.097	-1.097	-1.097	-1.097	-1.097	-1.097	-1.097	-1.097	-1.097	-1.097	-1.097	-1.097	-1.097	-1.097	-1.097	-1.097	-1.097	-1.097
239030_at	---	---	---	-1.092	-1.092	-1.092	-1.092	-1.092	-1.092	-1.092	-1.092	-1.092	-1.092	-1.092	-1.092	-1.092	-1.092	-1.092	-1.03	-1.092	-1.092	-1.092	-1.092	-1.092	-1.092	-1.092	-1.092	-1.092	-1.092	-1.092	-1.092	-1.092	-1.092	-1.092	-1.092	-1.092	-1.092	-1.092	-1.092	-1.092	-1.092	-1.092	-1.092	-1.092	-1.092	-1.092	-1.092	-1.092	-1.092
228621_at	Hs.632436	hemochromatosis type 2 (juvenile)	HFE2	-1.087	-1.087	-1.087	-1.087	-1.087	-1.087	-1.087	-1.087	-1.087	-1.087	-1.087	-1.087	-1.087	-1.087	-1.087	-1.087	-1.087	-1.087	-1.087	-1.087	-1.087	-1.087	-1.087	-1.087	-1.087	-1.087	-1.087	-1.087	-1.087	-1.087	-1.087	-1.087	-1.087	-1.087	-1.087	-1.087	-1.087	-1.087	-1.087	-1.087	-1.087	-1.087	-1.087	-1.087	-1.087	-1.087
225954_s_at	Hs.465529	midnolin	MIDN	1.352	1.071	1.841	3.878	2.723	3.588	2.505	3.105	3.582	3.364	2.238	3.288	3.169	2.175	1.811	2.731	2.098	2.312	2.44	1.467	2.329	1.941	3.451	3.885	1.885	2.098	2.59	2.545	2.27	2.044	3.711	2.27	3.266	2.121	1.306	2.928	2.633	3.779	1.758	3.117	1.642	3.005	3.85	2.88	2.317	2.085
212900_at	Hs.595540	SEC24 family, member A (S. cerevisiae)	SEC24A	1.272	1.109	1.247	2.28	1.85	2.381	2.009	1.642	1.899	1.558	1.285	1.921	1.239	1.052	1.961	1.275	1.267	1.277	1.39	1.489	2.237	1.485	1.93	1.458	2.243	1.344	1.468	1.578	1.731	1.44	1.707	1.746	1.182	1.026	1.458	1.358	1.385	1.648	1.948	1.423	2.029	1.103	1.65	1.758	1.675	1.426
223497_at	Hs.211700	family with sequence similarity 135, member A	FAM135A	1.39	1.182	1.441	1.962	1.774	2.085	1.542	1.731	1.619	1.356	1.24	1.958	1.461	1.072	1.258	1.165	1.16	1.223	1.469	1.206	1.765	1.618	1.249	1.501	1.484	1.28	1.287	1.904	1.567	1.34	1.622	1.285	1.165	1.038	1.434	1.501	1.501	1.501	1.448	1.264	2.414	1.294	1.324	1.802	1.501	1.399
223281_s_at	Hs.28326	COX15 homolog, cytochrome c oxidase assembly protein (yeast)	COX15	1.635	1.289	1.952	1.23	1.887	1.494	2.169	2.068	1.758	1.404	2.531	1.733	1.236	1.738	2.229	2.361	2.009	1.762	1.328	2.099	1.825	1.637	1.537	2.059	2.434	1.3	1.875	1.467	2.001	1.849	2.484	1.773	2.94	1.386	2.248	1.617	1.799	2.838	1.787	1.674	1.955	1.347	2.708	2.181	2.116	1.616
235918_x_at	Hs.444135	centrosomal protein 97kDa	CEP97	1.985	1.307	1.556	2.807	2.813	2.678	2.728	1.918	2.172	2.395	1.376	2.338	2.702	1.773	2.633	1.918	2.414	2.113	2.01	2.303	2.796	2.798	1.517	2.749	2.932	2.57	2.066	2.029	2.028	2.411	2.058	2.297	1.251	1.354	2.22	2.102	2.414	2.476	2.268	2.112	2.049	1.507	1.951	2.401	2.648	1.831
203080_s_at	Hs.470369	bromodomain adjacent to zinc finger domain, 2B	BAZ2B	1.44	1.402	1.72	1.558	2.421	2.222	2.197	1.863	1.712	1.804	1.93	1.736	1.701	1.86	2.489	1.868	1.874	1.917	1.426	2.408	1.509	1.751	1.803	2.039	2.052	1.871	1.657	1.844	1.302	1.423	2.222	1.922	2.119	1.632	1.01	1.58	1.84	2.37	2.1	1.897	1.753	1.817	2.253	1.606	1.854	1.706
202347_s_at	Hs.714332	ubiquitin-conjugating enzyme E2K (UBC1 homolog, yeast)	UBE2K	1.504	1.407	1.436	1.926	1.248	1.399	1.348	1.146	1.376	1.372	1.595	1.207	1.325	1.13	1.065	1.019	1.427	1.512	1.519	1.416	1.533	1.581	1.463	1.417	1.417	1.441	1.544	1.361	1.922	1.417	1.739	1.314	1.226	1.534	1.37	1.526	1.417	1.469	1.221	1.213	1.698	1.151	1.191	1.645	1.486	1.417
202170_s_at	Hs.524009	aminoadipate-semialdehyde dehydrogenase-phosphopantetheinyl transferase	AASDHPPT	1.616	1.445	1.978	1.833	2.564	2.601	1.851	1.271	1.885	1.39	1.703	1.874	1.491	2.364	1.446	1.605	1.855	1.499	1.604	1.929	1.893	2.665	1.276	1.784	1.926	1.451	2.149	1.199	2.29	1.863	1.739	1.164	1.23	1.98	1.677	1.845	1.707	1.901	1.998	1.491	1.897	1.491	1.809	1.863	2.008	1.422
227766_at	Hs.166091	ligase IV, DNA, ATP-dependent	LIG4	1.785	1.496	1.062	2.251	2.249	2.195	2.059	1.571	1.971	1.343	1.496	2.001	1.912	1.926	1.992	1.477	1.193	1.433	1.492	1.778	1.629	2.003	2.206	1.651	2.826	2	1.568	1.589	1.516	2.258	1.807	1.964	1.433	1.307	1.508	2.498	2.077	1.556	3.143	1.318	1.748	1.105	1.402	1.587	1.296	1.55
214501_s_at	Hs.599225	H2A histone family, member Y	H2AFY	1.752	1.5	2.042	2.254	1.896	1.82	1.57	1.77	2.356	2.047	1.17	1.925	2.263	2.096	2.158	1.788	1.337	1.522	1.819	2.108	1.241	1.441	2.126	1.535	1.729	1.891	1.578	1.396	2.454	1.772	1.953	1.657	1.976	1.702	2.047	1.592	1.825	1.949	1.584	1.676	1.788	1.724	1.85	2.046	1.756	1.514
212898_at	Hs.655481	KIAA0406	KIAA0406	1.739	1.523	1.453	1.682	1.895	1.735	1.545	1.523	1.61	1.393	2.068	1.739	1.294	1.559	1.488	1.545	2.175	1.921	1.765	1.521	1.572	1.523	1.546	1.872	1.598	1.852	1.523	1.749	1.965	1.634	1.657	1.677	1.248	2.001	1.028	1.199	1.444	1.98	1.353	1.917	2.078	1.893	1.605	1.433	1.362	1.948
234997_x_at	Hs.498418	---	---	1.124	1.541	1.719	2.209	2.193	3.088	2.661	2.031	1.96	1.157	1.726	2.059	2.125	1.833	2.449	1.621	1.674	1.596	1.711	2.191	1.657	2.246	1.427	2.084	3.055	1.401	1.998	2.314	1.742	1.611	2.558	1.816	2.008	1.295	1.334	1.577	1.754	2.263	2.147	1.852	2.026	1.535	1.79	1.962	1.829	1.675
228785_at	Hs.59757	Zinc finger protein 281	ZNF281	1.87	1.572	1.155	2.336	1.732	2.396	1.904	2.033	2.375	1.4	1.431	2.043	1.629	1.114	1.471	1.392	1.92	1.873	1.695	1.904	1.985	1.619	2.01	1.719	1.619	2.257	1.642	1.992	2.441	2.096	1.63	1.789	1.372	1.704	1.295	1.622	2.243	2.091	1.639	2.04	2.345	1.516	1.671	1.926	1.965	1.6
221734_at	Hs.483259	proline-rich coiled-coil 1	PRRC1	1.848	1.581	1.81	2.666	2.318	2.29	2.331	1.325	2.396	2.684	2.243	1.913	1.882	1.951	2.461	2.139	2.024	1.499	1.667	2.064	2.396	1.818	1.236	2.681	1.374	1.389	1.477	1.298	2.403	1.809	2.511	1.694	2.491	1.419	1.706	1.488	1.719	2.901	1.628	1.251	1.329	1.26	2.744	2.218	2.654	1.589
222825_at	Hs.30532	OTU domain containing 6B	OTUD6B	1.639	1.601	1.244	2.193	2.29	2.64	2.064	1.652	1.642	1.231	2.666	1.848	1.419	1.601	2.268	1.35	1.231	1.923	1.584	1.747	1.7	2.073	1.601	1.788	2.345	1.335	1.601	2.02	1.604	1.704	1.95	1.668	1.337	1.883	1.545	1.27	1.821	1.601	2.204	1.853	1.601	1.151	1.421	1.484	1.824	1.527
201088_at	Hs.594238	karyopherin alpha 2 (RAG cohort 1, importin alpha 1)	KPNA2	2.081	1.617	1.244	3.506	2.167	3.226	2.036	2.78	2.705	2.156	1.974	2.623	2.32	1.516	1.271	1.348	1.606	1.965	2.134	1.424	2.204	2.362	2.152	1.795	2.037	2.728	2.028	2.967	3.119	2.232	2.641	1.425	1.733	1.966	2.34	2.033	2.367	2.405	1.71	1.809	2.716	1.347	1.474	2.361	2.001	1.761
226574_at	Hs.213198	paraspeckle component 1	PSPC1	1.673	1.62	1.722	1.99	1.735	2.257	2.146	1.207	1.695	1.7	1.003	2.021	2.14	1.462	1.521	1.962	1.388	1.746	2.176	2.092	1.648	2.028	1.766	1.503	2.304	1.783	1.71	1.591	2.24	1.942	1.842	1.498	1.198	1.676	1.766	1.685	2.003	1.08	1.598	1.688	1.861	1.584	2.118	1.775	1.331	1.564
243110_x_at	Hs.233533	neuropeptide W	NPW	3.087	1.67	4.08	4.652	2.999	4.707	2.1	4.781	3.97	2.723	6.029	3.336	3.149	1.01	2.839	1.71	3.931	2.183	2.973	2.627	1.71	2.491	2.457	3.332	1.71	1.997	3.964	6.126	1.577	1.634	6.445	1.792	4.229	4.781	1.469	1.71	1.333	4.303	2.299	4.714	1.71	2.894	5.575	3.201	3.469	4.038
213090_s_at	Hs.18857	TAF4 RNA polymerase II, TATA box binding protein (TBP)-associated factor, 135kDa	TAF4	1.47	1.681	1.504	1.137	1.815	1.706	1.45	1.519	1.845	1.634	1.297	1.723	1.132	1.048	1.747	1.621	1.663	1.795	1.807	1.456	1.679	1.11	1.515	1.592	1.429	1.699	1.695	1.382	1.771	1.302	1.124	1.139	1.074	1.001	1.326	1.187	1.196	1.313	1.282	1.579	1.774	1.427	1.364	1.714	1.036	1.637
224938_at	Hs.462598	nuclear fragile X mental retardation protein interacting protein 2	NUFIP2	2.213	1.681	1.833	1.785	1.967	1.859	1.554	1.707	1.74	1.592	2.203	2.083	1.46	1.491	1.445	1.524	1.599	1.95	1.573	1.844	2.135	1.636	1.902	2.116	1.701	1.721	2.018	2.175	1.706	2.261	1.716	2.023	1.472	1.599	1.149	1.377	1.801	1.716	1.868	1.78	1.993	1.272	1.552	1.576	1.534	1.628
208858_s_at	Hs.632729	extended synaptotagmin-like protein 1	ESYT1	1.94	1.697	1.46	2.013	1.455	1.941	1.9	2.298	2.393	2.231	1.569	2.445	2.492	1.573	1.432	2.424	1.558	1.255	2.324	1.55	1.643	1.105	2.343	2.15	1.581	2.262	1.895	1.8	2.693	1.905	2.34	2.072	1.509	1.77	2.163	1.498	2.081	1.947	1.155	2.036	2.183	2.611	2.442	2.08	1.94	1.675
213165_at	Hs.413045	centrosomal protein 350kDa	CEP350	1.848	1.708	1.788	1.506	2.328	2.579	1.755	1.711	2.041	1.768	1.89	2.083	1.403	1.356	2.487	1.94	1.979	2.084	1.811	2.034	2.031	1.856	1.736	1.857	2.123	1.727	1.506	1.928	2.262	1.657	1.769	1.464	1.699	1.423	1.442	1.769	1.87	1.827	1.643	1.688	2.234	1.238	1.744	1.899	1.558	1.715
243917_at	Hs.485489	chloride intracellular channel 5	CLIC5	1.938	1.746	1.45	2.897	2.31	2.781	2.438	2.775	2.337	1.666	2.6	2.517	2.065	2.128	2.36	1.703	1.902	1.863	1.877	1.974	2.224	2.198	2.444	2.555	2.882	1.872	2.247	2.592	2.163	2.327	2.258	2.903	1.89	1.821	1.879	2.298	2.291	2.91	2.75	2.559	1.941	2.225	2.15	1.987	1.801	1.887
208882_s_at	Hs.591856	ubiquitin protein ligase E3 component n-recognin 5	UBR5	1.668	1.748	2.022	1.8	2.369	1.824	1.98	2.068	1.793	1.47	1.617	1.701	1.717	1.733	2.268	1.743	1.668	1.601	1.1	2.005	1.654	1.967	1.3	1.668	2.144	1.418	1.439	1.78	1.073	1.811	1.572	1.677	1.272	1.7	1.041	1.451	1.763	1.898	1.863	1.472	1.841	1.541	1.967	1.508	1.398	1.668
225912_at	Hs.492261	tumor protein p53 inducible nuclear protein 1	TP53INP1	2.145	1.751	1.991	1.431	2.193	2.376	2.648	2.413	2.608	1.865	1.702	2.56	2.427	2.471	1.844	1.418	1.459	1.547	1.077	2.111	2.038	1.803	2.695	2.263	2.106	2.383	1.851	3.124	2.427	1.967	1.949	2.018	1.623	2.047	1.454	1.651	2.05	2.32	2.104	1.644	2.642	1.093	2.374	2.256	1.93	1.316
209332_s_at	Hs.285354	MYC associated factor X	MAX	1.667	1.756	1.765	1.156	2	1.955	1.372	1.695	1.536	1.523	1.392	1.922	1.608	1.201	1.656	1.877	2.102	1.892	1.652	1.585	1.329	1.587	1.324	2.039	1.293	1.811	1.305	1.49	2.131	1.819	1.532	1.308	1.491	1.646	1.372	1.303	1.637	2.091	1.354	1.361	2.073	1.867	1.961	2.11	1.858	1.665
235429_at	Hs.646171	---	---	2.406	1.756	2.05	3.12	2.199	3.284	3.25	2.201	2.199	2.199	3.019	1.699	2.195	2.199	2.504	2.199	2.199	2.302	1.398	2.825	2.307	2.61	2.482	2.199	3.582	1.641	2.574	2.199	2.199	2.199	3.422	2.862	2.199	2.066	2.003	1.939	2.233	2.199	3.11	2.199	2.199	2.57	2.443	2.917	2.819	1.518
209345_s_at	Hs.25300	phosphatidylinositol 4-kinase type 2 alpha	PI4K2A	1.98	1.757	1.67	2.26	1.744	2.33	1.639	2.176	2.726	3.334	1.213	3.242	2.56	1.415	1.053	2.041	2.022	2.272	4.092	1.653	2.335	2.265	2.918	2.325	1.597	2.767	2.381	1.806	3.584	2.11	3.4	1.488	2.26	1.861	2.777	1.819	2.001	2.111	1.378	1.58	2.953	2.187	2.45	2.846	3.615	2.243
222688_at	Hs.23862	alkaline ceramidase 3	ACER3	2.594	1.761	1.958	3.332	3.189	3.144	2.43	3.318	3.2	2.372	2.791	3.386	2.159	2.59	1.85	1.826	2.648	2.978	2.519	2.043	3.461	3.078	2.789	3.068	2.441	2.628	2.45	3.531	3.206	2.806	3.212	1.88	2.358	2.305	1.865	2.389	2.921	2.976	2.824	2.845	3.087	2.264	1.937	2.636	2.259	2.828
211503_s_at	Hs.371563	RAB14, member RAS oncogene family	RAB14	1.742	1.765	1.313	1.867	2.025	1.951	2.041	1.798	1.96	1.762	2.233	1.874	1.824	1.348	1.837	2.051	1.954	1.601	1.495	1.728	2.155	2.144	1.686	2.527	1.188	1.769	1.934	1.8	2.02	2.206	2.041	1.856	2.013	1.969	1.634	1.508	1.998	2.439	1.451	1.666	1.771	1.788	2.379	2.111	2.068	1.641
232239_at	Hs.647190	hCG2024094	hCG_2024094	2.83	1.776	2.524	2.265	2.754	2.671	3.053	3.196	3.786	2.66	2.121	2.47	2.676	2.184	2.785	3.068	2.754	2.919	1.891	3.72	2.511	3.439	3.054	2.72	2.876	3.595	2.939	2.549	2.336	3.713	1.228	3.574	3.183	2.615	1.852	2.439	2.846	2.192	3.054	2.982	2.655	2.851	2.093	2.663	3.142	3.285
206003_at	Hs.518767	centrosomal protein 135kDa	CEP135	1.395	1.786	1.393	2.47	1.287	2.215	2.006	2.035	2.454	1.446	1.395	1.904	1.697	1.81	1.537	1.497	1.523	1.469	1.486	1.525	1.319	1.5	1.89	1.766	2.198	1.637	1.113	2.872	2.738	1.784	1.545	1.299	1.395	1.397	1.209	2.083	1.887	1.682	1.921	1.599	2.11	1.395	1.137	1.679	1.422	1.848
212597_s_at	Hs.588815	HMG box domain containing 4	HMGXB4	1.69	1.786	1.877	1.969	1.359	1.511	2.386	1.456	1.568	2.187	1.219	1.751	1.809	1.747	2.061	1.844	1.768	1.615	2.283	2.469	1.274	1.026	1.749	1.912	1.953	1.994	1.466	1.38	2.051	1.782	1.882	1.766	1.575	1.498	1.865	1.615	1.827	1.243	1.648	1.438	2.015	1.546	1.067	1.513	1.998	1.482
202466_at	Hs.481542	polymerase (DNA directed) sigma	POLS	1.87	1.798	2.503	2.14	2.114	1.615	1.38	2.372	1.763	1.694	1.759	2.239	1.536	1.674	1.202	1.748	1.429	1.937	1.587	1.583	1.801	1.932	1.582	1.515	1.36	1.72	1.714	2.431	1.724	1.899	1.632	1.343	1.48	1.962	1.075	1.305	1.476	1.459	1.406	1.618	1.65	1.784	1.619	1.751	1.318	1.653
228937_at	Hs.210586	chromosome 13 open reading frame 31	C13orf31	2.4	1.799	2.052	2.501	2.885	3.513	2.389	2.89	2.999	1.667	2.389	3.706	2.989	2.292	2.778	2.338	1.378	2.023	2.224	2.106	1.739	3.048	2.655	2.556	2.626	2.804	1.632	3.242	2.778	3.182	2.715	2.43	1.039	1.423	2.193	2.241	2.122	2.422	2.441	1.653	3.338	2.132	2.614	2.969	2.048	2.096
224513_s_at	Hs.283739	ubiquilin 4	UBQLN4	1.806	1.813	1.695	2.609	1.901	1.994	1.967	2.177	2.368	2.841	1.652	2.449	1.888	1.611	1.46	2.05	2.013	1.887	2.677	2.28	2.318	1.67	3.086	1.787	1.379	2.427	2.185	1.902	2.67	2.103	2.331	1.936	2.188	1.67	1.997	1.566	1.727	2.577	1.347	1.851	2.529	2.466	1.902	2.154	2.219	2.264
222455_s_at	Hs.607144	parvin, alpha	PARVA	2.113	1.84	1.408	2.572	2.002	2.396	2.156	1.675	1.809	1.764	1.199	2.412	1.378	1.039	1.193	2.017	1.713	1.847	2.068	1.123	1.693	1.664	2.03	2.391	1.385	1.977	1.541	1.813	1.636	2.411	1.971	1.695	2.107	2.055	2.3	1.458	2.259	2.725	1.152	1.995	1.355	2.029	1.674	1.724	2.428	1.88
232293_at	Hs.446201	ligand dependent nuclear receptor corepressor-like	LCORL	1.4	1.851	1.625	1.858	1.982	2.034	1.4	1.543	1.263	1.4	1.122	1.644	1.4	1.165	1.4	1.181	1.834	1.771	1.309	1.521	2.261	1.218	1.4	2.228	1.896	2.044	1.152	1.4	2.062	1.739	1.429	1.477	1.4	1.318	2.023	1.224	1.988	1.916	1.921	1.177	1.965	1.528	1.03	1.539	1.4	1.154
235227_at	Hs.86320	---	---	1.865	1.853	1.795	1.865	3.14	2.336	2.615	2.102	1.865	1.988	3.408	2.162	1.796	2.961	2.732	1.637	2.037	2.271	2.106	2.296	2.041	1.499	1.689	2.246	2.582	2.096	1.786	2.227	1.936	2.25	1.995	2.466	2.635	2.342	1.659	1.865	2.567	2.313	2.876	1.865	2.459	1.491	2.139	1.783	1.726	1.865
225043_at	Hs.699387	solute carrier family 15, member 4	SLC15A4	1.88	1.853	2.486	2.263	1.667	2.079	2.193	2.347	2.611	2.817	2.523	2.318	2.407	2.152	2.608	2.604	1.667	1.824	2.232	1.647	2.197	1.749	1.785	2.377	2.206	2.152	1.647	2.001	2.44	2.195	2.69	2.183	2.64	1.882	2.446	1.789	2.294	2.886	1.844	1.888	2.45	1.815	2.448	1.934	1.952	1.548
218668_s_at	Hs.119889	RAP2C, member of RAS oncogene family	RAP2C	1.974	1.867	1.383	2.827	2.438	2.665	2.8	2.324	2.22	1.544	2.176	2.31	2.044	2.342	2.555	2.172	1.926	1.61	1.821	2.291	3.177	2.108	2.23	2.675	2.938	2.188	1.76	2.663	2.349	2.73	2.24	2.643	1.438	1.945	1.708	2.482	2.489	2.094	3.323	2.2	2.24	2.096	2.094	2.089	1.855	1.766
223047_at	Hs.380627	CKLF-like MARVEL transmembrane domain containing 6	CMTM6	2.223	1.869	1.862	1.602	1.432	1.914	2.289	1.983	1.983	1.41	1.542	2.184	1.977	2.415	1.178	2.007	1.758	1.406	1.62	2.042	1.71	1.976	1.664	1.874	2.432	1.815	1.849	1.716	1.39	2.048	1.485	2.128	1.166	1.337	1.552	1.841	2.256	1.487	2.307	1.635	1.822	1.623	1.575	1.843	1.277	1.248
218871_x_at	Hs.657569	chondroitin sulfate N-acetylgalactosaminyltransferase 2	CSGALNACT2	2.221	1.87	1.612	3.323	1.707	2.962	2.87	2.69	2.416	1.967	1.645	2.918	2.002	1.606	1.86	1.551	1.812	1.567	2.214	2.077	1.309	1.814	2.471	2.198	2.185	2.527	2.104	2.523	2.231	2.52	2.167	2.154	1.151	1.135	1.288	2.12	2.373	1.944	2.711	2.593	1.758	1.456	2.293	2.165	1.924	2.369
214352_s_at	Hs.505033	v-Ki-ras2 Kirsten rat sarcoma viral oncogene homolog	KRAS	1.958	1.873	2.184	2.744	2.258	2.69	1.945	2.112	2.985	2.187	2.678	1.921	2.134	2.19	1.686	1.521	1.775	1.861	1.836	1.637	2.053	2.126	1.943	2.484	1.154	2.012	1.848	2.42	2.627	2.436	1.797	1.7	1.869	1.566	1.889	2.072	2.232	2.176	2.112	1.79	2.142	1.818	1.757	2.211	2.174	1.376
226954_at	Hs.718444	ubiquitin-conjugating enzyme E2R 2	UBE2R2	2.034	1.888	2.268	2.146	2.512	2.288	1.656	2.033	1.741	2.317	2.047	2.253	1.774	1.214	1.56	2.416	2.412	2.317	1.959	1.818	2.358	1.716	1.683	2.245	1.52	2.148	1.922	1.286	2.056	2.453	2.21	1.597	2.806	1.915	1.518	1.696	2.373	2.597	1.676	1.535	1.873	2.317	2.221	2.272	2.124	2.026
226109_at	Hs.293811	chromosome 21 open reading frame 91	C21orf91	2.157	1.888	1.919	2.355	1.548	2.47	3.293	2.828	2.948	1.912	1.8	2.314	2.858	2.834	1.656	1.805	2.137	2.248	2.36	2.838	1.679	1.996	2.857	2.153	3.033	3.143	2.198	2.967	3.205	2.573	2.525	2.57	1.762	1.637	2.149	2.836	2.394	2.331	3.031	2.308	3.068	1.926	2.769	2.767	2.33	2.399
225585_at	Hs.508480	RAP2A, member of RAS oncogene family	RAP2A	2.124	1.89	1.718	2.285	1.49	2.548	2.406	2.107	2.837	2.127	1.628	2.558	2.024	1.877	1.274	1.881	1.92	1.887	2.278	2.49	1.488	1.869	2.339	1.892	1.613	2.274	1.719	2.303	2.708	2.877	1.571	1.971	1.873	1.921	1.507	1.807	2.439	1.89	1.865	1.868	2.305	1.862	2.098	2.121	2.616	2.005
227755_at	Hs.718475	---	---	2.005	1.891	2.033	1.658	2.201	2.045	1.304	1.821	1.891	1.834	1.07	2.082	1.477	1.689	1.341	1.756	2.214	1.543	1.488	1.331	2.546	2.061	1.135	2.306	1.102	1.345	1.328	2.418	2.341	1.641	2.037	1.064	1.146	1.681	1.121	1.787	1.684	1.935	1.415	1.411	2.063	1.537	1.401	1.612	1.708	1.226
221931_s_at	Hs.301048	SEH1-like (S. cerevisiae)	SEH1L	1.719	1.899	1.958	1.872	1.644	1.549	1.991	1.357	1.116	2.006	1.626	1.588	1.438	1.627	1.332	1.643	2.095	1.997	2.108	2.148	1.544	1.809	1.501	1.667	1.606	1.354	1.623	1.099	1.373	2.004	1.496	1.455	1.24	1.763	1.186	1.367	1.787	1.434	1.652	1.527	1.726	1.728	1.602	1.684	1.758	1.859
227740_at	Hs.127310	U2AF homology motif (UHM) kinase 1	UHMK1	2.016	1.916	2.444	3.154	3.306	2.718	2.754	2.591	3.349	2.957	3.339	2.663	2.892	2.185	3.085	2.084	2.42	1.796	2.19	2.326	2.563	2.752	2.378	3.031	1.923	2.478	2.631	3.124	3.742	2.411	3.741	2.302	2.984	2.307	2.651	2.485	2.555	3.212	2.212	2.659	2.857	1.44	3.141	3.351	3.34	1.652
219022_at	Hs.528671	chromosome 12 open reading frame 43	C12orf43	1.259	1.956	1.809	1.346	1.792	1.661	1.782	1.236	1.302	1.513	1.886	1.657	1.33	2.082	1.94	2.051	1.896	1.873	1.704	2.451	1.83	1.629	1.413	1.935	1.827	1.994	1.799	1.111	2.42	1.881	1.173	1.947	1.493	1.726	1.378	1.374	1.641	2.114	1.837	1.434	2.214	2.287	1.414	1.752	1.854	1.715
55705_at	Hs.557655	chromosome 19 open reading frame 22	C19orf22	1.981	1.965	1.521	2.269	1.54	1.683	1.457	1.8	1.96	1.635	1.245	1.929	1.686	1.32	1.195	1.936	1.637	1.548	1.825	1.802	1.53	1.231	2.158	1.81	1.512	2.137	1.54	1.474	2.078	1.584	1.954	1.668	1.983	1.433	1.316	1.529	1.498	1.951	1.345	1.475	1.584	2.172	2.038	1.846	1.462	1.995
202971_s_at	Hs.173135	dual-specificity tyrosine-(Y)-phosphorylation regulated kinase 2	DYRK2	2.069	1.971	2.821	3.206	2.466	3.279	2.395	2.748	3.565	2.451	3.041	2.825	2.126	1.87	1.987	1.085	2.455	2.626	2.153	3.002	2.701	2.989	1.397	2.374	1.255	2.158	2.776	3.653	4.241	2.97	2.046	1.67	2.388	3.057	1.35	2.607	2.417	2.039	2.043	3.485	2.744	1.309	1.959	3.253	3.519	2.304
233819_s_at	Hs.288773	ring finger protein 160	RNF160	2.992	1.974	2.625	5.318	4.384	4.869	4.103	4.786	4.934	4.317	4.951	3.516	3.255	2.764	4.694	3.575	3.371	2.269	3.299	3.347	4.744	3.351	3.648	4.304	3.376	2.66	4.147	4.528	3.961	2.987	5.716	3.738	4.476	4.279	2.445	2.234	3.413	5.253	3.425	3.57	3.323	4.549	5.482	4.389	5.033	2.145
227306_at	Hs.99785	---	---	2.879	1.975	1.903	2.176	3.06	2.919	3.316	2.666	2.611	3.336	1.34	3.109	2.513	2.438	2.205	2.752	1.781	1.159	3.147	2.818	4.163	2.949	2.795	3.196	3.675	3.133	3.24	1.333	2.42	1.752	3.685	3.314	3.537	2.741	2.678	2.955	1.897	2.526	3.031	3.178	1.724	1.228	2.486	2.159	1.59	2.469
218896_s_at	Hs.120963	chromosome 17 open reading frame 85	C17orf85	1.92	1.989	2.009	2.306	2.603	1.878	2.08	2.004	1.876	1.792	1.715	1.792	1.796	1.639	1.758	1.96	1.793	2.017	2.375	2.152	2.505	2.088	2.018	1.739	2.178	1.932	1.906	1.793	1.712	1.504	1.95	1.318	1.735	1.643	1.375	1.653	1.792	1.553	1.847	1.916	1.971	2.077	2.006	1.977	1.515	1.95
223134_at	Hs.124366	bobby sox homolog (Drosophila)	BBX	2.385	1.99	2.955	2.785	3.686	3.342	2.646	3.1	3.315	2.817	3.076	2.591	3.003	1.424	2.702	2.854	3.06	2.485	2.067	2.781	3.443	3.027	2.205	3.545	1.954	2.138	3.057	2.624	2.481	2.637	3.575	2.409	3.94	2.567	1.826	2.506	2.702	4.091	2.289	2.82	1.732	2.795	4.228	3.381	3.489	2.473
1560060_s_at	Hs.523715	vacuolar protein sorting 37 homolog C (S. cerevisiae)	VPS37C	2.495	2.003	2.114	2.365	1.85	1.736	1.854	1.778	2.11	2.323	1.758	2.273	1.69	1.334	1.249	1.985	2.311	2.426	2.499	1.889	2.166	1.771	2.032	1.923	1.43	2.177	1.869	2.074	2.162	2.093	1.999	1.486	2.494	2.048	1.736	1.779	1.875	2.237	1.511	1.964	2.388	1.969	1.679	2.051	2.099	2.48
209922_at	Hs.530940	BRCA1 associated protein	BRAP	2.042	2.006	2.226	2.006	1.965	2.006	1.966	1.417	2.026	2.252	1.822	2.007	2.154	2.137	1.681	2.006	2.593	2.043	2.793	2.006	2.062	2.006	2.61	2.206	2.202	2.154	1.994	1.821	2.694	2.423	1.863	2.006	1.333	2.045	2.006	2.006	2.43	2.006	2.056	2.074	2.006	2.054	1.841	2.006	1.995	1.972
234987_at	Hs.660221	---	---	1.966	2.009	1.933	4.44	2.613	4.677	2.699	4.532	5.087	3.467	2.715	4.795	4.636	2.469	2.997	1.881	2.41	2.607	2.904	2.121	2.702	2.556	4.268	2.724	1.915	4.508	3.143	5.296	5.596	2.738	2.911	2.401	2.383	3.247	3.061	3.124	3.847	3.323	1.614	3.374	5.188	2.481	2.253	4.912	3.624	2.737
219378_at	Hs.512914	NMDA receptor regulated 1-like	NARG1L	1.753	2.012	1.587	2.568	2.677	2.383	2.425	2.246	2.05	1.684	2.272	2.343	1.816	1.94	2.651	2.19	2.1	2.124	1.652	2.642	2.446	2.29	1.96	1.855	2.562	1.985	2.194	2.896	2.134	2.059	2.787	2.028	2.109	1.998	2.029	2.15	2.101	2.474	2.596	2.209	2.607	1.792	1.99	2.052	1.519	2.078
225067_at	Hs.513034	unc-51-like kinase 3 (C. elegans)	ULK3	2.493	2.02	2.629	1.76	2.447	2.176	1.994	2.906	2.402	2.326	1.792	2.552	2.422	2.159	1.958	2.278	2.114	2.066	1.755	1.204	2.373	1.264	1.498	1.766	1.681	2.161	1.76	2.12	2.838	1.688	3.064	1.134	1.707	1.76	1.76	1.153	1.69	2.517	1.453	1.76	2.062	2.147	2.319	1.995	1.856	2.096
203739_at	Hs.155040	zinc finger protein 217	ZNF217	1.543	2.025	1.927	2.542	2.219	2.334	2.399	1.706	2.468	2.025	1.491	2.434	2.047	1.672	2.359	1.519	2.114	1.617	2.132	1.991	1.113	1.231	2.132	1.782	1.951	2.341	1.789	2.239	2.436	2.144	2.508	1.697	1.183	2.022	1.759	1.442	1.974	1.625	1.674	1.985	2.107	1.242	1.854	2.025	2.187	1.515
202040_s_at	Hs.76272	lysine (K)-specific demethylase 5A	KDM5A	1.87	2.045	2.262	2.656	2.351	2.552	1.842	2.539	3.138	2.345	2.773	2.139	1.998	1.27	2.159	1.349	2.472	2.01	1.98	1.894	2.626	1.962	2.345	2.63	1.212	2.115	2.32	2.842	3.009	1.833	2.797	1.64	2.655	2.358	1.372	1.572	2.1	3.291	1.37	2.274	2.63	2.316	2.621	2.871	2.317	1.845
230141_at	Hs.161000	AT rich interactive domain 4A (RBP1-like)	ARID4A	1.965	2.059	2.281	1.49	2.706	2.198	2.41	1.925	1.596	1.734	1.749	2.185	1.854	1.862	2.375	2.202	2.341	2.34	1.831	2.697	2.014	2.15	1.815	2.404	2.74	1.531	1.867	1.698	1.381	2.205	1.948	1.884	1.153	1.948	1.063	1.993	2.217	1.877	2.114	2.099	2.005	1.758	1.957	2.078	1.892	2.126
201481_s_at	Hs.368157	phosphorylase, glycogen; brain	PYGB	2.428	2.063	1.971	1.6	2.347	1.409	1.773	1.797	1.778	2.449	1.555	2.005	2.043	1.281	1.247	2.001	2.247	2.239	2.156	1.919	1.941	1.567	2.156	2.288	1.335	2.131	1.727	1.184	1.902	1.285	2.28	1.862	2.364	2.25	1.807	1.294	1.642	2.271	1.194	1.809	1.964	2.655	2.686	2.077	1.989	2.185
235585_at	Hs.596700	---	---	2.101	2.075	1.775	1.802	2.691	2.731	2.557	2.227	1.573	1.842	2.552	1.557	1.661	1.503	2.199	1.986	2.093	1.776	1.562	2.518	2.625	2.547	1.972	2.46	2.603	2.14	2.026	1.778	2.225	3.024	2.677	2.697	1.645	1.439	1.93	2.386	2.208	2.496	1.978	2.254	2.352	2.009	2.747	1.83	2.525	1.539
204976_s_at	Hs.656243	Alport syndrome, mental retardation, midface hypoplasia and elliptocytosis chromosomal region gene 1	AMMECR1	2.107	2.077	1.836	3.191	2.023	1.85	2.22	2.234	2.326	2.203	1.816	2.134	1.468	1.685	1.069	1.801	2.836	2.522	2.441	2.422	1.509	2.281	3.103	2.498	1.953	2.683	2.387	2.347	2.911	1.883	2.304	2.351	1.611	2.463	1.577	1.597	2.157	2.362	2.065	2.314	2.776	1.787	2.44	1.944	1.796	2.774
230490_x_at	Hs.524161	Ras suppressor protein 1	RSU1	2.107	2.079	1.698	2.43	2.036	2.902	2.157	2.275	2.275	1.119	2.508	2.791	1.997	1.405	1.728	1.712	2.509	2	1.753	1.561	2.664	2.355	1.712	2.406	2.81	2.28	2.116	2.206	2.15	2.737	2.179	2.394	1.712	2.522	1.189	1.715	2.454	3.265	1.989	2.402	2.236	1.92	1.754	1.716	2.111	2.063
203607_at	Hs.369755	inositol polyphosphate-5-phosphatase F	INPP5F	2.435	2.079	2.145	2.065	1.233	2.055	2.154	2.241	2.655	2.622	1.917	2.418	1.851	2.512	1.299	2.22	2.227	2.03	2.843	2.612	2.759	2.591	2.384	2.118	1.97	2.811	2.287	1.931	2.547	2.404	2.741	1.866	1.165	1.675	2.526	1.209	1.982	2.24	2.397	2.597	1.547	1.563	3.065	2.329	2.787	2.603
225971_at	Hs.513260	DDHD domain containing 1	DDHD1	2.104	2.082	2.046	2.381	2.668	2.532	2.567	2.2	1.645	2.002	2.001	2.084	2.135	1.859	2.084	1.728	1.919	2.083	2.162	2.645	2.433	2.375	2.155	2.419	2.42	1.713	2.104	2.353	2.738	1.982	2.051	1.873	2.034	1.854	1.79	2.386	2.149	2.25	2.376	1.847	2.744	1.448	2.3	2.309	2.232	1.933
213223_at	Hs.652114	ribosomal protein L28	RPL28	2.298	2.083	2.496	1.963	2.169	1.861	2.627	1.637	2.054	2.393	1.712	1.718	1.969	2.835	1.614	2.486	2.623	2.229	2.706	3.049	2.591	1.603	3.294	2.528	3.132	2.652	2.054	1.958	2.549	2.811	1.742	2.287	1.603	1.718	1.982	2.77	2.692	2.175	3.518	1.988	1.756	2.287	2.265	2.686	1.813	2.567
212897_at	Hs.719138	cell division cycle 2-like 6 (CDK8-like)	CDC2L6	1.724	2.091	2.62	3.203	2.299	2.812	2.486	2.862	2.806	2.981	2.445	2.619	2.049	1.364	2.081	1.826	2.954	2.335	2.299	2.4	2.416	2.268	2.659	2.86	1.775	2.44	2.75	2.759	2.86	2.218	2.968	2.191	3.409	2.302	1.367	1.991	2.644	3.647	1.928	2.598	2.275	2.299	3.379	3.285	3.562	2.607
219787_s_at	Hs.518299	epithelial cell transforming sequence 2 oncogene	ECT2	2.014	2.099	2.013	4.305	2.56	3.026	3.103	2.477	2.807	3.031	1.041	3.016	2.788	2.584	2.595	1.298	2.231	2.088	3.393	2.62	2.418	2.356	3.281	1.785	2.767	3.271	2.021	2.724	3.57	2.901	1.963	2.396	1.56	1.84	3.907	2.507	3.513	1.718	2.914	2.013	2.959	1.059	1.152	2.246	2.934	2.368
239377_at	Hs.425178	eukaryotic translation initiation factor 1A domain containing	EIF1AD	2.229	2.106	1.677	2.238	1.925	1.856	1.755	1.779	1.511	1.718	1.587	1.757	1.689	1.281	1.362	1.929	2.175	2.054	2.324	1.973	2.112	1.867	2.265	1.668	1.325	1.822	1.863	1.576	2.537	1.91	1.557	1.566	1.989	2.079	1.577	1.364	2.095	2.703	1.666	1.842	2.01	1.405	2.222	1.856	2.106	2.27
226406_at	Hs.116486	chromosome 18 open reading frame 25	C18orf25	2.375	2.106	2.435	2.233	2.432	2.174	2.403	2.096	1.74	2.095	2.027	2.369	2.358	2.545	1.827	2.288	2.35	2.129	2.266	2.363	2.011	2.376	1.933	2.125	2.505	2.146	1.95	1.691	1.758	2.542	2.033	1.997	1.35	1.9	1.601	2.172	2.368	1.079	2.122	1.998	2.161	1.539	2.486	1.969	1.759	2.168
212680_x_at	Hs.523760	protein phosphatase 1, regulatory (inhibitor) subunit 14B	PPP1R14B	1.829	2.13	1.39	3.073	1.007	1.853	1.572	1.546	2.472	2.174	2.153	2.395	2.459	2.736	1.363	3.121	1.922	2.126	2.232	2.169	1.419	2.03	2.979	1.632	1.901	2.875	1.93	2.557	2.753	2.296	1.553	1.703	1.323	1.483	2.178	1.568	2.182	2.133	1.437	2.134	2.045	2.792	1.614	1.342	1.17	2.152
235713_at	Hs.503763	alkB, alkylation repair homolog 8 (E. coli)	ALKBH8	2.036	2.138	2.088	2.737	1.981	1.934	1.781	1.646	2.276	2.123	1.731	2.245	1.871	1.435	1.429	1.455	1.732	2.231	2.124	1.98	2.282	2.125	1.088	2.07	1.268	2.028	1.981	1.328	2.262	2.161	1.981	1.268	1.708	1.829	1.726	1.599	1.908	1.981	1.268	1.816	2.412	1.793	1.981	2.278	2.148	1.981
212711_at	Hs.522493	calmodulin regulated spectrin-associated protein 1	CAMSAP1	2.293	2.154	2.328	2.427	1.781	2.069	1.857	2.01	2.81	2.751	1.689	2.664	1.98	1.78	1.135	1.8	2.345	2.104	3.258	2.157	2.128	1.959	2.848	2.047	1.315	2.521	2.169	1.851	2.206	2.429	1.742	1.753	1.98	1.539	1.98	1.433	2.108	2.247	1.549	1.838	2.853	1.994	2.252	2.382	2.417	2.551
203935_at	Hs.470316	activin A receptor, type I	ACVR1	2.127	2.159	2.31	2.191	2.171	2.046	2.63	1.709	1.163	2.699	1.316	2.216	1.874	1.363	1.147	1.667	2.123	1.788	2.879	2.387	2.007	2.053	2.035	1.916	2.262	1.997	2.409	1.032	1.94	2.281	2.04	2.141	1.666	1.941	1.964	1.984	2.066	1.353	2.114	2.246	1.92	1.384	2.093	1.978	2.105	2.699
226272_at	Hs.656799	RCAN family member 3	RCAN3	2.381	2.171	2.497	1.017	2.651	1.8	2.244	1.83	1.624	2.159	2.143	1.827	1.603	1.687	1.73	2.023	2.184	2.222	2.019	2.108	2.785	2.05	1.466	2.08	1.927	1.88	1.568	1.329	2.04	2.644	1.762	1.904	2.106	2.099	1.511	1.918	2.102	1.598	2.122	1.974	1.967	2.17	1.651	1.968	1.76	2.234
243464_at	Hs.664805	---	---	1.7	2.177	1.887	1.9	2.405	2.751	2.755	2.243	1.929	2.159	2.576	2.308	2.235	1.856	2.022	1.727	2.344	1.736	1.93	1.695	1.735	2.216	2.111	2.051	2.984	1.675	1.757	2.113	1.822	2.268	2.919	2.366	1.194	1.877	1.916	1.886	2.527	2.681	2.315	2.112	1.852	1.603	2.085	1.891	1.827	1.5
201939_at	Hs.398157	polo-like kinase 2 (Drosophila)	PLK2	1.922	2.177	1.448	3.812	2.583	3.079	3.033	2.86	3.579	3.065	1.302	3.335	2.535	2.432	2.154	1.676	1.812	2.493	1.969	1.795	3.055	2.592	1.592	1.881	2.512	2.066	3.037	2.234	2.614	2.637	3.055	2.655	3.408	2.439	1.998	1.889	2.379	3.08	2.007	2.796	2.023	2.487	2.148	2.115	2.511	2.12
203284_s_at	Hs.719144	heparan sulfate 2-O-sulfotransferase 1	HS2ST1	2.305	2.181	2.218	1.53	2.108	2.125	2.349	1.367	1.29	1.926	1.829	2.274	1.847	2.789	1.755	2.083	2.179	1.922	2.367	2.281	1.503	1.915	1.779	1.742	2.484	1.903	1.784	1.718	1.574	2.835	1.934	1.911	1.655	1.821	2.467	2.026	2.467	1.991	2.96	2.011	2.002	1.648	2.084	1.949	2.212	2.066
229268_at	Hs.406335	family with sequence similarity 105, member B	FAM105B	2.42	2.204	2.3	2.817	2.518	2.642	2.073	2.712	3.651	1.78	2.3	3.087	1.947	1.615	2.558	2.233	1.91	2.337	2.606	2.193	2.811	1.681	3.17	2.08	1.498	2.731	1.44	3.161	3.771	1.933	2.351	2.105	2.017	1.611	1.765	1.716	2.231	2.3	1.584	1.39	3.403	2.707	2.275	3.286	2.606	2.529
230164_at	Hs.19977	zinc finger protein 621	ZNF621	1.674	2.21	2.039	2.032	2.327	2.112	2.42	2.032	2.032	1.85	3.874	2.032	2.032	2.032	2.032	2.001	2.334	1.945	1.957	2.107	2.588	2.481	1.982	2.221	1.561	1.96	2.57	2.873	2.273	2.068	2.96	2.032	2.061	2.394	1.409	1.412	2.032	2.999	2.038	2.369	2.021	2.11	2.158	2.716	2.032	2.05
226697_at	Hs.476517	family with sequence similarity 114, member A1	FAM114A1	2.547	2.219	2.111	4.307	2.659	2.944	3.5	2.745	4.337	3.48	2.546	3.029	2.295	2.34	1.627	2.547	2.486	2.284	2.72	2.433	3.762	2.963	2.772	2.872	1.411	2.303	2.572	2.837	3.408	2.495	2.546	1.915	2.546	2.643	2.555	2.218	2.413	2.832	2.431	2.686	2.625	2.564	3.269	3.322	3.567	2.744
235007_at	Hs.591694	Bardet-Biedl syndrome 7	BBS7	1.913	2.223	1.808	3.258	3.121	3.14	2.458	2.256	2.865	2.577	1.767	2.781	1.893	1.854	2.18	2.012	1.64	2.015	2.215	2.432	2.559	2.758	2.239	2.542	2.776	2.154	2.095	2.338	2.067	2.719	2.934	2.3	1.8	1.806	2.309	2.178	2.544	2.077	2.723	2.489	1.884	1.917	2.414	1.072	2.737	2.254
235542_at	Hs.516107	tet oncogene family member 3	TET3	2.519	2.239	2.382	2.912	2.624	2.852	2.385	2.816	2.81	2.238	2.234	3.105	2.373	1.843	1.725	1.856	2.544	2.465	2.572	2.316	1.663	2.151	2.944	2.681	1.522	3.081	2.688	2.811	2.232	2.93	2.493	2.544	2.729	2.639	1.998	1.785	2.608	2.341	1.346	2.723	1.853	2.392	2.554	2.477	2.163	2.576
228583_at	Hs.612866	lin-52 homolog (C. elegans)	LIN52	2.557	2.25	2.227	2.473	2.978	2.848	2.929	2.094	2.431	2.406	1.947	2.332	2.514	3.474	2.791	2.227	2.711	2.189	2.443	2.995	2.543	2.514	2.366	2.681	3.433	2.579	1.691	2.656	2.905	2.514	2.633	2.352	2.482	2.05	3.13	2.533	2.66	2.852	3.189	2.326	2.693	2.518	1.727	2.124	2.443	1.675
204478_s_at	Hs.90875	RAB interacting factor	RABIF	2.214	2.271	2.071	2.487	2.012	1.969	2.339	1.459	2.153	2.33	1.685	2.456	2.53	3.234	2.169	2.95	1.447	1.32	2.224	1.895	2.068	1.97	2.737	1.972	2.558	2.768	1.292	1.804	2.123	2.903	1.278	2.606	1.748	1.268	2.831	2.192	2.139	1.943	2.885	1.397	2.084	2.362	2.226	1.872	1.609	1.745
201079_at	Hs.464210	synaptogyrin 2	SYNGR2	2.497	2.271	2.04	1.642	1.781	1.788	2.114	2.038	2.884	2.255	1.622	2.408	2.674	2.381	2.465	2.309	1.752	2.055	2.573	2.381	1.676	1.924	2.583	2.038	2.35	2.743	1.871	2.264	3.281	1.783	2.03	2.368	1.141	1.94	2.553	2.275	2.264	1.811	1.893	2.113	2.713	1.99	1.88	2.492	1.901	2.063
202594_at	Hs.146585	leptin receptor overlapping transcript-like 1	LEPROTL1	2.477	2.277	2.504	2	2.28	2.197	2.397	2.542	2.286	2.586	1.978	2.394	2.693	2.628	2.344	2.457	2.256	2.018	2.392	2.599	2.259	1.974	2.391	2.307	2.473	2.815	2.099	2.015	2.752	2.508	2.247	2.34	1.895	1.831	2.176	1.996	2.46	1.846	2.657	1.913	2.833	1.974	2.184	2.211	2.013	2.252
203010_at	Hs.437058	signal transducer and activator of transcription 5A	STAT5A	2.17	2.278	2.17	2.123	2.327	2.647	2.17	2.436	2.669	2.17	2.17	2.473	2.536	2.17	2.571	2.171	2.336	2.258	2.519	2.204	2.367	1.998	3.061	2.313	2.17	3.121	2.08	2.807	3.774	2.617	2.17	2.17	1.913	2.17	1.999	2.075	2.17	2.241	2.17	2.17	2.752	3.125	2.879	3.017	2.196	2.17
242794_at	Hs.586165	mastermind-like 3 (Drosophila)	MAML3	2.635	2.301	2.391	1.678	2.962	2.383	1.559	2.107	1.397	1.558	1.579	2.709	1.735	1.521	1.684	1.918	2.955	2.708	1.784	3.032	2.334	2.556	1.474	2.694	1.763	2.314	1.726	1.931	1.354	2.318	1.559	1.645	1.335	2.367	1.647	1.551	2.219	2.854	2.453	1.838	2.308	2.667	2.718	2.219	2.256	2.206
228171_s_at	Hs.188781	pleckstrin homology domain containing, family G (with RhoGef domain) member 4	PLEKHG4	2.551	2.309	3.215	1.394	1.917	1.678	2.952	2.104	2.48	2.703	2.236	2.752	1.678	1.821	2.475	2.668	3.109	2.066	3.177	3.298	1.733	2.01	1.892	1.772	1.278	1.239	1.983	2.021	2.512	1.898	2.375	1.678	2.147	2.804	1.62	1.251	2.247	2.159	1.675	2.283	1.818	2.307	2.801	1.947	2.02	3.652
225412_at	Hs.656298	transmembrane protein 87B	TMEM87B	2.282	2.314	2.007	3.054	2.546	2.862	2.371	2.611	3.064	2.498	2.301	3.155	1.499	2.244	2.549	2.291	2.251	1.923	2.367	2.322	2.202	2.55	2.463	2.532	2.622	1.842	2.14	2.826	2.664	2.077	3.587	2.156	2.833	2.262	2.005	1.98	2.137	2.563	2.057	2.066	2.333	1.404	3.235	2.594	3.252	2.111
200766_at	Hs.121575	cathepsin D	CTSD	2.35	2.314	2.261	2.365	1.568	2.36	2.003	1.903	2.11	2.847	1.35	3.134	3.099	2.025	1.885	2.05	2.541	2.391	3.114	2.379	1.68	2.495	3.399	2.261	1.307	2.824	2.157	2.037	3.23	1.668	1.853	1.903	1.176	2.015	2.537	1.509	1.893	1.964	1.334	2.613	3.233	3.009	1.937	2.913	2.327	2.133
203660_s_at	Hs.474069	pericentrin	PCNT	2.077	2.32	1.993	1.667	2.423	1.835	1.259	2.54	1.725	2.045	1.518	2.69	2.556	3.831	2.013	1.553	1.978	2.154	2.107	1.679	2.043	1.889	2.306	2.335	1.856	3.06	2.02	2.441	2.034	1.672	1.479	1.566	2.125	2.254	1.803	2.315	2.479	2.044	1.872	1.608	2.906	2.264	2.574	1.951	1.868	2.064
222630_at	Hs.282855	regulatory factor X, 7	RFX7	2.542	2.323	2.627	2.861	3.56	3.523	2.69	2.752	2.926	2.742	1.892	3.239	2.923	2.017	2.724	2.18	2.516	2.834	2.34	2.724	3.002	1.998	2.854	2.676	2.542	3.256	2.632	2.777	3.244	2.615	2.289	2.107	2.107	2.374	2.293	2.38	2.934	2.799	2.261	2.765	3.345	2.46	2.964	2.997	2.825	2.432
224911_s_at	Hs.203691	discoidin, CUB and LCCL domain containing 2	DCBLD2	2.397	2.333	2.19	3.029	1.869	2.545	2.248	2.274	3.222	2.211	2.32	3.266	2.335	2.037	1.007	2.167	2.054	1.809	2.833	2.073	1.345	2.002	2.295	2.338	2.073	1.786	2.19	2.322	1.017	2.939	2.577	2.281	1.594	2.04	2.174	1.224	2.28	1.873	1.7	1.9	1.376	2.031	1.66	1.458	2.396	2.946
219157_at	Hs.388668	kelch-like 2, Mayven (Drosophila)	KLHL2	2.313	2.348	2.008	1.622	2.034	2.072	2.443	2.111	2.195	2.04	1.623	2.583	2.292	2.472	1.876	2.106	2.091	2.026	2.298	2.136	1.097	1.931	2.672	1.83	2.519	2.302	1.506	2.571	1.12	2.505	2.368	2.45	1.614	1.582	2.298	1.676	2.19	1.703	2.941	1.8	1.557	1.963	2.423	1.817	2.089	1.779
218543_s_at	Hs.12646	poly (ADP-ribose) polymerase family, member 12	PARP12	2.226	2.349	2.353	2.6	2.377	3.03	2.365	2.878	3.799	2.914	1.292	3.42	3.496	1.924	3.869	2.759	2.118	2.374	2.944	2.903	2.353	1.373	3.453	2.598	2.658	3.652	2.135	3.11	3.608	2.414	2.639	2.089	2.098	1.723	1.011	2.068	2.968	2.589	2.322	2.189	3.673	3.013	2.554	3.545	2.936	2.262
227247_at	Hs.233495	Pleckstrin homology domain containing, family A (phosphoinositide binding specific) member 8	PLEKHA8	2.604	2.35	2.406	3.665	2.58	2.948	2.714	3.185	2.916	2.35	2.284	2.877	1.918	2.437	1.568	2.45	2.877	2.829	2.908	2.994	2.854	3.306	3.57	3.064	2.588	2.993	2.537	3.179	3.202	3.133	2.238	1.498	2.553	2.753	2.455	2.682	2.432	2.815	2.706	3.423	3.187	2.79	2.481	2.844	2.512	2.863
224826_at	Hs.636359	hypothetical protein KIAA1434	RP5-1022P6.2	2.739	2.35	2.429	2.864	2.174	2.983	2.326	2.787	3.058	2.428	2.797	3.109	2.861	2.749	2.058	2.846	1.868	2.341	2.521	2.276	2.133	1.932	2.267	2.263	3.203	2.712	2.343	3.946	2.099	2.465	3.204	2.335	2.438	2.337	2.617	2.254	3.148	2.994	2.497	2.727	2.891	1.689	2.443	2.394	1.967	2.045
202478_at	Hs.467751	tribbles homolog 2 (Drosophila)	TRIB2	2.395	2.359	2.547	3.731	2.746	4.063	2.592	4.016	4.735	2.467	2.136	3.799	3.553	3.09	2.139	2.66	2.394	2.705	1.71	2.285	2.012	2.396	3.818	2.779	2.168	4.187	2.892	4.402	3.165	2.797	2.226	2.272	3.421	2.901	1.267	1.589	2.935	3.509	1.923	2.451	3.228	2.913	2.825	3.115	3.254	2
236249_at	Hs.252543	IKK interacting protein	IKIP	1.755	2.363	1.758	4.22	2.402	2.088	3.491	2.416	1.867	1.985	1.639	2.495	2.125	2.356	1.93	2.206	2.378	1.601	1.962	2.748	2.826	2.606	3.457	2.377	3.251	2.334	1.658	2.63	1.593	3.183	1.637	3.069	1.98	1.676	2.052	2.385	3.191	2.306	3.214	2.484	2.176	2.241	1.798	1.654	1.817	2.569
228250_at	Hs.591273	folliculin interacting protein 1	FNIP1	2.195	2.372	3.078	3.194	3.996	2.65	3.594	2.018	3.059	3.727	4.054	2.912	2.583	2.81	3.327	2.494	2.849	2.503	3.152	3.212	3.169	3.583	1.395	3.525	2.585	2.295	2.807	2.699	3.263	3.309	4.02	1.956	3.482	2.185	3.187	2.646	2.717	3.49	2.507	2.949	2.429	1.107	3.13	3.293	4.158	1.899
222543_at	Hs.241576	Der1-like domain family, member 1	DERL1	2.39	2.378	1.946	1.647	1.476	2.066	2.66	2.195	1.593	1.655	1.804	2.154	1.67	1.543	1.864	2.641	1.682	1.272	1.617	1.946	1.921	1.783	1.776	1.903	2.569	1.643	1.915	1.71	1.624	2.148	1.436	2.279	1.179	2.268	1.351	2.075	2.028	1.37	2.292	1.562	1.802	1.961	2.135	1.605	1.579	1.877
226794_at	Hs.93534	syntaxin binding protein 5 (tomosyn)	STXBP5	2.524	2.387	2.479	3.369	3.513	2.353	2.352	2.239	1.956	2.233	2.962	2.609	1.77	2.66	1.657	1.823	2.105	2.611	2.772	2.313	3.276	2.846	2.395	1.784	2.446	2.353	2.056	2.245	1.901	2.425	1.57	2.103	1.486	3.006	1.907	2.353	2.508	1.665	2.239	2.154	2.353	1.018	2.239	2.353	2.291	2.24
201697_s_at	Hs.202672	DNA (cytosine-5-)-methyltransferase 1	DNMT1	2.505	2.392	2.653	2.364	2.012	2.576	2.263	2.779	2.594	2.452	1.511	2.888	2.681	1.693	1.765	2.043	2.369	2.423	2.645	2.346	1.718	1.684	2.948	2.244	1.486	3.311	2.234	2.674	3.356	2.273	1.898	2.339	1.684	1.915	1.808	2.078	2.477	2.1	1.684	2.002	3.181	1.548	1.95	2.589	2.352	2.371
221778_at	Hs.308710	jumonji C domain containing histone demethylase 1 homolog D (S. cerevisiae)	JHDM1D	2.329	2.396	2.735	2.992	1.734	2.271	2.086	2.345	3.243	1.992	2.376	2.796	2.062	1.432	2.029	1.887	1.997	2.547	2.268	2.154	2.534	2.526	2.532	2.872	1.784	2.866	1.661	3.803	4.132	3.009	1.777	1.819	1.739	2.105	1.452	2.813	2.806	2.693	2.395	2.345	3.16	2.547	1.525	2.596	2.236	2.209
223345_at	Hs.310536	histone deacetylase 8	HDAC8	2.14	2.397	2.525	1.546	2.67	1.404	1.544	1.922	1.363	1.369	1.882	2.163	1.919	1.49	2.06	2.306	2.479	2.313	1.793	2.407	2.09	2.737	1.74	1.528	1.822	2.147	1.85	1.946	1.593	2.797	2.181	1.824	1.094	2.097	1.583	1.709	2.253	1.843	1.273	2.072	2.135	1.646	2.18	2.074	1.896	2.348
1556047_s_at	Hs.8453	melanoma antigen family E, 1	MAGEE1	2.122	2.404	2.257	2.375	3.576	2.722	2.84	1.965	1.555	2.488	1.722	2.499	2.256	2.212	2.212	2.113	2.657	2.192	2.002	2.36	3.387	2.275	2.348	2.421	2.808	2.186	2.145	1.61	2.149	2.264	1.767	2.233	1.889	1.826	1.192	2.065	2.416	2.352	2.122	2.119	2.212	1.736	2.122	2.303	2.034	2.501
235573_at	Hs.593461	---	---	2.515	2.409	1.829	2.134	2.247	2.742	3.345	1.711	1.241	1.765	2.06	2.463	2.248	2.925	2.316	3.082	2.287	2.612	2.433	2.967	1.969	1.553	1.523	2.093	3.237	2.329	2.38	1.115	2.537	3.077	2.402	2.469	1.546	1.696	1.686	2.207	1.962	2.321	3.09	2.143	2.387	1.633	2.106	2.471	2.029	2.7
202657_s_at	Hs.591569	SERTA domain containing 2	SERTAD2	2.212	2.412	2.675	2.074	2.048	1.852	2.084	1.841	2.586	2.439	1.9	2.135	1.954	1.594	1.149	1.782	2.398	2.384	2.939	2.7	1.299	2.204	2.088	2.389	1.506	1.713	2.426	2.358	2.523	2.389	2.244	1.908	1.343	2.116	1.85	1.899	1.806	1.936	2.09	1.78	2.404	2.681	2.035	2.397	2.63	2.256
212676_at	Hs.113577	neurofibromin 1	NF1	2.248	2.413	2.477	2.221	2.824	2.094	1.862	1.984	1.832	1.714	2.008	2.433	1.984	1.581	1.593	1.984	2.21	2.195	2.061	1.942	2.96	2.688	2.195	2.152	1.788	2.594	2.324	2.207	1.841	2.273	1.857	1.853	1.221	2.043	2.213	1.827	2.438	1.984	1.799	2.231	2.245	1.926	2.356	1.872	1.778	2.033
204276_at	Hs.512619	thymidine kinase 2, mitochondrial	TK2	2.651	2.417	1.767	1.008	1.792	2.004	1.866	1.84	2.955	2.324	2.029	2.751	2.191	2.084	1.747	3.002	1.997	2.01	2.799	1.465	1.814	1.623	2.71	2.679	1.686	2.176	1.792	2.317	1.776	2.616	2.465	2.504	2.472	1.823	2.6	1.459	2.031	2.942	2.018	1.853	2.104	2.721	2.136	1.836	2.323	1.865
235037_at	Hs.634586	transmembrane protein 41A	TMEM41A	2.281	2.419	2.208	1.428	1.997	1.345	2.197	1.466	2.086	2.635	2.019	2.079	2.283	2.629	2.239	2.3	2.69	2.377	3.099	2.343	2.423	2.338	2.714	2.64	2.295	2.376	2.06	2.267	2.698	1.782	2.339	2.219	2.21	2.542	2.735	1.944	2.132	2.458	2.482	1.846	2.215	2.201	1.81	1.635	1.876	2.384
238787_at	Hs.657779	DENN/MADD domain containing 1B	DENND1B	2.694	2.434	3.071	3.114	3.47	3.908	4.144	3.255	3.431	3.402	4.018	3.466	3.169	3.21	3.587	2.893	2.756	2.951	2.639	3.251	3.536	3.184	2.824	3.763	3.751	2.799	3.629	3.623	3.769	3.592	3.6	3.66	2.872	2.74	2.51	3.202	3.619	3.626	3.453	3.071	3.069	1.55	3.627	3.572	3.354	2.281
217943_s_at	Hs.700595	MAP7 domain containing 1	MAP7D1	2.473	2.454	2.441	3.13	1.443	2.428	1.981	2.367	3.024	2.554	1.945	2.749	2.544	1.692	1.451	2.333	2.567	2.315	2.801	1.741	1.888	1.353	3.24	2.685	1.593	2.689	2.368	2.311	3.336	2.027	1.988	2.016	1.219	2.102	1.522	1.765	1.918	2.718	1.344	2.009	2.802	3.017	2.38	2.437	2.153	2.281
228106_at	Hs.614787	DDB1 and CUL4 associated factor 16	DCAF16	2.746	2.455	2.413	2.657	3.189	3.184	2.915	2.789	2.324	2.413	2.525	2.403	2.595	1.898	2.665	2.051	2.767	2.806	2.836	2.692	2.984	2.971	2.675	2.868	2.79	2.803	2.714	2.865	2.327	2.806	2.782	2.584	1.897	2.763	2.441	2.561	2.83	2.649	2.73	3.283	2.426	2.454	2.473	2.608	2.807	2.637
228974_at	Hs.700718	---	---	2.608	2.465	2.054	2.14	3.019	2.794	3.451	1.789	1.375	2.513	2.13	2.144	2.151	1.334	3.104	2.372	2.553	2.661	2.213	3.358	2.696	2.395	1.75	3.145	3.499	2.084	1.914	1.126	1.456	2.252	2.351	3.139	1.823	2.648	1.314	2.106	2.521	3.037	3.408	2.381	1.928	2.233	2.528	1.818	1.912	2.576
223477_s_at	Hs.319128	chromosome 12 open reading frame 65	C12orf65	2.292	2.475	2.132	1.776	2.325	2.07	2.503	1.795	1.836	1.866	2.165	1.853	1.995	2.049	2.421	2.602	2.374	2.437	1.801	2.326	2.554	2.524	1.984	2.057	3.103	2.403	1.866	1.567	2.576	2.37	2.326	2.372	1.687	2.361	1.83	2.054	2.293	2.357	2.405	2.363	2.277	2.028	2.077	2.343	1.582	2.161
205011_at	Hs.152944	von Willebrand factor A domain containing 5A	VWA5A	2.916	2.512	2.41	2.559	1.6	2.27	2.513	2.546	2.492	3.263	1.505	3.019	2.51	1.683	2.062	2.206	2.811	2.652	4.569	2.798	2.163	2.681	3.26	2.401	2.544	3.31	2.135	2.189	3.088	2.451	2.556	2.185	2.625	2.41	3.231	2.215	2.639	2.577	2.318	2.673	2.975	2.244	2.865	2.294	3.113	2.708
225708_at	Hs.611541	mediator complex subunit 29	MED29	2.475	2.514	2.681	1.11	2.714	2.017	2.347	2.243	1.55	2.051	2.266	2.427	2.401	2.626	2.189	2.995	2.768	2.694	1.707	2.583	2.796	2.347	1.785	2.666	2.546	2.239	2.047	1.818	1.704	2.426	2.123	2.333	1.641	2.83	1.85	1.987	2.753	2.756	2.273	2.378	2.404	2.387	2.697	2.194	1.89	2.186
201020_at	Hs.226755	tyrosine 3-monooxygenase/tryptophan 5-monooxygenase activation protein, eta polypeptide	YWHAH	2.571	2.543	3.368	3.621	1.714	3.321	2.375	2.939	3.806	2.727	2.617	4.13	3.088	3.034	1.538	2.155	2.404	2.656	3.13	2.421	2.022	2.575	2.942	2.883	2.126	3.413	2.079	3.54	3.592	3.416	1.932	2.595	2.231	2.303	3.049	2.602	3.248	2.455	2.166	2.77	3.16	3.4	1.991	3.198	2.684	2.247
205467_at	Hs.5353	caspase 10, apoptosis-related cysteine peptidase	CASP10	2.116	2.555	2.103	1.743	2.885	3.043	3.336	2.721	2.534	2.379	2.256	2.678	3.557	4.006	3.199	2.318	2.117	1.701	1.301	2.108	2.788	2.271	2.62	2.159	2.995	3.841	1.613	3.568	2.823	3.089	1.861	2.048	1.01	3.41	1.408	1.846	2.667	2.561	1.915	1.82	2.538	1.621	2.882	3.047	1.701	1.985
213637_at	Hs.597523	---	---	3.113	2.559	2.34	4.086	2.394	3.623	2.861	2.881	3.409	2.836	3.288	3.331	2.76	2.697	2.483	2.81	3.148	2.635	2.938	2.725	3.392	2.91	3.265	3.213	2.999	3.138	2.722	3.652	2.733	3.113	3.59	2.965	3.118	3.229	1.726	2.914	2.908	3.52	2.818	3.43	3.4	2.303	2.464	3.077	2.743	2.852
207700_s_at	Hs.592142	nuclear receptor coactivator 3	NCOA3	2.899	2.564	3.546	3.669	4.178	4.143	3.107	3.78	4.692	3.908	3.758	3.984	3.654	2.697	3.636	3.276	3.065	2.587	2.571	2.964	3.796	3.235	2.785	4.048	2.246	3.145	3.096	4.244	4.541	3.235	2.972	2.3	2.99	3.137	3.001	3.785	3.612	3.099	2.634	3.605	3.877	2.528	3.768	3.879	3.486	2.248
214806_at	Hs.505202	bicaudal D homolog 1 (Drosophila)	BICD1	3.333	2.571	4.456	3.331	3.098	3.457	2.912	4.326	3.618	2.663	3.18	3.332	2.802	1.608	2.707	2.668	3.328	2.735	2.992	2.917	3.417	3.736	3.409	3.044	2.423	2.354	4.757	3.761	2.173	3.113	4.685	2.17	2.543	3.925	2.212	2.141	3.157	3.268	2.277	2.988	2.548	2.333	3.392	3.229	4.136	2.753
228517_at	Hs.17118	MYST/Esa1-associated factor 6	MEAF6	2.512	2.575	2.829	1.781	2.116	2.057	2.574	1.616	1.397	2.452	1.219	1.633	2.481	2.404	1.865	2.018	3.046	2.889	2.867	3.95	2.508	2.915	2.386	1.745	2.831	2	2.291	1.273	2.036	2.819	1.685	1.932	1.616	1.809	1.401	1.812	2.052	1.878	2.772	1.796	2.182	2.126	2.673	2.639	2.128	2.324
224994_at	Hs.144114	calcium/calmodulin-dependent protein kinase II delta	CAMK2D	2.309	2.605	2.621	1.244	2.562	2.217	2.596	2.382	2.424	2.449	2.437	2.519	2.722	2.176	1.411	1.597	1.883	2.213	2.23	2.294	2.348	2.35	2.01	2.274	2.091	2.73	2.217	2.536	2.3	2.483	2.261	1.979	1.282	1.904	2.505	1.923	2.586	1.55	2.227	1.843	2.379	1.064	2.584	2.103	2.554	1.981
208190_s_at	Hs.466507	lipolysis stimulated lipoprotein receptor	LSR	2.523	2.609	1.787	1.228	1.739	2.004	2.186	1.825	2.508	2.678	1.536	2.417	3.234	2.425	2.598	3.187	2.788	2.597	2.853	2.435	1.732	1.7	2.543	3.125	1.691	3.124	2.458	1.641	2.233	1.899	2.429	2.569	2.346	2.143	1.938	1.541	2.061	3.174	1.137	2.291	2.191	2.959	2.61	2.135	2.308	2.259
213720_s_at	Hs.327527	SWI/SNF related, matrix associated, actin dependent regulator of chromatin, subfamily a, member 4	SMARCA4	2.456	2.629	2.456	2.649	3.155	2.032	1.563	2.609	2.517	2.633	1.669	2.594	2.55	1.61	2.171	2.423	2.895	2.806	2.998	2.361	2.775	1.815	2.904	2.554	1.026	3.062	2.489	1.691	2.554	2.087	2.666	2.041	2.243	2.527	1.795	1.543	2.446	2.997	1.485	2.739	2.646	2.589	2.922	2.278	2.475	2.739
212383_at	Hs.463074	ATPase, H+ transporting, lysosomal V0 subunit a1	ATP6V0A1	2.664	2.641	3.031	1.391	2.492	1.76	1.391	1.877	1.344	1.847	1.763	2.1	1.848	1.602	1.753	2.871	2.509	2.679	2.243	2.365	2.949	1.949	1.909	2.237	1.853	1.906	2.022	1.139	1.058	1.913	1.978	1.64	1.432	2.004	1.282	1.407	1.823	2.242	1.758	1.697	2.076	3.389	2.705	2.128	1.732	2.201
220201_at	Hs.533499	ring finger and CCCH-type zinc finger domains 2	RC3H2	2.993	2.646	2.98	3.811	3.803	3.039	3.226	2.914	2.679	3.379	2.058	3.352	2.895	1.855	1.889	2.497	2.271	3.032	3.626	3.211	4.049	2.993	3.786	2.499	3.477	3.155	2.387	2.602	3.107	3.149	2.726	2.606	2.877	2.491	3.117	3.155	2.953	1.55	3.224	2.767	3.857	2.491	2.942	3.676	2.923	3.123
241344_at	Hs.659040	---	---	2.282	2.673	2.366	2.391	2.425	1.916	1.927	2.115	2.237	2.474	1.811	2.184	1.794	1.405	1.754	2.331	2.46	2.069	2.094	2.15	2.381	2.506	2.36	2.014	1.568	2.109	2.092	1.678	1.677	2.521	1.818	1.578	1.72	2.529	1.251	2.019	2.207	2.498	1.884	2.053	1.472	2.513	2.761	2.411	1.923	2.393
225651_at	Hs.475688	ubiquitin-conjugating enzyme E2E 2 (UBC4/5 homolog, yeast)	UBE2E2	3	2.677	2.376	2.351	1.809	2.257	2.808	2.026	2.53	2.249	2.13	2.317	2.391	2.748	1.346	2.596	2.289	1.284	2.512	2.301	1.223	2.048	2.193	2.147	2.424	2.136	1.992	1.754	1.905	2.966	2.518	3.032	1.738	1.881	1.98	2.013	2.456	2.213	2.344	1.999	1.873	2.547	2.019	1.611	1.818	2.105
239035_at	Hs.214142	5,10-methylenetetrahydrofolate reductase (NADPH)	MTHFR	2.397	2.704	3.116	2.595	3.81	2.322	2.386	3.239	1.481	2.566	2.717	2.215	2.314	2.182	2.124	2.436	3.069	2.938	2.678	2.705	3.44	2.49	2.173	3.395	1.929	2.191	2.531	1.888	2.489	2.019	2.623	2.314	2.013	3.884	1.538	2.028	2.527	3.461	1.538	2.514	2.832	3.298	3.618	2.994	2.019	2.733
224576_at	Hs.509163	endoplasmic reticulum-golgi intermediate compartment (ERGIC) 1	ERGIC1	2.573	2.706	2.561	2.337	2.105	2.403	1.914	2.306	2.085	2.698	2.748	2.591	1.849	1.708	1.668	2.827	2.776	2.238	2.404	1.986	2.805	1.843	2.473	2.548	2.002	1.727	1.933	1.706	1.887	2.706	2.611	2.419	2.124	2.719	1.832	2.162	2.222	2.699	2.191	2.003	2.014	3.234	3.04	2.325	2.112	1.704
219358_s_at	Hs.514063	ArfGAP with dual PH domains 2	ADAP2	2.439	2.707	2.663	4.802	3.832	3.587	2.773	4.052	4.615	2.83	2.202	4.1	4.261	2.723	3.809	2.394	2.709	2.599	3.075	2.707	3.583	2.745	4.742	3.288	2.707	4.069	2.71	5.079	4.13	2.5	2.948	2.417	2.788	2.886	2.707	2.707	3.592	3.989	3.117	2.778	3.67	3.851	3.108	4.664	3.131	2.451
221676_s_at	Hs.330384	coronin, actin binding protein, 1C	CORO1C	2.769	2.734	2.543	3.693	2.366	2.845	2.269	2.328	3.307	2.484	2.24	3.395	3.385	4.245	2.123	2.515	1.282	2.463	3.232	2.374	1.237	2.36	2.807	1.374	2.871	3.173	1.73	2.985	3.616	3.581	2.334	2.392	1.475	2.344	3.09	2.149	3.187	2.226	2.691	1.926	3.43	1.553	1.93	2.964	2.408	1.823
231815_at	Hs.714975	PHD finger protein 12	PHF12	2.51	2.759	2.41	2.183	3.187	2.482	1.95	2.752	2.216	2.405	1.851	2.633	2.613	1.681	2.922	3.04	3.303	3.09	2.668	2.951	3.215	2.211	2.616	3.436	2.017	2.875	2.175	1.891	2.929	2.302	2.372	2.505	1.701	2.254	1.551	1.844	2.297	3.075	1.528	2.478	2.42	3.493	2.928	2.841	2.372	2.587
235286_at	Hs.659503	---	---	2.728	2.77	2.886	3.444	2.375	3.542	2.961	3.179	5.419	2.754	2.375	4.604	2.92	2.018	2.223	3.305	2.28	2.337	2.896	2.607	2.124	2.025	4.484	2.531	3.508	3.126	2.614	4.02	2.624	3.726	3.173	3.105	1.161	1.729	2.57	1.7	2.665	2.553	2.669	2.759	2.554	2.464	2.627	2.055	2.981	2.329
201110_s_at	Hs.164226	thrombospondin 1	THBS1	4.025	2.775	1.756	7.84	1.864	6.097	3.44	4.5	6.035	3.709	4.083	6.415	4.445	5.765	4.377	3.128	3.245	4.634	5.323	2.633	3.005	3.237	5.116	3.407	4.785	4.478	3.085	7.287	2.247	5.071	5.983	2.647	3.961	4.297	4.478	3.695	5.382	5.934	3.736	4.986	3.66	2.311	2.857	1.801	6.844	4.064
222395_s_at	Hs.514297	ubiquitin-conjugating enzyme E2Z	UBE2Z	2.771	2.781	2.884	3.275	2.624	3.028	2.582	3.272	3.172	3.104	3.031	2.96	2.93	1.735	2.302	2.767	3.225	2.803	3.035	2.577	3.645	2.649	3.156	3.154	2.224	2.763	3.114	2.596	3.753	2.701	3.043	2.814	2.587	2.918	2.473	2.514	2.992	3.734	1.523	2.875	2.933	3.983	3.61	3.518	3.485	2.728
235484_at	Hs.719295	protein prenyltransferase alpha subunit repeat containing 1	PTAR1	2.58	2.799	3.482	2.881	2.911	2.287	2.773	2.804	2.425	1.547	2.166	2.514	2.013	3.035	2.038	1.907	2.601	2.539	2.503	3.091	2.713	3.018	1.789	3.102	2.558	2.5	2.47	2.68	2.322	3.137	2.548	2.267	3.077	2.066	2.064	2.63	2.117	1.975	2.829	2.779	2.624	2.026	2.859	2.481	2.234	2.466
222593_s_at	Hs.654826	spermatogenesis associated, serine-rich 2	SPATS2	2.506	2.823	1.956	2.115	2.481	2.014	2.316	2.412	2.614	2.285	2.853	2.291	2.41	2.473	2.062	2.643	2.951	2.357	2.576	1.956	2.133	2.359	2.534	2.835	1.96	2.214	2.205	3.007	2.487	3.24	2.606	2.714	2.081	2.872	2.433	2.561	3.168	2.877	2.791	1.948	1.962	2.606	2.717	1.296	1.956	2.279
205687_at	Hs.3459	ubiquitin family domain containing 1	UBFD1	2.808	2.823	2.165	2.048	3.276	1.371	2.137	1.294	1.964	1.767	2.31	1.978	1.721	2.144	2.211	2.488	2.147	2.314	2.775	1.896	2.13	2.413	2.039	2.755	1.879	2.671	1.84	2.036	3.174	3.077	1.458	1.794	1.261	2.36	2.904	1.662	1.366	1.261	2.254	2.043	2.604	1.307	2.794	2.238	1.982	2.239
212538_at	Hs.596105	dedicator of cytokinesis 9	DOCK9	2.838	2.825	3.105	2.637	2.431	2.601	2.579	2.348	2.121	2.689	2.292	2.818	2.526	1.884	2.128	2.367	2.89	2.312	2.931	2.563	2.175	2.358	2.368	2.587	1.97	2.388	2.982	2.18	1.298	2.589	3.071	2.593	1.339	3	1.828	1.588	2.601	2.237	2.425	2.692	1.976	1.991	2.424	2.101	2.711	2.93
225718_at	Hs.209561	KIAA1715	KIAA1715	2.604	2.83	2.312	1.933	2.014	1.959	2.697	2.234	2.113	2.632	2.764	2.254	2.209	2.217	1.605	2.337	2.81	1.835	2.547	2.327	2.364	2.362	2.328	3.18	2.261	2.62	2.815	2.157	2.526	2.448	2.376	2.89	3.138	2.539	2.637	2.096	2.76	3.408	2.548	1.903	2.254	1.89	1.746	1.809	1.637	2.52
222771_s_at	Hs.6638	myelin expression factor 2	MYEF2	2.352	2.832	2.568	3.104	3.76	3.749	3.099	3.881	3.553	2.952	3.962	3.371	2.818	2.174	2.508	2.726	2.934	2.146	2.766	2.904	3.425	2.184	2.362	3.404	2.363	2.325	3.079	3.829	2.187	2.44	4.955	2.462	3.956	3.096	2.927	1.963	2.438	4.121	2.461	2.998	2.331	2.645	3.863	3.016	3.514	2.72
231270_at	Hs.127189	carbonic anhydrase XIII	CA13	2.672	2.847	2.258	2.543	2.778	2.284	3.292	1.944	1.353	2.238	2.57	2.521	2.567	2.807	2.526	2.355	2.356	2.332	2.795	2.791	2.765	2.399	2.875	2.637	3.307	2.992	2.458	2.465	2.304	2.893	2.48	2.804	1.847	2.41	2.955	2.582	3.105	2.319	3.265	2.065	2.75	2.399	2.755	1.915	1.761	2.284
1554082_a_at	Hs.59425	nucleolar protein 9	NOL9	2.787	2.847	2.808	3.176	2.712	2.514	2.911	2.398	2.554	2.791	3.457	2.456	2.711	3.046	2.581	2.632	3.253	2.605	2.498	2.614	2.85	3.182	2.619	2.52	1.781	2.964	3.34	2.437	3.519	3.126	2.234	2.277	2.255	2.387	2.415	2.884	3.384	4.048	2.14	2.788	3.544	2.363	3.158	3.27	3.084	2.402
225402_at	Hs.440263	TP53 regulating kinase	TP53RK	3.052	2.862	2.776	2.769	3.038	2.679	3.582	2.305	2.899	2.702	1.056	2.81	3.457	3.494	3.143	3.184	2.407	2.715	3.421	3.066	2.847	3.097	3.761	2.694	3.766	2.986	2.139	2.328	3.595	2.986	2.337	3.233	1.163	2.639	2.81	3.45	3.361	2.695	3.951	2.638	3.72	3.023	3.001	2.593	1.386	2.169
211066_x_at	Hs.368160	protocadherin gamma subfamily A, 1 /// protocadherin gamma subfamily A, 10 /// protocadherin gamma subfamily A, 11 /// protocadherin gamma subfamily A, 12 /// protocadherin gamma subfamily A, 2 /// protocadherin gamma subfamily A, 3		3.588	2.865	2.395	1.671	1.561	2.168	2.012	2.013	2.647	1.701	2.346	2.337	2.212	1.503	1.923	3.385	3.313	3.196	1.445	2.154	1.18	1.766	2.942	3.462	1.875	2.833	2.303	1.853	1.827	2.568	2.372	2.269	2.417	1.802	1.392	2.114	2.22	4.149	1.705	2.361	2.376	3.956	4.291	1.868	2.14	2.45
212573_at	Hs.167115	endonuclease domain containing 1	ENDOD1	2.839	2.895	3.325	2.126	1.917	2.089	2.646	1.839	2.75	3.172	1.938	3.201	3.162	2.143	1.108	2.444	2.489	2.781	3.523	3.383	1.29	2.296	3.331	2.249	2.29	3.002	2.623	1.646	3.05	2.81	2.798	2.232	1.769	2.53	3.243	1.883	2.255	2.129	2.552	2.237	2.585	2.695	2.924	2.305	3.169	2.651
201827_at	Hs.250581	SWI/SNF related, matrix associated, actin dependent regulator of chromatin, subfamily d, member 2	SMARCD2	2.904	2.896	2.384	2.611	2.822	2.341	2.341	2.679	2.991	2.807	2.067	2.37	2.338	1.941	2.341	2.693	2.593	2.623	2.664	2.341	3.345	2.709	3.031	2.74	1.356	2.864	2.341	2.539	3.332	2.909	1.211	2.268	1.442	2.48	2.341	2.239	2.694	2.341	2.017	2.482	2.831	2.856	2.589	2.657	2.109	2.341
205191_at	Hs.44766	retinitis pigmentosa 2 (X-linked recessive)	RP2	3.244	2.907	2.243	3.798	3.306	4.066	3.883	2.976	3.218	1.751	2.684	3.884	3.378	2.887	3.537	2.763	3.242	2.846	2.543	3.016	3.041	3.806	2.703	3.571	4.021	3.11	2.373	3.381	3.622	4.039	2.951	3.368	1.24	2.181	2.566	3.386	4.259	3.568	4.086	2.928	3.709	2.493	2.607	2.886	2.562	2.427
227259_at	Hs.446414	CD47 molecule	CD47	2.398	2.916	2.85	2.401	3.467	2.361	3.397	1.87	3.698	3.833	3.888	1.525	3.382	2.195	3.57	2.283	2.685	2.233	3.005	4.337	1.14	2.886	2.006	3.838	2.868	2.686	1.632	1.865	2.088	1.339	4.97	1.76	4.685	2.444	1.62	2.652	1.331	4.342	1.625	1.797	2.363	1.291	3.392	2.823	4.748	2.58
214290_s_at	Hs.706714	histone cluster 2, H2aa3 /// histone cluster 2, H2aa4	HIST2H2AA3 /// HIST2H2AA4	2.043	2.926	4.089	2.366	2.963	1.778	3.384	2.257	4.006	2.188	1.062	2.716	3.565	2.797	4.02	3.539	3.701	2.846	2.836	3.946	4.687	2.416	2.584	2.16	3.267	3.288	2.57	2.526	3.593	1.974	1.908	2.679	1.567	3.33	2.589	2.985	3.029	2.417	3.314	3.286	4.014	2.554	2.358	3.215	2.283	3.668
1557064_s_at	Hs.600384	heparan-alpha-glucosaminide N-acetyltransferase	HGSNAT	2.273	2.94	2.284	1.013	2.669	1.814	2.008	2.008	2.449	1.814	3.927	2.462	2.099	2.583	2.643	2.185	2.581	2.55	2.574	1.586	2.008	3.001	2.244	2.838	2.211	2.169	3.027	3.104	2.392	1.814	3.998	2.557	2.089	3.588	2.551	2.008	2.008	4.104	2.614	2.591	2.101	2.554	2.008	1.671	2.379	2.011
212733_at	Hs.478868	KIAA0226	KIAA0226	2.842	2.94	2.716	2.476	2.13	2.779	1.819	2.613	3.17	2.928	2.093	3.263	2.933	2.196	1.809	2.121	2.249	2.62	3.568	1.929	2.21	2.33	2.758	2.341	1.507	3.202	2.712	3.023	3.453	2.639	2.959	2.178	2.014	2.431	2.673	2.283	2.323	2.15	1.862	2.229	3.221	2.721	2.486	2.719	2.324	2.585
226914_at	Hs.132499	actin related protein 2/3 complex, subunit 5-like	ARPC5L	3.029	2.964	2.864	2.694	3.134	2.391	2.587	2.455	3.071	3.002	2.508	2.942	3.012	2.8	2.617	3.019	3.033	2.692	3.165	2.991	2.296	2.885	2.949	2.54	3.04	3.025	2.459	2.461	3.293	3.252	2.902	2.555	1.848	2.833	2.657	2.408	3.013	2.674	2.624	2.439	2.977	2.495	2.993	2.733	2.472	2.264
224701_at	Hs.518203	poly (ADP-ribose) polymerase family, member 14	PARP14	2.793	2.975	2.778	2.104	2.499	3.026	2.331	3.539	3.205	2.938	2.751	3.242	3.065	2.235	2.782	2.737	2.47	2.518	3.054	2.469	2.457	2.101	2.857	2.806	1.422	3.335	2.521	3.338	3.569	2.707	3.472	2.45	2.738	2.889	2.891	2.148	2.823	2.668	2.101	2.503	3.203	2.411	2.904	3.702	3.089	2.577
208712_at	Hs.523852	cyclin D1	CCND1	3.076	2.987	2.796	2.303	3.129	2.857	2.887	3.099	2.156	3.974	2.905	2.86	2.945	2.22	3.211	3.805	2.779	2.41	2.673	2.519	4.121	3.006	2.836	3.697	1.94	2.436	3.239	1.603	2.31	3.309	4.256	3.735	3.866	3.284	2.656	2.266	2.546	3.197	2.846	2.342	1.749	3.832	3.685	2.184	2.779	2.785
215836_s_at	Hs.368160	protocadherin gamma subfamily A, 1 /// protocadherin gamma subfamily A, 10 /// protocadherin gamma subfamily A, 11 /// protocadherin gamma subfamily A, 12 /// protocadherin gamma subfamily A, 2 /// protocadherin gamma subfamily A, 3		3.723	2.993	2.393	1.506	1.506	2.193	1.849	1.733	2.839	1.612	2.289	2.25	2.233	1.558	1.915	3.429	3.331	3.335	1.485	2.058	1.07	1.73	2.972	3.851	1.63	3.019	2.294	1.754	1.859	2.773	1.63	2.39	1.63	1.699	1.037	1.917	2.181	4.213	1.63	2.316	2.263	3.933	4.506	1.773	1.861	2.602
229359_at	Hs.229304	---	---	2.995	2.998	2.033	2.884	3.356	2.869	2.216	2.586	2.051	2.063	2.669	3.09	2.436	2.892	1.968	2.149	2.685	2.488	1.854	2.113	3.118	2.669	2.339	3.089	2.869	2.9	2.233	2.46	2.98	3.364	2.053	2.521	1.009	2.16	1.119	2.601	2.877	1.583	1.586	2.495	3.672	2.399	2.493	2.921	1.089	2.811
209079_x_at	Hs.368160	protocadherin gamma subfamily A, 1 /// protocadherin gamma subfamily A, 10 /// protocadherin gamma subfamily A, 11 /// protocadherin gamma subfamily A, 12 /// protocadherin gamma subfamily A, 2 /// protocadherin gamma subfamily A, 3		3.661	3	2.469	1.723	1.741	2.107	2.202	2.145	2.768	1.743	2.34	2.428	2.338	1.702	2.27	3.524	3.459	3.348	1.911	2.318	1.255	1.864	3.052	3.667	1.805	2.965	2.48	1.853	1.826	2.826	2.476	2.34	2.853	1.952	1.509	2.179	2.29	4.266	1.938	2.427	2.426	4.097	4.282	2.065	2.205	2.618
201040_at	Hs.77269	guanine nucleotide binding protein (G protein), alpha inhibiting activity polypeptide 2	GNAI2	2.684	3.009	2.285	2.802	1.853	2.5	2.103	2.616	3.056	2.712	2.282	3.064	2.874	1.539	1.898	2.514	3.32	3.299	3.013	2.215	2.142	2.818	3.46	3.403	1.723	3.66	2.498	3.21	4.071	3.001	1.523	2.469	2.78	2.734	2.133	2.942	3.175	3.215	2.298	2.818	3.775	3.502	3.042	3.012	2.568	3.045
225548_at	Hs.702168	shroom family member 3	SHROOM3	3.497	3.023	3.003	1.85	2.967	2.553	3.197	2.03	1.175	2.54	2.873	2.753	2.259	2.78	2.198	2.489	3.072	2.511	2.717	2.867	2.927	2.59	3.05	3.278	2.4	2.448	3.191	1.92	1.687	3.333	2.127	3.02	1.866	2.98	2.309	2.39	2.468	2.761	2.84	2.174	2.368	3.139	3.298	2.343	2.23	2.922
217027_x_at	Hs.532793	karyopherin (importin) beta 1	KPNB1	2.768	3.047	2.738	3.391	2.891	2.768	2.768	2.76	2.951	2.841	2.768	2.9	2.768	1.843	2.552	2.261	3.54	2.873	2.731	2.546	3.378	3.008	3.116	3.204	2.248	3.349	2.899	3.159	3.151	2.996	2.355	2.76	2.089	3.292	2.768	2.59	3.039	2.882	1.987	3.178	3.332	2.556	2.768	2.83	2.76	2.829
242228_at	---	---	---	3.302	3.076	3.052	2.061	2.804	2.851	2.972	3.409	2.318	1.948	3.39	2.343	2.807	1.222	1.514	2.552	3.708	2.029	2.622	1.916	2.457	3.468	1.931	3.019	2.296	2.586	3.898	3.497	1.181	2.729	2.891	2.291	1.428	3.477	1.67	2.042	3.236	3.087	2.004	2.978	2.853	2.138	1.574	2.176	2.745	2.604
226542_at	Hs.547576	---	---	3.391	3.077	2.922	3.062	4.411	3.239	3.084	3.26	3.034	3.429	2.591	3.744	3.115	2.58	2.992	3.377	3.37	3.326	3.099	2.406	2.804	2.896	3.229	3.37	2.269	3.348	2.729	2.783	2.178	3.599	3.188	2.622	2.723	3.552	2.543	2.515	2.983	3.584	2.265	3.05	2.889	3.204	3.192	3.135	2.678	3.1
222906_at	Hs.7055	feline leukemia virus subgroup C cellular receptor 1	FLVCR1	3.627	3.093	2.549	2.394	3.29	2.323	2.838	2.59	1.967	2.532	3.765	2.568	2.305	2.369	2.632	1.767	3.288	3.295	3.303	2.364	2.975	3.211	2.775	3.023	2.957	3.518	2.989	3.187	3.672	2.788	2.859	2.845	2.661	3.328	2.268	2.691	2.824	3.333	3.172	2.47	3.438	1.91	2.299	2.59	2.244	3.372
1560916_a_at	Hs.408623	dpy-19-like 1 (C. elegans)	DPY19L1	3.445	3.105	2.885	4.055	2.057	3.076	3.04	2.114	3.57	2.542	1.245	4.342	3.115	3.017	1.217	2.559	1.837	2.21	3.478	2.704	2.452	2.334	3.828	2.251	3.697	3.526	1.973	3.082	2.791	5.19	2.029	2.455	1.626	1.626	3.145	3.392	3.028	1.79	3.328	2.898	1.881	2.169	2.865	2.164	2.09	3.745
208859_s_at	Hs.533526	alpha thalassemia/mental retardation syndrome X-linked (RAD54 homolog, S. cerevisiae)	ATRX	3.149	3.108	4.386	4.811	4.941	5.078	3.758	4.604	4.702	3.998	3.979	3.936	3.51	3.123	3.822	3.211	2.6	2.57	2.144	2.869	4.944	4.15	2.529	4.153	1.463	2.915	3.175	4.805	2.441	3.7	4.765	2.38	4.344	3.918	2.479	3.384	3.365	3.245	2.427	3.821	2.891	3.641	4.735	3.655	4.13	2.788
239033_at	Hs.657664	---	---	3.152	3.139	3.315	3.124	4.585	3.163	3.031	2.688	1.281	2.472	3.114	2.995	2.021	2.481	3.172	2.849	2.807	3.041	2.304	3.555	3.756	3.266	2.483	3.354	2.516	3.204	2.215	2.231	1.795	3.953	2.169	2.516	2.977	2.363	1.05	3.097	2.341	2.468	2.944	2.6	2.516	3.823	2.581	2.982	1.847	2.756
227039_at	Hs.459211	A kinase (PRKA) anchor protein 13	AKAP13	3.074	3.141	3.909	4.385	3.462	3.705	2.424	3.841	3.723	4.096	3.739	3.47	2.924	2.069	3.434	2.817	3.933	3.703	3.398	3.013	3.527	2.402	3.298	5.063	1.146	2.658	3.245	3.198	3.602	2.496	5.278	2.276	4.846	3.194	2.487	3.142	2.982	5.002	2.451	3.074	3.22	4.679	4.299	4.681	5.264	2.846
212445_s_at	Hs.185677	neural precursor cell expressed, developmentally down-regulated 4-like	NEDD4L	3.006	3.149	3.385	2.795	2.269	1.816	2.837	1.579	1.888	3.445	2.425	2.938	2.616	2.17	1.206	2.555	2.757	2.619	3.828	3.014	1.758	1.943	3.64	2.835	2.599	3.092	2.814	1.637	2.594	2.979	2.883	2.692	2.187	2.448	2.519	2.139	2.555	1.12	2.329	2.203	2.762	3.272	1.989	2.592	2.72	3.257
1554020_at	Hs.505202	bicaudal D homolog 1 (Drosophila)	BICD1	3.495	3.159	4.306	2.558	2.699	3.076	3.674	2.344	2.344	2.901	1.191	3.257	3.726	3.016	2.979	3.507	3.763	2.344	4.131	3.419	3.146	3.473	3.423	3.01	4.549	3.194	2.092	2.827	3.008	4.081	2.939	2.856	2.137	2.548	3.009	3.622	3.1	2.383	3.538	2.558	3.318	2.558	2.324	3.086	2.558	3.128
225484_at	Hs.368315	testis specific, 14	TSGA14	3.546	3.159	2.87	2.896	2.754	2.086	2.126	2.335	2.201	2.564	2.256	2.335	1.911	1.869	2.095	2.776	3.777	3.233	3.342	3.034	2.495	2.915	3.045	3.103	2.335	3.448	2.335	2.495	2.665	3.762	1.412	2.335	1.422	2.977	1.77	2.775	3.161	3.274	3.091	2.656	3.144	2.785	2.345	2.306	1.682	3.342
215380_s_at	Hs.530024	gamma-glutamyl cyclotransferase	GGCT	3.624	3.194	3.815	3.668	1.798	3.059	3.203	2.888	2.462	3.537	2.962	3.301	3.299	3.41	2.818	3.261	3.133	3.881	4.538	3.866	2.156	2.863	3.714	2.836	3.296	2.979	3.347	3.12	2.667	3.918	4.023	3.155	2.578	2.985	3.44	2.392	2.711	3.136	3.436	3.125	3.134	2.938	3.774	3.069	4.24	3.794
219952_s_at	Hs.631858	mucolipin 1	MCOLN1	3.178	3.198	1.695	1.856	2.653	1.791	2.615	2.491	2.243	2.358	1.591	2.999	3.08	2.237	2.417	2.378	2.589	3.715	3.977	1.669	3.054	3.306	3.95	2.831	1.9	3.707	1.694	3.191	3.599	3.623	1.694	1.52	2.389	1.929	3.186	2.759	3.112	1.442	2.672	2.93	4.197	3.447	1.176	1.762	2.453	2.848
1569180_at	Hs.662486	---	---	3.296	3.205	2.989	3.246	3.136	3.606	1.903	4.648	3.24	1.664	6.255	2.531	2.715	1.527	2.669	1.709	4.087	3.16	3.565	1.945	2.804	3.974	1.876	3.092	1.306	1.714	4.176	5.685	2.115	1.927	5.544	3.545	3.709	5.414	1.166	2.256	2.172	5.021	2.086	5.13	3.695	2.643	3.517	2.992	3.494	3.273
231775_at	Hs.591834	tumor necrosis factor receptor superfamily, member 10a	TNFRSF10A	3.297	3.207	2.507	2.845	2.247	3.032	3.302	3.442	4.185	2.981	3.222	3.636	3.632	3.365	2.7	2.938	2.466	2.269	3.491	2.58	2.183	2.08	3.554	3.414	3.331	3.594	3.274	3.759	4.091	3.007	3.862	3.447	2.446	3.165	1.718	2.833	2.775	3.498	2.844	2.727	3.096	2.216	3.308	3.201	3.053	2.887
229163_at	Hs.197922	calcium/calmodulin-dependent protein kinase II inhibitor 1	CAMK2N1	2.717	3.216	4.986	4.654	3.854	3.758	4.343	3.022	4.026	3.468	2.377	3.551	2.863	3.492	2.77	4.28	4.028	2.971	2.959	3.623	2.449	2.55	4.809	3.215	2.437	3.203	2.839	2.221	2.319	4.384	3.356	2.062	1.283	1.215	1.171	1.662	2.734	3.584	3.654	3.419	3.338	3.36	4.835	4.356	4.474	3.266
203409_at	Hs.700338	damage-specific DNA binding protein 2, 48kDa	DDB2	3.422	3.218	2.581	1.71	2.159	2.528	3.072	2.865	3.572	3.622	1.71	3.84	3.944	2.774	2.159	2.247	2.297	2.132	4.039	2.701	2.585	3.102	3.646	3.276	2.56	3.523	3.078	3.306	3.735	3.463	3.478	3.091	2.159	1.875	3.386	2.718	2.887	3.429	2.406	2.181	3.192	2.604	2.925	3.598	3.34	2.928
204066_s_at	Hs.435039	ArfGAP with GTPase domain, ankyrin repeat and PH domain 1	AGAP1	2.455	3.23	3.228	1.789	2.968	1.888	2.098	1.744	1.279	2.115	2.923	2.47	2.496	2.589	1.813	2.854	2.836	2.304	1.99	2.401	2.062	2.566	2.151	3.2	1.963	2.669	2.088	1.585	2.351	2.444	1.105	2.015	1.279	3.16	2.054	1.841	2.487	2.513	1.581	1.881	1.922	2.257	2.123	1.913	1.842	2.041
215498_s_at	Hs.514012	mitogen-activated protein kinase kinase 3	MAP2K3	3.681	3.231	3.017	4.713	3.45	4.127	3.569	4.011	4.061	4.173	3.093	4.166	3.488	2.963	3.642	4.081	3.861	3.581	3.98	3.231	4.359	3.22	3.994	4.151	3.414	3.723	3.616	3.445	4.255	3.954	4.138	3.061	3.392	3.486	3.347	3.5	3.281	4.621	2.868	3.451	3.679	4.535	3.82	4.035	3.658	3.231
212285_s_at	Hs.273330	agrin	AGRN	2.975	3.232	3.152	1.772	3.086	2.729	2.376	3.205	2.839	2.906	2	3.126	2.786	2.829	2.195	3.057	3.205	2.806	2.62	2.449	2.486	2.614	3.35	3.973	1.313	3.158	2.52	1.585	1.995	2.337	3.665	2.247	3.528	3.35	1.912	1.951	2.389	3.381	1.484	2.607	2.102	4.79	4.05	2.847	2.735	2.627
203544_s_at	Hs.441498	signal transducing adaptor molecule (SH3 domain and ITAM motif) 1	STAM	3.205	3.232	1.422	2.215	2.074	2.051	3.252	1.591	2.174	3.312	2.086	2.815	2.346	1.929	1.737	2.764	2.179	1.766	3.507	2.482	2.055	2.371	2.729	2.334	2.204	2.298	2.982	2.238	2.912	2.866	2.604	3.202	2.447	2.457	3.194	2.449	2.641	1.356	2.829	2.302	1.727	1.855	2.173	2.002	2.601	2.813
202397_at	Hs.719219	nuclear transport factor 2	NUTF2	3.802	3.232	3.299	4.003	3.253	2.977	3.193	3.032	3.13	3.594	2.589	3.917	3.214	3.996	3.07	3.444	3.212	3.126	3.555	3.47	3.481	4.302	3.888	3.458	4.035	4.174	1.941	3.9	3.554	4.327	3.28	2.667	3.878	4.184	4.189	4.469	4.238	3.412	3.529	3.526	3.632	3.24	3.758	3.242	3.011	2.923
218912_at	Hs.521168	GRIP and coiled-coil domain containing 1	GCC1	3.102	3.24	3.225	3.598	3.416	3.032	2.5	2.572	3.571	3.182	2.785	3.557	2.55	2.595	2.28	2.69	3.017	3.339	3.263	3.111	3.7	2.993	3.716	3.109	1.632	3.532	3.259	2.888	3.933	3.006	1.287	3.019	1.171	3.074	2.561	3.049	3.07	2.674	2.032	3.211	3.724	3.306	3.055	3.552	2.736	3.377
231793_s_at	Hs.144114	calcium/calmodulin-dependent protein kinase II delta	CAMK2D	3.923	3.277	3.759	3.271	3.987	4.141	4.248	3.621	3.707	3.822	4.006	2.739	3.546	2.822	3.417	3.298	3.969	2.683	3.381	3.332	3.371	3.022	3.837	4.825	3.206	3.846	3.467	3.598	4.125	3.362	5.209	3.238	4.417	3.195	3.433	2.969	4.302	5.227	3.348	2.742	3.589	2.266	3.338	3.799	4.534	2.981
218474_s_at	---	potassium channel tetramerisation domain containing 5	KCTD5	3.454	3.286	3.128	3.205	2.312	3.198	2.657	2.188	3.652	2.957	1.611	3.682	3.265	2.878	1.991	2.938	2.731	3.195	3.681	2.956	2.907	3.262	2.864	3.675	2.063	3.329	2.81	2.477	4.444	2.953	1.904	3.215	2.129	2.292	2.753	2.957	2.597	2.129	2.422	3.215	3.765	2.89	2.461	3.037	2.337	2.322
230102_at	Hs.43697	Ets variant 5	ETV5	2.119	3.289	3.096	1.675	3.079	2.083	3.386	3.152	2.394	2.608	3.3	1.806	2.945	3.793	3.741	3.368	3.04	2.52	1.909	2.825	3.184	2.376	3.282	3.113	3.124	3.341	3.365	1.353	2.492	3.861	1.968	4.092	2.357	2.122	2.067	2.201	2.822	3.428	4.137	1.476	2.617	3.339	3.067	2.602	2.412	2.855
229817_at	Hs.266616	zinc finger protein 608	ZNF608	3.053	3.292	3.873	3.705	3.872	3.299	3.931	3.491	3.389	3.171	1.819	3.26	3.8	2.168	2.707	3.213	3.499	3.611	3.024	4.065	4.326	3.775	3.872	2.843	3.067	3.982	3.288	3.109	3.082	3.045	3.27	3.065	3.689	2.932	2.039	2.751	3.62	3.474	3.403	4.114	3.329	3.075	2.882	3.312	3.82	4.379
232682_at	Hs.707104	melanoregulin	MREG	3.172	3.303	3.703	1.395	1.025	1.43	4.327	2.265	2.717	1.438	2.125	3.91	3.236	4.541	3.963	3.384	3.481	2.325	3.277	3.823	1.831	1.975	2.269	1.886	3.692	1.883	3.061	1.9	4.85	4.147	1.43	3.023	2.583	1.976	2.597	4.866	1.838	4.295	3.95	2.079	4.519	5.086	4.465	4.222	2.647	3.766
225725_at	Hs.371609	---	---	3.876	3.304	2.796	2.101	2.709	3.072	3.768	3.073	3.054	3.55	2.723	3.921	3.201	2.766	1.832	3.094	2.188	2.567	3.71	3.026	3.403	3.885	4.096	3.602	3.792	2.998	3.268	2.873	2.955	4.192	2.79	3.632	2.132	2.61	3.399	3.234	3.039	2.761	3.519	2.989	2.17	2.745	3.089	3.484	2.963	3.228
221867_at	Hs.511839	NEDD4 binding protein 1	N4BP1	3.219	3.312	2.95	2.67	2.953	2.792	3.051	2.799	2.884	2.976	2.584	2.882	2.752	2.184	2.743	3.487	3.977	3.843	3.311	2.848	2.882	2.312	3.322	3.858	2.057	3.81	3.207	2.169	3.494	2.607	2.882	2.849	3.629	2.548	1.81	2.785	2.723	3.842	2.319	2.842	3.462	4.152	3.416	3.198	2.891	3.594
219749_at	Hs.303208	SH2 domain containing 4A	SH2D4A	2.612	3.325	3.214	2.013	2.719	2.782	2.631	1.836	2.408	2.418	2.516	2.62	2.584	3.059	2.384	3.175	2.793	2.36	2.887	3.148	2.823	2.279	2.727	2.085	2.588	3.356	3.206	2.015	2.337	2.437	2.279	2.483	2.421	2.732	1.744	1.72	2.764	1.956	2.721	2.585	2.653	2.624	3.011	2.1	1.944	2.819
202637_s_at	Hs.643447	intercellular adhesion molecule 1	ICAM1	2.834	3.331	2.733	4.221	1.184	3.764	3.798	3.534	3.737	3.97	1.512	4.278	5.272	3.624	2.24	3.216	1.74	2.218	4.438	2.726	1.53	1.605	4.135	3.022	2.167	5.225	3.436	3.601	5.028	2.865	3.996	3.247	3.154	2.321	3.393	2.852	3.216	2.617	2.3	3.127	4.471	2.083	4.115	3.149	3.9	3.724
202669_s_at	Hs.149239	ephrin-B2	EFNB2	3.224	3.341	2.84	4.247	3.894	4.263	1.981	4.151	4.291	3.129	3.123	3.52	2.938	1.774	3.123	3.049	3.733	3.46	2.684	3.195	4.219	3.099	3.119	4.41	2.038	2.715	4.04	3.126	3.108	2.871	2.965	1.839	4.797	3.354	1.065	2.603	2.708	5.328	1.923	4.226	2.677	4.305	4.191	3.397	4.094	4.72
227616_at	Hs.414740	B-cell CLL/lymphoma 9-like	BCL9L	3.286	3.341	2.889	3.282	2.462	2.838	2.198	3.859	3.947	3.571	2.549	3.503	2.689	1.549	1.326	2.678	3.405	3.67	3.984	1.696	2.689	2.689	4.034	4.485	1.048	3.534	3.122	3.262	4.95	2.971	3.268	2.528	3.994	3.284	3.167	2.866	3.364	4.16	2.191	3.198	3.718	4.341	3.586	2.923	2.426	3.104
201393_s_at	Hs.487062	insulin-like growth factor 2 receptor	IGF2R	3.009	3.355	2.969	1.941	2.936	2.671	2.535	2.628	2.692	2.963	2.558	3.057	3.235	1.906	1.98	2.913	3.073	2.885	3.29	2.693	3.243	2.729	2.689	3.364	1.146	2.944	2.603	2.722	2.787	3.151	2.936	2.279	2.958	3.259	3.049	2.338	3.162	2.688	1.901	2.448	2.769	2.693	2.695	2.447	2.868	2.493
226759_at	Hs.553221	IKAROS family zinc finger 4 (Eos)	IKZF4	2.936	3.358	3.437	3.233	3.923	3.662	3.221	3.624	2.64	2.798	2.316	3.512	3.103	2.769	3.784	3.911	3.283	2.657	3.068	3.26	3.971	3.043	2.272	3.69	1.952	3.325	3.18	3.05	3.001	3.505	3.871	3.431	3.266	3.511	1.579	2.378	3.066	4.146	2.882	3.218	3.633	3.586	4.726	3.074	3.55	2.697
203219_s_at	Hs.28914	adenine phosphoribosyltransferase	APRT	2.679	3.364	2.701	2.479	2.698	2.55	3.157	2.115	2.927	3.419	2.008	2.909	3.097	3.296	3.203	3.687	2.995	2.828	3.484	3.132	2.907	2.644	3.489	2.702	3.216	3.453	2.258	2.038	3.937	3.105	2.017	2.448	1.269	2.915	3.504	2.72	3.112	1.302	2.392	2.719	3.092	3.418	3.019	2.894	2.133	3.065
222662_at	Hs.458513	protein phosphatase 1, regulatory (inhibitor) subunit 3B	PPP1R3B	3.16	3.369	3.006	2.449	3.1	2.776	3.499	2.824	2.08	2.241	2.786	3.471	3.285	3.24	2.67	3.258	3.589	2.925	2.479	2.483	3.653	3.235	3.181	5.121	3.507	3.465	3.15	3.166	2.037	4.254	2.025	2.888	2.347	3.695	2.518	2.956	3.329	3.216	3.615	2.81	2.731	4.501	2.441	3.122	2.229	2.841
222354_at	Hs.517293	F11 receptor	F11R	3.389	3.387	2.253	1.988	2.639	2.55	2.864	1.807	2.489	2.403	2.403	2.711	2.389	2.066	3.108	2.779	2.944	2.545	2.59	2.397	3.127	3.199	2.945	3.366	2.238	3.36	2.456	2.395	2.752	2.972	2.351	3.299	2.701	3.015	2.745	2.403	2.364	2.72	1.312	2.994	3.32	2.263	2.363	2.731	2.361	2.819
208003_s_at	Hs.371987	nuclear factor of activated T-cells 5, tonicity-responsive	NFAT5	3.804	3.4	3.837	3.576	4.536	4.258	4.049	3.404	3.333	4.016	4.292	3.218	3.193	2.418	4.387	3.456	3.609	2.932	2.962	3.36	3.342	3.63	1.445	4.739	1.143	2.493	3.16	2.833	3.043	3.041	4.687	2.549	5.311	3.249	2.543	2.917	3.062	4.575	2.4	3.353	2.309	2.271	5.076	4.151	4.675	2.623
228037_at	Hs.655717	---	---	3.233	3.401	2.65	2.268	2.418	1.707	2.42	1.792	1.534	2.235	2.14	2.189	2.95	3.383	2.458	3.296	2.395	1.897	2.685	2.766	2.723	2.009	2.757	3.126	3.152	3.176	2.073	1.365	2.116	3.293	1.702	3.137	1.339	1.804	1.538	2.26	2.58	2.493	3.058	2.101	2.702	2.997	2.53	1.963	1.538	2.287
238831_at	Hs.31082	transmembrane protein 33	TMEM33	3.281	3.42	3.08	3.397	3.727	3.265	3.5	3.533	3.899	3.983	3.281	3.397	3.281	3.073	3.423	3.281	3.281	3.067	3.365	3.281	3.644	3.806	3.214	4.452	2.768	3.407	3.114	3.332	3.458	3.566	4.323	3.247	4.509	3.137	3.9	2.458	3.301	3.811	3.137	3.392	3.452	2.942	4.326	3.733	4.472	2.023
201888_s_at	Hs.496646	interleukin 13 receptor, alpha 1	IL13RA1	3.5	3.428	3.076	3.951	2.225	3.008	2.836	2.662	2.939	2.443	2.335	3.566	2.846	2.673	1.163	2.422	2.403	2.645	3.031	2.323	2.663	3.146	3.617	2.273	2.806	2.871	2.648	2.829	3.364	3.213	2.202	2.63	1.806	2.778	3.009	2.561	3.087	2.134	2.535	3.429	3.337	1.565	2.654	2.792	2.398	3.151
228948_at	Hs.371218	EPH receptor A4	EPHA4	4.343	3.435	3.235	3.213	1.647	2.748	3.595	2.779	4.161	4.03	4.378	3.374	3.297	3.844	2.123	2.966	1.795	2.029	3.989	2.77	2.38	2.791	3.427	3.729	2.446	4.033	4.326	3.059	3.092	4.594	4.059	3.94	3.77	3.273	2.501	2.319	3.121	3.322	3.582	3.236	1.223	1.83	2.464	2.249	2.991	3.62
202660_at	Hs.512235	inositol 1,4,5-triphosphate receptor, type 2	ITPR2	3.658	3.436	3.934	3.752	4.822	4.675	4.483	4.484	3.693	3.371	3.92	4.428	4.415	3.332	4.316	3.591	3.602	4.238	2.614	3.255	4.703	4.151	3.678	4.462	3.699	3.91	3.445	4.477	3.445	3.738	3.658	4.111	3.067	4.663	2.632	3.841	4.037	4.587	3.828	3.683	3.947	4.073	4.136	3.463	3.782	3.715
227177_at	Hs.113094	coronin, actin binding protein, 2A	CORO2A	3.809	3.448	4.165	2.502	3.014	2.803	3.241	2.732	3.897	2.855	2.413	3.334	3.168	2.161	3.49	2.919	4.129	3.043	3.944	3.302	2.05	3.221	3.386	3.773	2.533	4.02	3.232	3.004	3.2	3.861	1.889	3.511	1.168	3.073	1.889	2.195	3.296	3.177	3.527	2.501	3.901	3.85	3.891	3.722	3.192	2.85
215698_at	Hs.76272	lysine (K)-specific demethylase 5A	KDM5A	3.418	3.45	3.74	4.139	4.084	3.839	3.73	3.933	3.716	3.355	3.241	4.002	3.67	2.606	2.998	2.946	4.146	3.227	3.36	3.328	3.959	3.583	3.282	4.123	3.114	3.564	3.831	3.957	3.949	3.779	4.051	2.982	2.866	3.666	3.009	3.244	3.996	4.749	2.52	3.635	3.943	2.723	4.075	4.21	4.078	3.096
222877_at	Hs.660596	---	---	3.945	3.451	4.612	3.856	2.692	4.695	3.207	4.044	3.967	2.783	3.11	4.736	4.809	2.895	3.302	5.28	4.517	4.206	3.775	3.494	1.98	5.05	3.483	3.952	3.132	4.835	3.754	3.992	2.94	3.207	4.032	2.599	1.363	3.417	2.197	2.377	4.229	4.169	3.401	3.935	4.339	3.305	4.622	4.011	3.969	5.351
202733_at	Hs.519568	prolyl 4-hydroxylase, alpha polypeptide II	P4HA2	4.658	3.455	4.257	3.959	3.283	3.43	3.731	3.435	3.684	3.446	3.177	3.687	3.478	3.848	2.406	3.618	3.769	2.994	4.114	3.063	3.903	4.548	3.316	3.741	3.53	4.095	3.498	3.113	2.578	4.558	2.835	3.788	1.98	4.026	3.31	3.407	3.582	3.217	3.537	3.774	3.453	4.244	3.577	3.705	3.236	4.125
203349_s_at	Hs.43697	ets variant 5	ETV5	3.783	3.473	3.512	1.787	3.15	2.278	3.322	3.48	2.153	2.852	3.612	3.072	3.325	3.744	3.906	4.002	3.348	2.781	2.56	3.74	3.61	2.943	3.406	3.504	3.262	3.364	2.767	1.879	2.515	4.076	2.644	3.577	2.487	3.291	2.588	2.678	2.947	3.498	3.52	1.794	2.526	4.369	3.654	2.767	2.758	2.956
236125_at	Hs.594935	---	---	3.45	3.518	4.278	2.709	2.131	3.427	3.986	3.194	2.568	2.532	2.598	3.297	3.665	3.807	3.291	2.877	3.522	3.213	3.179	3.548	1.995	2.767	2.532	2.851	3.646	2.869	2.617	3.374	3.278	3.875	2.889	2.69	1.916	2.81	2.532	2.829	3.083	2.173	3.452	3.371	3.126	2.346	3.751	3.05	2.987	3.297
229331_at	Hs.527090	spermatogenesis associated 18 homolog (rat)	SPATA18	3.401	3.524	4.482	2.295	4.742	2.531	5.425	5.064	4.749	3.037	3.665	5.973	4.829	4.674	5.077	5.7	3.386	2.367	1.799	2.119	5.711	5.072	4.563	4.484	6.529	2.531	3.474	3.952	2.589	3.981	2.878	4.782	2.846	3.101	5.155	4.53	4.238	4.846	3.614	3.839	2.582	2.095	3.479	4.282	2.258	3.078
235907_at	Hs.31082	transmembrane protein 33	TMEM33	3.627	3.524	3.452	3.134	3.657	2.785	3.058	2.673	2.645	2.49	2.147	3.391	3.109	2.865	2.896	3.318	2.769	2.785	3.074	3.593	3.997	3.029	2.742	3.07	3.472	3.21	2.735	2.08	2.976	3.929	2.619	3.164	2.203	2.314	2.783	2.636	3.218	2.866	3.021	2.295	2.967	3.294	2.644	2.728	2.778	2.588
204781_s_at	Hs.244139	Fas (TNF receptor superfamily, member 6)	FAS	3.699	3.528	2.375	2.986	2.913	3.216	4.247	3.548	4.169	3.141	2.618	4.069	3.811	4.471	2.059	2.39	1.56	2.194	3.777	2.877	3.027	3.27	4.19	3.185	3.723	3.587	3.529	3.844	3.86	3.047	3.731	4.145	3.066	2.381	4.157	3.721	3.087	2.794	4.15	2.192	2.943	2.021	2.552	2.724	2.971	2.37
226552_at	Hs.529857	immediate early response 5-like	IER5L	3.616	3.581	3.474	2.567	2.503	2.671	1.894	3.047	2.728	2.341	1.24	2.66	2.416	1.499	1.445	2.9	3.362	3.545	3.216	3.282	2.077	2.473	2.818	3.229	1.445	3.16	2.449	2.128	2.497	3.174	3.334	2.451	2.634	1.808	1.371	1.303	1.862	2.657	2.4	1.732	2.204	2.895	3.988	1.886	2.998	1.937
1555963_x_at	Hs.299329	UDP-GlcNAc:betaGal beta-1,3-N-acetylglucosaminyltransferase 7	B3GNT7	3.794	3.605	3.842	1.322	2.77	3.56	2.941	2.825	2.27	2.448	2.664	3.271	2.942	3.619	2.557	3.972	4.151	2.813	2.403	2.678	3.195	3.375	2.37	4.522	3.842	3.815	1.696	2.6	1.57	3.137	3.045	2.643	2.278	4.096	2.323	1.768	3.246	3.72	3.533	2.17	2.963	3.528	3.464	2.501	2.443	2.059
210059_s_at	Hs.178695	mitogen-activated protein kinase 13	MAPK13	3.162	3.653	2.61	2.552	2.974	2.845	3.025	2.624	3.155	2.575	2.358	3.358	3.867	3.533	3.091	3.474	2.296	2.201	3.447	2.059	3.196	2.438	3.428	2.779	3.024	3.474	2.729	2.604	2.821	3.56	2.865	3.284	1.987	2.523	2.91	2.036	2.886	1.961	2.801	2.65	2.846	2.898	2.699	2.119	1.978	2.605
220253_s_at	Hs.600630	low density lipoprotein-related protein 12	LRP12	4.225	3.68	3.996	4.178	3.997	4.01	4.853	2.684	2.771	2.427	3.892	4.247	3.422	2.606	1.079	2.948	3.105	3.494	3.245	4.062	2.801	3.972	3.039	3.869	3.914	2.492	4.105	2.564	1.85	5.131	1.85	2.794	1.337	2.346	1.965	2.517	3.745	2.2	3.978	3.03	2.238	2.106	1.831	2.308	2.584	3.26
210058_at	Hs.178695	mitogen-activated protein kinase 13	MAPK13	3.367	3.686	2.751	2.812	2.95	2.804	3.253	2.572	3.265	3.107	2.642	3.16	3.877	4.118	3.361	3.911	2.49	2.553	3.572	2.56	3.066	2.54	3.861	2.646	3.212	3.746	2.974	2.533	3.218	3.641	2.744	3.481	1.737	2.764	3.101	2.218	2.918	1.825	3.106	2.796	3.217	2.674	2.813	2.323	2.26	2.852
36564_at	Hs.591504	ring finger protein 19B	RNF19B	3.282	3.722	2.814	2.765	2.417	2.841	3.309	3.36	3.987	3.353	2.871	4.368	4.993	3.85	3.74	3.413	2.722	3.46	4.177	2.26	3.487	3.191	4.858	4.503	3.042	6.358	2.975	3.93	5.413	5.593	2.507	4.105	1.131	2.116	3.184	3.334	4.024	2.757	3.336	3.91	4.921	5.152	2.891	3.568	3.439	3.195
222642_s_at	Hs.31082	transmembrane protein 33	TMEM33	3.587	3.725	3.224	3.68	3.399	3.122	3.7	3.312	3.163	2.705	2.721	3.872	3.017	3.764	3.655	3.019	2.693	3.038	3.571	3.283	3.579	3.811	3.433	2.739	3.773	3.734	2.846	2.693	3.315	4.43	2.129	3.597	1.118	2.928	4.092	3.459	3.754	2.062	4.029	2.982	3.56	2.433	2.592	3.058	2.306	2.692
223454_at	Hs.711652	chemokine (C-X-C motif) ligand 16	CXCL16	3.859	3.734	4.407	5.263	3.973	5.188	5.199	4.603	5.546	5.324	2.76	6.394	5.867	4.345	3.949	4.66	4.342	4.277	5.412	4.265	3.133	3.989	5.621	4.612	3.754	5.432	4.262	5.126	5.744	3.04	4.39	4.548	4.733	4.194	4.503	3.714	4.12	4.772	2.998	4.511	5.788	4.058	5.19	6.209	4.477	4.318
1555962_at	Hs.299329	UDP-GlcNAc:betaGal beta-1,3-N-acetylglucosaminyltransferase 7	B3GNT7	3.856	3.736	3.801	1.692	2.719	3.537	2.835	2.959	2.8	2.752	2.474	3.285	2.981	3.375	2.703	4.091	3.86	2.586	2.411	3.049	3.36	3.342	2.67	4.258	3.469	3.596	1.566	2.28	1.816	3.543	2.97	2.877	3.001	3.762	2.87	2.062	3.314	4.352	3.261	2.462	3.236	3.634	3.634	2.795	2.811	2.669
210069_at	Hs.439777	choline kinase-like, carnitine palmitoyltransferase 1B (muscle) transcription unit /// carnitine palmitoyltransferase 1B (muscle)	CHKB-CPT1B /// CPT1B	3.041	3.753	2.865	1.831	2.793	3.36	4.362	4.81	4.014	2.322	3.618	3.76	3.887	4.559	3.607	3.812	3.539	3.222	2.814	2.578	2.832	2.491	3.641	1.68	4.075	3.706	2.626	4.425	3.289	2.737	2.777	3.529	3.802	3.673	2.726	2.766	2.815	4.042	3.985	2.582	3.543	3.397	3.653	3.175	2.745	1.964
231964_at	Hs.633204	---	---	3.902	3.777	4.272	2.411	3.704	4.013	3.807	3.657	3.11	2.93	3.05	3.976	3.239	2.819	3.394	4.106	4.2	3.535	3.171	3.524	3.138	3.893	2.682	3.802	3.187	3.021	3.191	3.433	2.442	4.23	2.317	3.587	3.252	3.34	2.613	3.366	3.525	3.255	3.851	3.721	3.833	3.992	3.407	3.35	2.964	3.519
33322_i_at	Hs.523718	stratifin	SFN	4.182	3.81	2.515	7.913	3.252	8.195	5.272	6.995	8.752	6.376	2.391	7.888	7.079	4.389	4.12	5.075	4.531	4.283	8.295	6.513	3.349	3.236	7.984	3.736	4.384	8.522	6.774	6.647	6.397	3.167	7.671	5.675	6.209	4.909	7.488	5.339	6.676	5.777	3.828	6.41	7.279	5.053	4.859	5.069	6.686	6.81
203085_s_at	Hs.645227	transforming growth factor, beta 1	TGFB1	3.495	3.816	2.881	3.302	1.591	2.875	2.254	3.197	3.393	2.548	2.329	3.691	3.606	1.974	2.069	3.81	3.5	3.708	3.249	2.664	2.372	3.81	3.979	3.871	2.423	4.273	2.677	2.786	5.201	3.867	1.656	2.541	1.519	3.186	1.275	3.123	3.19	3.768	2.456	3.577	4.68	4.475	3.558	3.512	2.736	3.713
37462_i_at	Hs.115232	splicing factor 3a, subunit 2, 66kDa	SF3A2	3.504	3.825	2.939	2.858	2.439	2.876	3.797	2.475	3.246	3.413	1.107	2.109	2.353	2.496	3.593	3.593	4.429	3.825	3.918	3.392	2.876	1.271	4.105	4.648	2.139	4.203	2.476	1.296	4.922	2.556	2.102	2.236	3.945	2.177	1.268	2.34	2.876	4.06	2.265	3.167	3.923	4.874	3.9	3.036	2.008	3.904
213241_at	Hs.584845	plexin C1	PLXNC1	3.191	3.827	4.78	3.048	3.792	5.732	3.996	4.842	4.459	3.728	4.5	5.494	5.432	4.613	4.119	3.942	4.446	5.607	4.832	4.883	1.92	4.451	3.117	3.499	4.631	4.164	3.061	4.787	5.096	2.758	3.841	2.949	2.199	3.9	2.339	2.529	4.895	4.58	3.152	3.564	5.807	3.866	5.343	5.473	5.962	5.146
218313_s_at	Hs.548088	UDP-N-acetyl-alpha-D-galactosamine:polypeptide N-acetylgalactosaminyltransferase 7 (GalNAc-T7)	GALNT7	3.904	3.83	3.739	2.271	3.213	3.47	3.659	3.393	2.587	3.245	3.422	3.73	3.69	3.541	3.28	3.708	3.413	3.227	3.717	3.49	2.646	3.409	3.122	3.614	3.472	3.861	2.395	3.384	1.609	4.32	4.108	3.228	2.52	2.961	2.981	2.919	3.728	3.329	3.45	2.713	2.866	3.537	3.88	2.429	3.545	2.936
206114_at	Hs.371218	EPH receptor A4	EPHA4	4.745	3.866	3.559	3.521	2.124	3.557	4.301	3.164	5.261	4.939	4.483	3.717	4.014	4.004	3.088	4.051	2.409	2.655	4.581	2.778	3.231	3.221	3.914	4.671	2.286	4.53	4.574	3.508	3.7	5.052	5.571	4.357	5.733	4.584	2.605	2.497	3.751	5.664	3.796	3.926	1.536	3.137	3.763	2.995	3.926	4.22
219631_at	Hs.600630	low density lipoprotein-related protein 12	LRP12	3.699	3.892	4.21	4.685	3.604	3.834	4.356	3.115	3.115	3.115	2.846	3.715	3.595	3.136	3.001	4.044	3.641	4.017	3.559	4.713	3.21	3.477	4.005	4.066	4.206	3.443	3.136	2.481	2.285	4.441	3.121	3.192	2.056	3.361	2.697	3.115	3.906	3.304	4.379	3.334	3.398	3.71	3.335	3.191	2.924	3.593
203215_s_at	Hs.149387	myosin VI	MYO6	4.261	3.937	4.696	4.729	4.666	4.246	4.521	4.122	4.673	5.434	3.049	4.378	4.553	3.228	4.66	4.047	2.73	2.594	4.343	3.639	4.22	4.726	3.921	3.679	1.922	3.589	3.817	4.472	4.645	4.416	5.141	2.88	4.787	4.105	4.12	3.764	4.156	2.757	4.759	3.094	3.432	3.763	5.094	3.141	3.894	3.19
222835_at	Hs.387057	thrombospondin, type I, domain containing 4	THSD4	4.091	3.939	3.299	2.504	3.875	2.965	2.892	2.942	2.76	3.874	3.151	3.238	2.532	2.904	3.195	3.847	4.029	3.119	4.078	2.765	3.417	2.098	2.74	5.019	2.326	3.265	3.7	2.569	3.325	3.346	4.826	3.323	5.23	4.238	3.156	3.457	3.367	4.489	3.224	3.255	2.535	2.871	4.793	2.613	3.031	3.5
235856_at	Hs.656152	---	---	2.548	3.976	3.905	3.96	2.361	4.549	3.327	4.689	3.353	4.074	1.135	4.774	4.4	2.229	2.548	2.254	4.915	4.855	2.548	4.223	2.548	3.211	3.751	2.761	3.139	5.681	3.192	2.548	3.973	3.103	3.546	2.254	3.946	3.141	4.076	2.391	2.982	3.909	1.765	4.051	4.796	2.828	5.18	5.578	3.999	4.542
222294_s_at	Hs.626665	---	---	4.448	3.981	3.611	3.237	3.685	3.981	3.736	3.722	2.774	3.177	3.52	3.766	4.383	3.545	3.353	3.331	3.91	3.773	3.708	3.097	2.941	3.09	3.294	3.984	3.665	3.422	3.459	2.933	2.981	3.926	3.724	3.799	1.779	3.355	3.694	2.943	3.956	3.453	3.63	3.367	3.43	3.236	2.983	2.638	3.647	3.371
233587_s_at	Hs.715656	signal-induced proliferation-associated 1 like 2	SIPA1L2	4.08	4.006	3.98	3.173	3.186	3.238	3.135	3.52	3.715	2.782	3.805	3.776	3.399	2.934	2.488	4.305	3.854	3.487	3.369	3.267	2.308	3.204	3.448	4.086	2.783	3.6	3.543	3.596	2.712	4.356	3.414	3.291	2.75	3.588	2.147	2.082	2.525	4.514	2.581	2.467	2.692	3.805	3.918	3.297	3.502	3.771
220603_s_at	Hs.592017	multiple C2 domains, transmembrane 2	MCTP2	4.256	4.036	4.029	3.983	3.655	4.089	4.235	3.827	3.119	3.318	2.753	4.456	4.535	3.333	3.19	3.651	3.581	4.142	4.129	4.113	2.927	2.526	4.072	3.503	4.307	4.451	3.247	4.048	3.334	4.075	4.341	3.71	2.505	3.08	4.13	3.071	3.375	3.928	3.816	3.554	4.09	3.008	4.324	3.936	3.543	3.713
227410_at	Hs.708232	family with sequence similarity 43, member A	FAM43A	4.473	4.039	4.89	4.247	3.016	2.751	3.391	2.539	2.474	4.646	2.179	3.093	2.057	2.759	3.714	3.575	5.364	4.281	5.332	5.125	2.335	3.404	2.789	5.227	3.186	3.299	4.237	1.872	3.805	3.791	4.471	4.305	3.921	3.874	3.168	3.047	3.188	3.83	4.392	3.995	3.702	4.892	3.973	3.546	5.102	3.524
205174_s_at	Hs.79033	glutaminyl-peptide cyclotransferase	QPCT	5.209	4.04	6.293	5.014	3.776	6.315	5.508	6.634	5.363	4.361	4.228	6.676	6.583	6.679	6.54	6.529	5.841	5.189	4.905	6.135	3.503	6.188	6.127	5.339	7.178	6.442	4.101	6.05	5.1	6.986	4.176	4.481	2.177	4.041	3.655	5.337	6.384	4.522	6.468	5.345	5.023	5.445	6.248	5.802	5.232	5.183
208711_s_at	Hs.523852	cyclin D1	CCND1	3.976	4.052	3.179	3.119	4.044	3.457	4.087	3.404	3.467	4.638	4.715	3.292	3.771	2.955	4.259	4.546	3.979	2.744	3.582	3.083	4.66	3.389	3.884	4.99	2.216	3.086	4.238	1.998	3.142	3.965	5.919	4.712	5.666	4.116	3.329	2.579	3.125	5.162	3.405	3.091	2.702	4.987	5.212	3.251	4.072	3.364
213668_s_at	Hs.643910	SRY (sex determining region Y)-box 4	SOX4	3.385	4.071	3.651	5.5	2.649	3.774	3.598	4.135	4.747	3.926	2.509	3.725	4.605	2.716	3.639	3.373	4.566	4.562	5.029	4.257	3.084	2.321	4.789	4.905	1.309	5.646	4.42	4.038	4.95	3.416	3.333	3.738	4.831	3.959	2.733	2.716	4.11	5.619	3.241	4.165	4.734	5.51	4.194	4.122	4.884	4.206
205659_at	Hs.196054	histone deacetylase 9	HDAC9	5.168	4.121	4.392	2.145	6.517	4.126	4.7	4.152	3.848	2.709	3.634	4.286	4.578	5.433	6.039	3.71	2.1	1.531	2.52	3.436	4.381	2.942	3.218	4.37	5.316	3.798	3.377	2.973	4.378	3.736	4.116	5.17	2.688	3.324	3.911	4.186	4.41	4.101	4.843	2.656	4.033	3.617	4.008	2.865	1.773	1.731
235567_at	Hs.560343	RAR-related orphan receptor A	RORA	3.56	4.223	3.573	2.987	3.64	3.019	2.756	2.902	2.755	2.162	5.684	3.121	2.294	3.769	4.34	2.594	3.763	2.782	2.323	2.931	2.756	2.276	2.674	4.659	3.038	2.125	2.614	3.623	3.731	3.062	2.987	2.855	2.25	3.808	2.864	2.72	3.764	3.844	2.878	3.204	2.997	3.148	2.492	3.394	2.506	2.585
202308_at	Hs.592123	sterol regulatory element binding transcription factor 1	SREBF1	3.771	4.248	2.878	3.012	2.942	3.429	4.326	4.145	3.961	4.458	3.243	4.191	5.006	4.585	3.954	4.122	3.811	3.728	4.641	3.361	3.05	2.502	5.34	4.218	2.983	5.475	2.914	5.478	4.102	4.463	4.044	3.264	4.361	3.526	4.665	2.532	4.485	5.238	2.698	4.375	4.159	4.92	4.314	2.906	3.375	4.047
202910_s_at	---	CD97 molecule	CD97	4.158	4.269	2.805	1.935	1.911	3.386	3.12	3.577	3.837	2.494	3.011	4.053	4.617	3.908	2.749	3.917	3.369	2.993	2.599	2.099	2.448	2.06	4.026	3.994	3.352	4.727	3.704	3.397	4.334	4.399	2.48	3.746	1.021	3.531	1.602	2.216	3.783	3.317	2.97	3.412	4.306	3.607	3.176	3.381	1.674	2.936
235463_s_at	Hs.506829	LAG1 homolog, ceramide synthase 6	LASS6	3.778	4.273	3.665	2.19	3.988	2.83	3.983	2.712	2.786	3.013	3.349	3.374	3.361	3.603	3.297	3.5	2.728	2.63	3.428	3.473	3.811	4.976	3.263	3.583	3.687	3.189	2.263	2.173	3.393	4.528	2	3.499	1.783	2.168	4.1	3.445	3.966	1.318	3.961	3.677	2.943	3.509	2.512	2.622	2.537	2.874
217992_s_at	Hs.465374	EF-hand domain family, member D2	EFHD2	3.826	4.28	2.672	2.093	2.517	2.085	3.499	2.655	1.77	1.724	3.05	2.517	4.097	3.592	3.578	4.378	3.16	3.098	2.049	1.591	2.498	2.471	3.513	4.083	3.651	3.629	2.676	2.298	3.08	3.15	2.741	3.382	1.607	4.363	1.912	2.367	3.329	3.592	3.342	2.73	3.241	3.828	3.734	2.481	1.288	3.504
213107_at	Hs.34024	TRAF2 and NCK interacting kinase	TNIK	3.958	4.315	3.965	2.254	5.05	3.757	3.622	4.033	2.36	3.26	4.125	3.656	3.434	3.306	2.985	3.339	3.586	3.55	3.104	3.658	4.136	4.364	3.522	3.694	2.689	3.802	3.535	3.106	2.618	3.799	3.812	3.976	3.491	4.101	2.859	3.399	3.841	3.378	3.58	3.623	3.13	3.577	3.834	3.024	2.993	3.609
227134_at	Hs.469175	synaptotagmin-like 1	SYTL1	4.485	4.322	3.51	1.488	3.106	4.214	4.418	4.252	5.254	4.416	3.326	4.256	4.557	3.8	3.063	4.689	4.389	3.914	4.424	4.209	3.484	3.474	4.816	4.481	4.075	5.204	4.263	3.917	4.872	3.304	4.879	4.916	3.496	4.096	4.077	2.797	4.162	4.823	3.878	3.844	4.834	4.607	4.678	3.086	3.658	4.36
228315_at	Hs.371609	---	---	5.184	4.34	4.908	4.813	5.015	5.586	6.203	5.058	5.441	5.873	4.908	5.546	5.318	4.745	4.612	4.746	3.892	3.613	4.751	4.72	5.73	5.897	5.086	5.744	4.616	4.508	4.953	4.603	5.02	5.543	4.711	4.979	5.282	4.525	5.322	5.299	4.797	5.729	5.071	4.71	4.035	4.186	5.794	5.431	5.827	4.12
244825_at	Hs.420541	shroom family member 4	SHROOM4	4.596	4.359	4.468	4.342	4.225	4.83	4.723	4.651	4.277	4.615	3.296	5.101	5.6	4.164	3.316	3.759	4.63	4.806	5.571	4.357	4.315	4.356	5.066	5.05	3.814	5.064	4.385	3.628	4.02	4.973	5.385	4.108	4.167	5.188	2.149	3.664	5.033	4.648	3.898	4.536	3.597	4.307	5.337	3.693	5.372	5.09
201853_s_at	Hs.153752	cell division cycle 25 homolog B (S. pombe)	CDC25B	3.436	4.385	2.647	3.616	2.579	3.247	3.358	3.968	5.118	2.817	3.903	3.941	5.11	4.18	2.182	3.399	3.273	3.54	3.331	2.523	2.077	2.315	4.818	3.452	2.417	4.625	2.869	5.187	4.42	3.571	3.203	3.16	1.453	2.645	3.59	2.614	4.025	3.248	3.813	2.707	3.871	3.639	3.367	3.44	3.029	3.079
203148_s_at	Hs.575631	tripartite motif-containing 14	TRIM14	3.438	4.391	4.445	3.42	3.172	4.209	3.8	4.05	4.678	3.936	3.47	4.631	4.378	3.169	4.062	3.838	4.38	3.645	4.268	3.412	1.899	3.435	4.643	3.908	2.653	5.018	3.375	4.588	5.481	4.485	3.249	3.931	2.048	4.237	3.088	3.635	4.256	4.05	4.112	2.606	5.504	4.017	3.908	5.36	4.151	4.544
202638_s_at	Hs.643447	intercellular adhesion molecule 1	ICAM1	3.872	4.398	3.906	5.002	1.898	5.025	5.703	5.173	5.596	5.192	2.969	5.818	7.389	4.648	3.961	4.861	2.877	3.704	5.391	4.021	3.333	2.417	5.319	4.08	3.354	6.875	4.3	5.122	6.152	4.118	4.937	3.98	3.448	4.044	4.711	4.118	4.337	3.694	3.764	4.792	5.609	3.456	5.555	4.827	5.155	4.72
203499_at	Hs.171596	EPH receptor A2	EPHA2	4.694	4.438	3.99	2.636	2.972	3.096	3.783	2.534	2.696	3.962	2.684	3.273	3.564	3.119	2.576	4.318	2.962	2.869	4.079	3.958	3.196	3.28	3.947	4.376	3.442	3.08	3.436	1.633	3.773	3.965	3.729	3.879	3.221	3.532	2.83	3.199	2.721	3.296	3.139	2.772	1.72	3.847	3.822	2.77	2.257	3.294
226034_at	Hs.594119	---	---	4.955	4.443	3.958	3.06	4.269	3.94	4.05	3.939	5.84	3.596	3.336	5.311	5.059	4.92	4.855	4.611	3.466	3.827	4.309	3.701	3.666	3.301	3.776	5.137	3.252	4.732	2.843	5.505	4.215	6.112	4.025	4.086	1.874	2.886	3.475	3.4	4.184	4.424	4.325	1.387	3.927	4.85	3.474	3.143	3.579	3.455
1556051_a_at	Hs.505202	bicaudal D homolog 1 (Drosophila)	BICD1	4.455	4.448	4.587	2.911	3.541	3.553	3.506	3.773	3.237	2.94	4.305	4.017	3.527	2.244	2.972	4.47	5.076	4.088	3.727	3.232	3.078	3.651	3.319	4.54	2.679	3.665	3.975	4.34	3.869	4.045	3.61	4.191	2.846	4.528	2.393	3.559	4.015	4.99	3.536	4.096	3.416	4.809	3.589	3.532	3.266	4.126
227618_at	Hs.496303	---	---	4.773	4.452	4.18	3.229	2.775	5.016	4.171	4.208	3.228	4.192	3.999	4.978	2.588	3.133	2.909	4.727	4.778	3.893	4.113	4.007	2.367	3.656	4.441	5.138	3.475	4.374	4.206	4.16	2.161	5.417	4.345	3.482	4.403	5.062	3.724	2.893	4.296	5.457	3.591	4.112	3.35	4.815	5.717	3.986	4.371	5.57
203382_s_at	Hs.654439	apolipoprotein E	APOE	4.739	4.558	5.758	3.285	3.276	4.296	4.51	4.365	2.557	2.872	4.783	3.924	5.102	4.472	4.811	6.089	5.329	5.847	2.178	5.682	4.889	5.166	4.476	5.912	2.722	4.417	4.698	3.283	4.503	5.823	3.212	4.992	1.256	4.351	1.325	2.86	4.244	5.066	4.202	3.886	5.225	7.081	5.313	4.717	2.624	3.086
203780_at	Hs.116651	myelin protein zero-like 2	MPZL2	4.228	4.567	4.375	4.006	3.44	4.909	5.198	3.833	4.084	4.326	3.858	4.856	4.846	4.439	4.043	4.227	3.764	3.717	4.45	4.422	2.612	4.023	4.913	4.415	4.534	4.351	4.343	4.28	3.47	3.628	4.482	4.716	2.393	4.397	4.771	3.365	4.547	3.968	4.382	4.405	3.801	2.893	4.577	3.839	4.224	4.217
229860_x_at	Hs.446474	chromosome 4 open reading frame 48	C4orf48	4.899	4.607	4.008	3.832	4.907	4.344	4.614	4.372	4.229	3.503	4.048	4.175	4.76	5.379	4.844	6.05	4.547	4.004	3.902	4.393	4.499	4.471	4.658	4.748	5.044	4.591	3.541	3.603	3.949	5.148	4.775	5.044	3.851	4.26	3.811	4.082	4.952	5.261	4.38	3.792	4.101	5.066	5.427	4.42	3.687	3.68
230518_at	Hs.116651	myelin protein zero-like 2	MPZL2	4.652	4.657	4.828	2.383	2.873	3.961	4.784	3.362	3.297	3.497	3.742	4.067	5.074	4.924	4.745	4.817	3.95	3.95	3.531	4.633	4.44	3.548	4.505	4.063	4.396	3.853	3.888	3.369	2.642	3.246	4.628	4.511	2.988	4.338	3.774	3.402	4.345	4.366	4.285	3.21	3.366	3.059	4.774	3.645	3.243	3.932
224374_s_at	Hs.532815	elastin microfibril interfacer 2	EMILIN2	5.983	4.668	4.388	3.642	3.948	4.015	3.958	4.523	4.963	4.079	4.596	4.616	5.006	5.191	4.26	5.508	3.57	3.956	4.69	2.201	4.136	3.108	4.272	5.084	3.761	5.857	3.191	4.68	4.739	6.127	4.098	5.208	3.917	3.658	4.317	3.574	3.984	4.475	4.499	3.303	3.975	4.679	4.635	2.988	3.268	3.97
205372_at	Hs.14968	pleiomorphic adenoma gene 1	PLAG1	4.677	4.68	4.863	3.453	5.709	4.5	5.211	4.484	3.326	4.094	4.667	4.596	4.229	5.03	5.677	5.071	4.709	4.359	4.804	5.775	4.57	4.387	3.98	5.313	4.931	3.945	4.243	3.735	1.674	4.962	5.535	4.956	4.191	3.291	1.918	3.716	4.221	5.368	5.404	3.641	3.77	4.761	5.553	3.995	4.812	4.117
200952_s_at	Hs.376071	cyclin D2	CCND2	4.503	4.697	4.142	2.702	4.363	3.878	3.373	4.181	3.074	3.974	4.086	4.125	3.319	3.119	3.319	4.413	3.724	3.2	4.028	3.555	5.05	4.793	3.433	5.412	2.001	3.343	3.206	3.298	3.656	4.477	5.049	3.477	4.565	4.183	2.672	3.506	4.695	5.617	2.947	3.248	2.489	4.482	6.034	4.54	4.642	3.15
211828_s_at	Hs.34024	TRAF2 and NCK interacting kinase	TNIK	4.042	4.699	3.861	2.41	4.955	3.695	2.796	4.112	2.922	3.004	5.459	3.503	3.788	3.26	2.541	2.986	3.612	3.545	3.167	3.123	3.835	4.669	3.831	3.571	1.894	3.455	4.013	4.321	2.496	3.359	4.66	3.504	3.608	4.367	2.249	2.954	3.801	4.074	2.986	3.818	3.424	3.747	3.618	2.96	3.008	3.526
224929_at	Hs.379754	transmembrane protein 173	TMEM173	5.082	4.723	3.905	3.274	3.244	4.171	4.143	4.568	4.224	3.79	4.428	4.714	4.566	4.118	3.147	4.752	3.722	2.972	3.561	3.354	3.54	3.607	4.296	5.131	3.763	5.006	3.959	4.224	4.268	4.634	4.677	4.319	3.754	4.113	3.738	3.246	4.629	4.729	3.706	4.014	4.397	4.696	5.27	4.154	3.442	2.795
218309_at	Hs.197922	calcium/calmodulin-dependent protein kinase II inhibitor 1	CAMK2N1	4.459	4.754	5.06	5.2	3.794	3.734	5.016	3.924	4.069	3.235	2.672	4.737	3.503	4.102	2.755	4.535	5.314	4.124	4.67	5.068	2.435	3.815	5.165	4.645	3.435	4.222	3.877	3.081	3.139	6.021	4.032	4.385	1.891	1.442	2.456	2.334	3.408	4.017	4.556	3.863	4.29	4.924	5.675	4.659	4.994	4.609
226615_at	Hs.227656	xenotropic and polytropic retrovirus receptor	XPR1	4.644	4.758	3.682	5.321	4.533	4.649	4.319	4.351	4.47	4.03	4.21	5.2	4.947	4.253	3.247	3.719	4.749	4.643	4.564	4.329	4.843	4.849	5.414	4.576	3.888	5.049	4.398	4.585	4.056	4.971	3.963	4.253	3.448	4.109	2.837	3.305	5.119	5.116	4.06	4.891	5.046	4.246	4.886	4.305	3.892	5.385
222587_s_at	Hs.548088	UDP-N-acetyl-alpha-D-galactosamine:polypeptide N-acetylgalactosaminyltransferase 7 (GalNAc-T7)	GALNT7	5.162	4.811	5.052	4.094	4.596	5.625	5.275	5.142	4.001	4.569	5.151	5.144	5.29	4.534	4.634	4.878	4.67	4.301	4.573	4.76	4.213	4.886	3.807	5.56	4.746	5.176	3.877	4.632	2.712	5.989	6.077	4.713	3.806	4.036	4.453	4.397	5.311	4.964	4.949	4.284	3.87	4.412	5.414	3.919	5.303	4.024
239292_at	Hs.317740	---	---	5.247	4.815	3.645	3.884	4.038	5.361	4.32	4.924	4.466	3.741	5.485	5.162	4.25	4.629	4.728	5.306	4.838	4.494	3.705	2.725	2.668	4.302	4.313	5.385	3.829	3.967	4.466	4.194	3.239	5.173	4.177	4.448	2.726	4.537	1.906	3.822	4.802	4.862	3.513	4.213	3.341	5.717	4.822	4.085	2.838	4.77
227997_at	Hs.150725	interleukin 17 receptor D	IL17RD	4.387	4.861	5.704	4.804	2.787	5.107	5.338	5.184	3.101	4.397	6.061	4.472	5.261	4.669	2.462	5.383	5.243	4.781	5.144	5.717	3.021	4.26	4.968	5.395	3.91	4.677	4.566	4.304	4.013	5.957	3.878	4.765	4.695	4.981	3.189	3.516	5.104	6.761	4.66	4.728	5.847	5.672	4.994	4.826	5.353	4.474
209803_s_at	Hs.154036	pleckstrin homology-like domain, family A, member 2	PHLDA2	4.875	4.888	4.282	4.418	3.964	4.443	4.89	4.397	5.055	4.241	4.145	5.278	4.879	4.456	2.842	4.753	4.073	4.281	4.776	3.858	2.266	4.519	4.176	4.951	4.641	4.947	4.509	4.324	3.935	4.223	5.624	4.756	3.564	4.088	4.307	3.843	4.329	4.268	4.349	4.425	3.624	4.224	5.16	3.886	4.307	3.866
207691_x_at	Hs.719076	ectonucleoside triphosphate diphosphohydrolase 1	ENTPD1	3.209	4.902	5.691	3.727	3.966	2.996	5.449	3.795	2.753	5.218	2.246	3.91	4.578	3.846	4.843	4.131	5.308	4.424	3.951	4.631	5.377	5.862	3.733	4.845	5.521	4.82	4.445	2.987	4.921	4.906	2.702	3.026	2.997	5.374	4.745	5.032	5.343	3.337	4.514	4.724	5.701	3.18	3.59	4.894	4.038	4.608
211343_s_at	Hs.695934	collagen, type XIII, alpha 1	COL13A1	5.631	4.907	5.163	4.872	4.525	6.876	3.906	6.276	3.745	4.074	5.435	5.633	4.256	3.197	4.964	6.823	6.141	5.194	2.683	3.998	5.293	5.318	5.014	4.819	5.254	5.38	3.343	5.995	3.67	4.427	5.869	3.588	4.174	6.61	2.175	4.359	6.09	6.689	4.507	5.065	5.719	5.463	7.011	6.142	4.262	6.381
204105_s_at	Hs.21422	neuronal cell adhesion molecule	NRCAM	4.404	5	4.883	4.365	4.911	4.448	5.255	5.078	3.733	4.329	3.021	4.631	3.993	3.623	3.696	3.946	4.443	4.105	4.765	5.556	4.32	4.624	5.579	3.903	3.472	4.334	3.496	3.261	3.954	5.143	3.819	4.722	4.397	3.496	3.768	4.715	4.436	4.235	4.698	3.718	4.341	4.649	4.423	4.733	4.779	4.705
222921_s_at	Hs.144287	hairy/enhancer-of-split related with YRPW motif 2	HEY2	4.005	5.065	4.879	2.125	4.825	4.542	4.187	3.954	3.278	3.105	3.347	3.781	3.861	3.821	4.718	5.069	4.811	4.399	4.519	3.67	3.636	4.963	3.668	4.738	2.819	5.103	3.622	3.44	3.474	4.54	5.097	4.626	4.239	5.079	4.108	3.834	4.438	4.977	4.163	3.437	4.402	5.074	5.501	3.521	3.937	4.813
230708_at	Hs.524348	prickle homolog 1 (Drosophila)	PRICKLE1	5.035	5.069	3.808	3.646	2.413	3.837	4.849	3.828	4.044	3.379	4.298	3.837	4.114	4.109	3.557	4.778	4.237	3.117	3.968	4.382	1.767	3.104	4.452	4.444	3.644	4.711	3.945	4.081	3.366	4.028	3.763	5.11	2.962	3.354	2.091	3.38	3.837	4.376	4.515	3.443	2.708	4.576	4.876	2.154	3.856	3.134
213109_at	Hs.34024	TRAF2 and NCK interacting kinase	TNIK	4.819	5.074	5.011	3.86	6.419	4.798	5.454	5.25	4.826	4.793	4.985	4.978	5.03	4.354	4.053	4.665	4.299	3.679	3.141	4.494	5.663	5.144	3.519	5.788	2.986	4.409	4.332	5.123	3.25	5.09	4.922	4.553	4.49	4.838	3.211	4.542	5.03	5.199	4.553	4.605	4.403	4.658	5.499	4.627	4.73	3.895
203354_s_at	Hs.434255	pleckstrin and Sec7 domain containing 3	PSD3	5.968	5.075	6.474	3.124	5.464	3.369	5.257	2.793	5.383	4.977	5.598	5.944	5.473	4.526	4.71	5.519	5.786	5.407	5.663	5.213	4.418	5.493	3.556	6.167	4.275	4.68	5.32	2.977	4.993	6.206	6.303	5.979	5.824	5.322	5.177	3.889	5.808	6.147	4.84	3.697	4.528	5.42	6.568	5.302	5.828	4.971
228585_at	Hs.719076	ectonucleoside triphosphate diphosphohydrolase 1	ENTPD1	3.436	5.088	5.861	4.494	4.387	4.006	5.644	4.762	2.156	5.231	4.145	4.183	3.727	3.558	6.316	4.848	5.696	4.897	3.565	4.813	5.177	5.366	3.319	6.235	5.387	3.504	5.066	3.47	2.943	4.867	5.098	3.329	4.521	5.801	3.579	4.763	5.264	4.645	5.551	5.418	4.564	4.808	4.17	5.209	4.743	4.877
213067_at	Hs.16355	myosin, heavy chain 10, non-muscle	MYH10	4.784	5.11	3.555	2.756	3.525	4.202	4.485	3.128	4.217	4.309	5.672	4.407	3.707	4.697	3.45	4.839	3.667	3.361	3.493	3.107	2.699	3.257	4.049	5.451	2.612	3.871	3.905	2.887	2.419	4.704	5.212	3.069	3.927	4.243	4.029	3.392	4.265	5.147	3.934	2.625	2.228	3.557	5.436	3.349	3.54	2.123
219743_at	Hs.144287	hairy/enhancer-of-split related with YRPW motif 2	HEY2	4.147	5.197	4.985	2.061	5.459	4.619	4.879	4.55	3.552	3.534	3.325	4.183	4.086	4.606	5.319	4.849	4.597	4.985	4.535	4.797	3.701	5.258	3.412	4.591	4.64	5.054	4.268	3.993	3.143	4.4	4.684	4.663	4.068	5.649	3.995	4.036	4.863	4.339	5.193	4.054	3.444	4.568	5.131	4.162	4.023	5.173
211429_s_at	Hs.525557	serpin peptidase inhibitor, clade A (alpha-1 antiproteinase, antitrypsin), member 1	SERPINA1	5.221	5.293	5.119	5.323	1.935	5.292	5	4.934	5.156	5.643	4.063	6.235	6.109	4.047	2.658	4.631	5.349	5.534	6.013	5.532	1.192	4.135	5.771	5.214	3.761	5.68	5.338	4.97	5.572	5.154	5.805	4.893	5.025	4.554	5.74	3.814	4.738	5.46	4.437	5.35	5.724	4.431	6.068	5.703	6.181	5.344
209474_s_at	Hs.719076	ectonucleoside triphosphate diphosphohydrolase 1	ENTPD1	3.328	5.328	6.133	4.127	4.358	3.175	5.69	4.05	2.757	5.361	2.926	4.132	4.845	4.051	5.197	4.413	5.54	4.755	4.326	5.1	5.732	6.14	3.984	5.142	5.758	5.117	4.75	3.107	5.325	5.27	2.763	3.409	3.048	5.848	5.148	5.557	5.832	3.622	4.674	5.292	5.956	3.538	3.933	5.205	4.47	4.841
204944_at	Hs.595541	protein tyrosine phosphatase, receptor type, G	PTPRG	5.079	5.367	4.463	3.103	5.097	3.891	4.228	3.616	2.765	3.21	4.63	3.727	4.977	4.831	6.069	4.977	3.765	3.991	3.012	4.373	5.56	4.264	4.354	5.408	5.197	4.656	3.46	2.885	2.485	5.403	3.659	4.806	2.601	5.067	5.072	4.405	5.062	4.625	5.03	3.214	2.912	5.067	4.421	3.071	2.892	3.185
226069_at	Hs.524348	prickle homolog 1 (Drosophila)	PRICKLE1	5.537	5.379	4.603	3.795	2.714	3.927	5.216	4.069	4.588	3.504	4.808	4.378	4.346	4.478	3.519	5.217	4.164	3.999	4.621	4.48	2.153	3.751	4.899	4.729	4.097	4.589	4.553	4.544	3.435	4.616	4.262	5.142	3.197	3.869	2.576	3.377	4.361	4.587	5.002	3.394	2.748	4.403	4.699	3.094	3.819	3.694
222108_at	Hs.121520	adhesion molecule with Ig-like domain 2	AMIGO2	5.054	5.435	5.143	4.051	4.783	5.194	5.695	4.354	4.199	4.136	4.556	4.63	5.337	6.212	3.843	4.588	4.913	4.5	4.757	5.189	2.807	3.639	3.851	5.269	5.189	5.297	4.273	4.447	3.894	5.213	5.08	5.313	3.009	4.951	4.089	3.662	5.836	4.662	5.271	4.671	4.102	4.257	5.054	3.199	4.173	5.129
205532_s_at	Hs.171054	cadherin 6, type 2, K-cadherin (fetal kidney)	CDH6	5.925	5.437	1.887	6.279	3.453	6.045	5.453	5.499	7.078	4.718	3.997	6.474	4.91	2.536	2.89	4.408	3.959	3.972	6.283	3.313	3.757	3.617	6.127	5.262	4.112	5.265	5.428	4.776	5.325	5.248	5.808	5.318	5.319	4.717	4.458	4.43	4.669	6.269	3.904	4.712	3.511	4.536	4.097	3.86	4.819	6.018
209173_at	Hs.530009	anterior gradient homolog 2 (Xenopus laevis)	AGR2	5.589	5.463	5.228	2.777	3.871	4.787	6.154	5.668	5.246	4.834	2.468	3.424	4.607	4.261	2.57	3.364	5.314	4.496	3.903	5.793	4.76	5.151	6.485	4.776	5.644	3.718	5.931	3.676	4.95	4.18	4.354	5.237	4.441	6.005	5.873	5.975	4.701	5.556	5.684	5.215	4.715	3.185	6.3	2.585	4.288	2.995
210387_at	Hs.591809	histone cluster 1, H2bg	HIST1H2BG	4.504	5.495	5.224	3.376	4.295	2.279	4.775	3.09	6.37	1.697	3.406	3.05	3.697	3.405	4.933	5.055	4.753	3.702	1.841	5.038	4.767	4.109	2.43	3.076	4.871	4.382	4.765	4.376	4.026	3.282	4.825	5.233	2.697	5.362	1.559	3.743	4.393	4.961	5.158	4.138	4.322	3.697	2.931	3.066	2.232	5.249
214803_at	Hs.124776	---	---	6.255	5.634	1.916	6.501	3.774	6.791	5.298	6.84	8.252	5.603	5.599	7.233	4.763	2.87	2.737	5.047	4.581	4.112	6.372	2.741	3.828	4.087	6.957	5.888	3.506	5.793	6.234	6.399	5.333	6.033	6.107	6.14	6.987	5.312	4.916	5.115	5.314	7.314	4.408	5.637	4.259	5.8	5.377	4.736	5.46	6.603
204014_at	Hs.417962	dual specificity phosphatase 4	DUSP4	5.841	5.64	4.402	3.641	4.351	4.746	4.204	4.258	6.12	4.292	3.766	5.583	4.853	4.965	4.426	4.718	4.893	4.433	5.245	3.551	4.549	4.407	4.894	6.438	3.532	5.426	3.445	6.923	5.276	6.676	5.118	3.988	2.516	4.114	4.046	4.663	4.736	5.271	5.264	3.908	4.123	5.134	4.142	3.622	3.184	4.593
204669_s_at	Hs.589884	ring finger protein 24	RNF24	5.87	5.677	2.984	3.331	4.244	2.88	3.681	3.325	3.972	4.47	3.973	4.137	3.952	3.196	3.499	3.413	5.22	5.193	5.212	3.292	2.695	4.972	5.651	5.69	2.898	5.75	4.377	3.828	4.852	5.011	3.54	4.484	3.122	4.985	4.852	4.383	4.336	5.363	4.902	5.365	5.384	5.078	4.091	3.119	3.18	5.352
236640_at	Hs.44098	Hypothetical gene supported by BX647608	LOC399959	5.933	5.855	4.398	5.339	5.91	4.888	6.708	4.786	4.214	5.254	5.651	5.163	5.735	5.626	5.567	5.062	5.168	5.46	5.499	5.933	7.023	3.245	6.15	4.595	6.423	4.915	5.134	3.888	4.998	5.813	4.525	6.53	4.32	5.081	4.266	5.538	5.091	5.576	6.22	5.14	4.618	4.584	7.362	5.091	5.02	5.747
203355_s_at	Hs.434255	pleckstrin and Sec7 domain containing 3	PSD3	6.249	5.878	5.76	3.87	4.57	3.708	4.478	4.266	4.371	3.825	4.652	5.429	4.362	3.363	3.629	4.05	6.011	5.495	6.036	4.073	3.765	5.573	5.998	5.523	4.134	5.582	4.79	4.653	4.866	5.983	4.585	5.214	3.362	5.652	5.263	4.879	5.335	4.558	5.16	4.519	4.548	5.123	4.936	3.456	3.863	5.324
232056_at	Hs.534699	sciellin	SCEL	6.763	5.928	4.143	4.574	2.917	6.539	5.628	5.402	6.221	6.006	5.689	7.005	6.889	7.534	1.292	5.572	4.894	5.367	6.667	5.972	4.53	6.021	5.627	7.032	8.133	7.417	6.379	6.436	4.335	4.061	7.046	6.636	4.033	5.983	6.705	4.991	6.613	7.255	7.223	6.466	4.469	1.348	5.017	4.831	5.469	6.755
226804_at	Hs.268874	family with sequence similarity 20, member A	FAM20A	4.66	6.062	4.369	6.732	2.988	6.119	6.572	6.572	6.237	4.824	4.538	6.929	7.739	6.132	3.965	5.847	5.332	4.589	5.267	4.125	2.815	3.48	7.893	4.815	4.732	8.27	5.261	7.421	6.334	6.236	6.042	5.146	2.48	4.382	5.286	2.599	5.957	5.477	4.932	5.153	6.628	5.256	6.799	5.608	5.484	6.152
235977_at	Hs.21380	LON peptidase N-terminal domain and ring finger 2	LONRF2	5.694	6.075	7.087	4.874	5.339	5.127	5.44	5.242	2.785	6.095	6.18	4.761	3.646	3.218	4.08	4.793	8.044	5.654	6.396	6.293	4.904	6.266	3.304	6.855	3.18	3.097	6.415	3.706	4.241	6.54	6.688	4.903	7.2	5.799	2.98	5.057	5.087	7.146	4.339	5.661	4.743	6.601	8.321	6.902	7.244	7.308
203548_s_at	Hs.180878	lipoprotein lipase	LPL	6.409	6.083	4.758	4.305	3.471	4.436	5.961	5.369	2.88	5.771	6.402	6.53	5.087	7.28	6.197	7.329	4.308	3.686	5.335	3.719	8.938	4.705	5.482	7.081	4.932	5.556	5.872	4.835	3.12	6.583	2.982	6.519	4.894	6.928	3.212	5.557	6.744	4.948	5.052	4.916	3.136	4.542	5.999	4.153	2.853	4.123
213423_x_at	Hs.591845	tumor suppressor candidate 3	TUSC3	5.931	6.201	5.92	4.462	4.925	4.871	5.855	5.3	4.662	5.043	5.37	5.69	5.956	6.188	4.853	6.021	5.673	4.831	5.841	5.858	4.713	5.956	5.904	5.488	5.793	5.621	5.25	5.073	5.074	6.106	4.416	5.746	3.418	5.133	4.815	5.344	5.755	4.969	5.768	5.407	5.515	5.833	5.567	5.196	4.996	5.904
218872_at	Hs.525709	tescalcin	TESC	6.881	6.229	6.957	3.151	4.798	3.671	4.034	4.343	2.958	2.377	6.462	3.525	4.817	5.11	6.172	6.932	5.687	3.725	5.223	5.562	5.213	5.107	4.143	6.394	4.836	3.645	5.206	1.84	3.152	6.676	4.099	7.065	2.435	5.461	3.338	4.888	5.534	6.141	6.204	3.446	2.909	6.947	5.606	3.553	3.589	4.916
222871_at	Hs.10414	kelch domain containing 8A	KLHDC8A	5.937	6.237	5.074	4.748	2.527	7.637	5.682	6.477	5.361	5.54	5.84	6.782	6.551	5.972	5.317	7.611	6.51	5.781	4.949	3.354	5.456	6.443	5.525	6.716	7.074	6.562	3.001	6.116	4.076	6.342	5.611	5.086	5.397	6.965	4.838	5.709	7.251	7.331	5.288	6.084	4.671	5.603	7.363	5.024	5.289	6.847
229584_at	Hs.187636	leucine-rich repeat kinase 2	LRRK2	5.654	6.269	5.943	3.503	7.354	5.879	6.032	5.998	5.304	4.294	6.336	6.249	6.921	6.77	7.242	6.42	4.975	5.62	3.585	5.786	6	5.998	5.354	6.829	6.385	6.365	5.194	5.569	4.05	6.121	5.544	5.763	3.218	5.714	4.625	5.11	6.48	5.92	6.211	4.925	4.781	6.583	6.366	4.478	4.125	4.6
209228_x_at	Hs.591845	tumor suppressor candidate 3	TUSC3	6.044	6.336	6.136	4.539	4.95	4.727	6.041	5.302	5.045	5.272	5.084	5.786	6.245	6.427	5.101	6.366	5.849	4.931	5.887	5.998	4.85	5.876	6.05	5.522	6.184	5.731	5.205	5.212	5.238	6.379	4.025	5.705	2.804	5.385	4.587	5.436	5.926	4.597	5.827	5.494	5.537	5.986	5.992	5.44	4.967	5.98
203717_at	Hs.368912	dipeptidyl-peptidase 4	DPP4	5.6	6.386	6.12	4.356	6.242	5.273	6.546	5.678	4.979	6.436	5.545	6.168	5.824	5.991	6.132	5.288	4.727	3.901	5.781	4.991	5.67	4.631	5.695	5.819	5.174	6.051	6.291	4.716	3.755	5.454	5.782	6.079	5.658	6.744	6.14	4.776	5.773	4.696	5.621	5.017	2.901	5.35	3.967	4.499	5.377	6.07
203256_at	Hs.191842	cadherin 3, type 1, P-cadherin (placental)	CDH3	5.997	6.393	5.699	5.952	3.463	6.074	6.433	6.273	7.065	5.924	4.43	7.223	6.788	6.242	4.76	6.67	6.462	5.727	5.712	6.635	3.44	5.488	6.588	6.62	6.362	7.366	5.65	6.373	5.107	5.637	5.414	5.681	4.636	5.572	5.31	4.394	6.116	7.056	5.068	5.983	6.379	6.308	6.98	5.54	5.325	6.026
230252_at	Hs.155538	lysophosphatidic acid receptor 5	LPAR5	6.616	6.493	5.92	4.46	5.304	5.312	5.907	5.338	4.616	5.966	5.713	4.885	5.252	5.614	5.826	6.813	5.539	5.049	6.599	5.639	5.761	5.408	5.687	6.566	5.861	5.565	5.199	4.535	5.006	6.375	6.195	5.941	5.227	5.903	3.124	5.514	6.096	5.78	5.818	6.117	4.584	5.391	5.825	5.481	5.701	6.094
222549_at	Hs.439060	claudin 1	CLDN1	6.73	6.526	6.049	5.387	5.051	6.318	6.647	5.882	5.695	5.992	5.716	6.766	6.524	6.493	6.091	6.407	5.195	5.331	6.424	5.871	3.989	4.917	6.429	6.626	7.05	6.218	5.615	5.922	6.196	6.98	6.358	6.578	5.695	5.531	6.488	5.724	6.519	5.896	6.336	4.948	5.125	5.324	6.1	5.501	5.834	5.827
205485_at	Hs.466664	ryanodine receptor 1 (skeletal)	RYR1	5.516	6.604	5.177	2.75	4.435	3.693	5.263	4.365	2.482	4.687	5.114	4.606	5.206	4.724	3.474	5.975	5.232	4.618	5.251	4.657	3.219	4.114	3.697	5.253	3.44	5.004	4.139	1.804	4.247	5.186	4.541	5.944	3.829	6.716	3.381	4.06	4.87	4.971	4.075	3.742	3.716	4.902	5.266	3.981	3.754	5.807
236065_at	Hs.443967	---	---	6.395	7.106	6.709	4.115	8.759	6.977	7.386	5.879	5.198	4.694	6.906	6.676	7.683	8.1	8.613	7.296	6.386	6.021	3.627	6.784	6.516	7.434	6.196	7.464	7.784	6.78	5.29	6.097	4.145	7.397	5.324	7.176	1.773	7.246	6.074	6.528	7.945	6.391	7.825	5.476	5.428	7.404	6.941	4.901	4.785	5.771
212992_at	Hs.441783	AHNAK nucleoprotein 2	AHNAK2	5.714	7.213	3.693	5.108	4.044	5.058	4.776	5.155	7.23	7.603	5.042	5.912	3.937	3.812	3.012	4.538	4.849	4.554	7.345	3.73	3.946	1.726	6.161	4.278	2.899	4.912	5.318	4.381	4.869	6.162	8.295	6.349	6.734	2.64	6.025	3.229	3.101	6.697	5.929	6.313	2.682	4.215	5.398	3.458	6.14	5.422
206765_at	Hs.1547	potassium inwardly-rectifying channel, subfamily J, member 2	KCNJ2	6.439	7.359	3.604	5.894	1.966	7.007	7.816	6.427	4.821	5.298	7.033	7.204	7.667	8.001	6.062	6.944	6.095	5.743	4.767	5.419	3.289	5.373	6.564	6.678	6.914	7.133	6.502	6.46	6.216	6.728	7.719	7.194	4.954	5.23	6.516	4.7	6.501	6.575	6.35	5.526	6.434	6.836	7.867	6.881	6.422	5.651
242093_at	Hs.662334	synaptotagmin-like 5	SYTL5	7.174	7.406	6.457	6.367	6.376	6.869	7.036	5.919	6.505	6.766	5.906	7.535	8.008	7.71	6.515	6.099	5.387	6.31	7.366	7.519	1.789	5.482	7.5	7.172	6.398	8.173	8.046	6.362	4.934	7.265	8.011	7.601	5.092	6.699	2.854	5.307	7.036	6.69	6.666	6.552	5.734	4.317	7.079	4.895	5.621	7.434
223523_at	Hs.191616	transmembrane protein 108	TMEM108	7.641	7.426	6.769	2.057	6.095	5.596	5.745	6.416	3.382	2.896	6.741	6.527	6.394	4.556	4.309	7.495	5.64	4.972	2.516	4.979	6.583	5.453	6.308	6.127	6.841	5.944	5.924	3.458	2.433	7.879	3.553	6.209	2.273	5.013	4.879	5.379	7.057	7.125	5.773	3.099	3.061	6.721	7.327	5.372	3.653	4.322
218613_at	Hs.434255	pleckstrin and Sec7 domain containing 3	PSD3	7.451	7.458	7.503	6.335	6.838	6.78	6.691	6.501	6.56	6.419	7.068	7.029	6.503	5.392	5.918	6.412	7.318	6.68	6.949	6.374	6.166	6.491	7.293	7.025	6.268	6.8	6.757	6.461	5.736	7.292	6.57	6.749	4.578	6.45	6.084	6.043	6.628	6.497	6.727	5.403	5.888	7.025	7.109	5.912	6.504	6.484
205728_at	Hs.537002	odz, odd Oz/ten-m homolog 1(Drosophila)	ODZ1	7.311	7.695	7.865	5.699	9.063	8.137	7.51	8.124	5.142	7.153	8.214	7.729	7.935	6.969	9.01	8.128	7.745	7.927	5.941	7.628	7.689	8.018	6.579	8.156	7.255	6.74	5.939	7.317	5.474	7.746	8.694	7.306	7.039	7.848	5.124	6.794	7.514	7.966	7.623	7.242	7.499	8.54	8.743	6.413	7.436	7.708
227055_at	Hs.51483	methyltransferase like 7B	METTL7B	7.236	7.855	8.316	2.102	4.987	5.698	7.218	5.602	3.684	6.296	7.017	6.812	6.059	6.618	6.268	8.233	7.626	7.42	7.553	7.938	5.31	6.73	5.839	7.91	6.989	5.488	6.455	2.93	5.627	8.14	6.176	7.125	5.324	7.615	6	4.977	6.757	7.635	6.852	6.459	6.193	8.364	7.68	6.504	6.88	7.031
207144_s_at	Hs.40403	Cbp/p300-interacting transactivator, with Glu/Asp-rich carboxy-terminal domain, 1	CITED1	7.008	7.993	8.403	3.989	7.973	6.994	6.474	6.458	3.835	8.838	7.623	7.669	7.62	6.991	7.546	8.824	8.827	8.582	9.229	7.864	4.771	8.845	3.459	7.243	7.666	6.596	6.15	4.805	5.693	8.696	8.601	6.424	6.369	7.589	5.097	6.676	7.501	8.592	7.315	6.091	7.271	9.307	8.325	7.233	8.642	8.717
235278_at	Hs.661576	MACRO domain containing 2	MACROD2	8.327	8.061	6.089	5.241	4.898	5.806	6.945	6.287	3.716	4.364	6.619	4.604	6.051	6.516	5.892	7.819	3.925	2.305	5.306	4.622	2.758	6.89	7.182	6.886	5.438	6.954	7.296	4.908	2.078	6.892	5.177	7.762	5.782	5.632	4.351	6.326	7.383	6.353	6.525	5.332	3.255	5.115	8.158	4.101	1.955	3.628
208025_s_at	Hs.505924	high mobility group AT-hook 2	HMGA2	9.555	8.326	8.743	6.953	8.096	8.734	7.376	8.746	9.84	8.131	9.372	9.769	9.865	9.297	7.431	9.779	8.062	8.436	8.55	8.057	7.98	7.652	8.413	9.726	8.058	9.526	7.233	8.773	8.014	10.26	9.069	8.63	4.812	7.058	5.908	6.781	9.469	9.784	8.902	6.533	6.955	8.282	9.293	6.688	7.769	6.849
203716_s_at	Hs.368912	dipeptidyl-peptidase 4	DPP4	7.419	8.642	8.263	5.712	7.275	6.501	7.811	6.209	5.728	7.731	5.786	7.802	7.309	7.85	7.119	6.195	5.749	5.158	7.329	6.472	6.704	6.217	6.614	6.593	6.33	8.204	7.702	5.869	6.014	7.018	5.796	7.073	6.038	8.177	8.385	6.608	7.117	4.397	6.662	6.238	5.885	6.113	4.849	5.84	6.352	7.74
212850_s_at	Hs.4930	low density lipoprotein receptor-related protein 4	LRP4	8.828	8.79	8.629	5.877	7.672	7.22	7.288	8.093	6.53	5.897	8.626	7.629	8.378	7.606	7.852	8.423	7.709	7.919	6.341	7.693	6.028	7.449	6.837	8.212	6.878	8.149	7.777	6.656	5.463	8.803	7.274	8.03	4.634	7.597	3.507	6.758	8.409	8.025	7.72	6.622	6.824	8.307	8.608	5.917	5.968	6.905
226961_at	Hs.91109	proline rich 15	PRR15	9.026	8.828	9.198	5.313	4.374	7.178	7.456	7.328	5.984	5.954	8.613	6.037	6.411	8.4	6.915	8.827	8.636	7.964	8.093	7.988	7.132	8.693	7.504	8.148	7.58	7.749	7.387	4.908	5.152	7.799	6.679	8.761	5.959	8.167	2.243	7.297	8.907	7.702	8.889	7.651	6.198	8.974	7.567	7.077	7.038	8.328
[truncated: 13 more columns]
