# Supplementary material for: mRNA Expression in Papillary and Anaplastic Thyroid Carcinoma: Molecular Anatomy of a Killing Switch
Source: PLoS One. 2012 Oct 24;7(10):e37807. doi: 10.1371/journal.pone.0037807 (PMC3480355; doi:10.1371/journal.pone.0037807)
Supplement: Table S5 — GO categories (P-Value <1) corresponding to several biological processes. (XLS) [file pone.0037807.s005.xls]

## Sheet: Feuil1
Table S5: GO categories (P-Value <1) corresponding to several biological processes
Category	Term	Count	%	PValue
GOTERM_BP_5	GO:0007346~regulation of mitotic cell cycle	29	1.90915	2.01713e-05
GOTERM_BP_5	GO:0051272~positive regulation of cell motion	20	1.31666	0.000210899
GOTERM_BP_5	GO:0010564~regulation of cell cycle process	22	1.44832	0.000212278
GOTERM_BP_5	GO:0007067~mitosis	34	2.23831	0.000265808
GOTERM_BP_5	GO:0042542~response to hydrogen peroxide	14	0.921659	0.000338002
GOTERM_BP_5	GO:0000087~M phase of mitotic cell cycle	34	2.23831	0.000371672
GOTERM_BP_5	GO:0030318~melanocyte differentiation	7	0.460829	0.000417778
GOTERM_BP_5	GO:0045786~negative regulation of cell cycle	17	1.11916	0.000524294
GOTERM_BP_5	GO:0016477~cell migration	39	2.56748	0.000547289
GOTERM_BP_5	GO:0006897~endocytosis	33	2.17248	0.000568235
GOTERM_BP_5	GO:0009966~regulation of signal transduction	96	6.31995	0.000905645
GOTERM_BP_5	GO:0045637~regulation of myeloid cell differentiation	15	0.987492	0.00101025
GOTERM_BP_5	GO:0043065~positive regulation of apoptosis	53	3.48914	0.00134874
GOTERM_BP_5	GO:0030335~positive regulation of cell migration	17	1.11916	0.00151666
GOTERM_BP_5	GO:0007096~regulation of exit from mitosis	6	0.394997	0.00152017
GOTERM_BP_5	GO:0012502~induction of programmed cell death	42	2.76498	0.00152445
GOTERM_BP_5	GO:0043068~positive regulation of programmed cell death	53	3.48914	0.00153375
GOTERM_BP_5	GO:0010942~positive regulation of cell death	53	3.48914	0.00173861
GOTERM_BP_5	GO:0051051~negative regulation of transport	22	1.44832	0.00208926
GOTERM_BP_5	GO:0000279~M phase	42	2.76498	0.00243768
GOTERM_BP_5	GO:0045596~negative regulation of cell differentiation	30	1.97498	0.0034477
GOTERM_BP_5	GO:0060348~bone development	20	1.31666	0.00360423
GOTERM_BP_5	GO:0002764~immune response-regulating signal transduction	12	0.789993	0.00394397
GOTERM_BP_5	GO:0032964~collagen biosynthetic process	4	0.263331	0.0043787
GOTERM_BP_5	GO:0002246~healing during inflammatory response	4	0.263331	0.0043787
GOTERM_BP_5	GO:0048534~hemopoietic or lymphoid organ development	34	2.23831	0.0046321
GOTERM_BP_5	GO:0042110~T cell activation	20	1.31666	0.00472286
GOTERM_BP_5	GO:0002768~immune response-regulating cell surface receptor signaling pathway	10	0.658328	0.00483966
GOTERM_BP_5	GO:0046651~lymphocyte proliferation	10	0.658328	0.00483966
GOTERM_BP_5	GO:0051293~establishment of spindle localization	5	0.329164	0.00556076
GOTERM_BP_5	GO:0006911~phagocytosis, engulfment	5	0.329164	0.00556076
GOTERM_BP_5	GO:0043067~regulation of programmed cell death	85	5.59579	0.0060535
GOTERM_BP_5	GO:0000070~mitotic sister chromatid segregation	9	0.592495	0.00615187
GOTERM_BP_5	GO:0042981~regulation of apoptosis	84	5.52995	0.00669896
GOTERM_BP_5	GO:0051090~regulation of transcription factor activity	17	1.11916	0.00682777
GOTERM_BP_5	GO:0006606~protein import into nucleus	15	0.987492	0.00729703
GOTERM_BP_5	GO:0030334~regulation of cell migration	24	1.57999	0.00730867
GOTERM_BP_5	GO:0008284~positive regulation of cell proliferation	48	3.15997	0.00749345
GOTERM_BP_5	GO:0045638~negative regulation of myeloid cell differentiation	8	0.526662	0.00771467
GOTERM_BP_5	GO:0010627~regulation of protein kinase cascade	32	2.10665	0.00782781
GOTERM_BP_5	GO:0006590~thyroid hormone generation	4	0.263331	0.00824328
GOTERM_BP_5	GO:0002762~negative regulation of myeloid leukocyte differentiation	6	0.394997	0.00851307
GOTERM_BP_5	GO:0043623~cellular protein complex assembly	23	1.51415	0.00879101
GOTERM_BP_5	GO:0042446~hormone biosynthetic process	8	0.526662	0.00929941
